# Supplementary material for: Characterization of a non‐coding RNA‐associated ceRNA network in metastatic lung adenocarcinoma
Source: J Cell Mol Med. 2020 Aug 29;24(20):11680–90. doi: 10.1111/jcmm.15778 (PMC7579711; doi:10.1111/jcmm.15778)
Supplement: Supplementary file 5 — Table S1 [file JCMM-24-11680-s005.xlsx]

## Sheet: default
Sample_title	bcr_patient_barcode	T/N	outcome	time	pathologic_stage	pathology_T_stage	pathology_N_stage	pathology_M_stage	age_at_initial_pathologic_diagnosis	gender	race	number_pack_years_smoked	person_neoplasm_cancer_status	tobacco_smoking_history	tumor_tissue_site	histological_type
TCGA-05-4244-01	TCGA-05-4244	-01	0	0	stage iv	t2	n2	M1	70.0	male	NA	38.0	tumor free	4.0	lung	lung adenocarcinoma- not otherwise specified (nos)
TCGA-05-4249-01	TCGA-05-4249	-01	0	1523	stage ib	t2	n0	M0	67.0	male	NA	52.0	tumor free	3.0	lung	lung adenocarcinoma- not otherwise specified (nos)
TCGA-05-4250-01	TCGA-05-4250	-01	1	121	stage iiia	t3	n1	M0	79.0	female	NA	47.0	NA	4.0	lung	lung adenocarcinoma- not otherwise specified (nos)
TCGA-05-4389-01	TCGA-05-4389	-01	0	1369	stage ia	t1	n0	M0	70.0	male	NA	43.0	tumor free	3.0	lung	lung adenocarcinoma mixed subtype
TCGA-05-4390-01	TCGA-05-4390	-01	0	1126	stage ib	t2	n0	M0	58.0	female	NA	15.0	tumor free	4.0	lung	lung adenocarcinoma mixed subtype
TCGA-05-4395-01	TCGA-05-4395	-01	1	0	stage iiib	t4	n2	M0	76.0	male	NA	NA	tumor free	3.0	lung	lung adenocarcinoma mixed subtype
TCGA-05-4397-01	TCGA-05-4397	-01	1	731	stage iib	t2	n1	M0	65.0	male	NA	45.0	NA	2.0	lung	lung adenocarcinoma mixed subtype
TCGA-05-4398-01	TCGA-05-4398	-01	0	1431	stage iiib	t4	n3	M0	47.0	female	NA	72.0	tumor free	2.0	lung	lung adenocarcinoma mixed subtype
TCGA-05-4403-01	TCGA-05-4403	-01	0	578	stage ib	t2	n0	M0	76.0	male	NA	NA	NA	3.0	lung	lung adenocarcinoma mixed subtype
TCGA-05-4415-01	TCGA-05-4415	-01	1	91	stage iiib	t4	n2	M0	57.0	male	NA	29.0	with tumor	4.0	lung	lung adenocarcinoma mixed subtype
TCGA-05-4417-01	TCGA-05-4417	-01	0	455	stage ib	t2	n0	M0	51.0	female	NA	56.0	tumor free	4.0	lung	lung adenocarcinoma mixed subtype
TCGA-05-4420-01	TCGA-05-4420	-01	0	912	stage ib	t2	n0	M0	41.0	male	NA	38.0	tumor free	2.0	lung	lung adenocarcinoma mixed subtype
TCGA-05-4422-01	TCGA-05-4422	-01	0	365	stage ib	t2	n0	M0	68.0	male	NA	147.0	NA	4.0	lung	lung adenocarcinoma mixed subtype
TCGA-05-4424-01	TCGA-05-4424	-01	0	913	stage iib	t3	n0	M0	70.0	male	NA	50.0	with tumor	4.0	lung	lung adenocarcinoma mixed subtype
TCGA-05-4425-01	TCGA-05-4425	-01	0	669	stage iv	t2	n0	M1	70.0	female	NA	28.0	NA	3.0	lung	lung adenocarcinoma mixed subtype
TCGA-05-4426-01	TCGA-05-4426	-01	0	791	stage ib	t2	n0	M0	71.0	male	NA	20.0	tumor free	3.0	lung	lung adenocarcinoma mixed subtype
TCGA-05-4430-01	TCGA-05-4430	-01	0	761	stage ib	t2	n0	M0	59.0	female	NA	80.0	tumor free	4.0	lung	lung adenocarcinoma mixed subtype
TCGA-05-4432-01	TCGA-05-4432	-01	0	761	stage iib	t2	n1	M0	66.0	male	NA	58.0	tumor free	2.0	lung	lung adenocarcinoma mixed subtype
TCGA-05-4433-01	TCGA-05-4433	-01	0	730	stage ib	t2	n0	M0	82.0	male	NA	1.0	tumor free	3.0	lung	lung adenocarcinoma mixed subtype
TCGA-05-5423-01	TCGA-05-5423	-01	0	151	stage iib	t2	n1	M0	65.0	male	NA	72.0	tumor free	3.0	lung	lung adenocarcinoma mixed subtype
TCGA-05-5425-01	TCGA-05-5425	-01	0	882	stage iib	t2b	n1	M0	68.0	male	NA	40.0	with tumor	3.0	lung	lung adenocarcinoma mixed subtype
TCGA-05-5428-01	TCGA-05-5428	-01	0	670	stage iia	t1b	n1	M0	57.0	male	NA	30.0	tumor free	3.0	lung	lung adenocarcinoma mixed subtype
TCGA-05-5429-01	TCGA-05-5429	-01	1	275	stage iiia	t3	n2	M0	60.0	male	NA	NA	tumor free	1.0	lung	lung adenocarcinoma- not otherwise specified (nos)
TCGA-05-5715-01	TCGA-05-5715	-01	0	62	stage ib	t2a	n0	M0	69.0	female	NA	NA	tumor free	1.0	lung	lung adenocarcinoma mixed subtype
TCGA-35-3615-01	TCGA-35-3615	-01	0	14	stage ib	t2	n0	M0	57.0	male	white	NA	tumor free	1.0	lung	lung adenocarcinoma- not otherwise specified (nos)
TCGA-35-4122-01	TCGA-35-4122	-01	0	225	stage ia	t1	n0	M0	69.0	male	white	45.0	tumor free	4.0	lung	lung adenocarcinoma- not otherwise specified (nos)
TCGA-35-4123-01	TCGA-35-4123	-01	0	182	stage ia	t1	n0	M0	38.0	male	white	20.0	tumor free	4.0	lung	lung adenocarcinoma- not otherwise specified (nos)
TCGA-35-5375-01	TCGA-35-5375	-01	0	264	stage iiia	t2	n2	M0	61.0	male	white	35.0	tumor free	4.0	lung	lung adenocarcinoma- not otherwise specified (nos)
TCGA-38-4625-01	TCGA-38-4625	-01	0	2973	stage ib	t2a	n0	M0	66.0	female	white	50.0	NA	2.0	lung	lung adenocarcinoma- not otherwise specified (nos)
TCGA-38-4626-01	TCGA-38-4626	-01	0	3674	NA	t2b	n0	M0	57.0	female	white	40.0	tumor free	2.0	lung	lung adenocarcinoma- not otherwise specified (nos)
TCGA-38-4627-01	TCGA-38-4627	-01	1	1147	stage iia	t1b	n1	M0	64.0	female	white	NA	NA	4.0	lung	lung adenocarcinoma- not otherwise specified (nos)
TCGA-38-4628-01	TCGA-38-4628	-01	1	1492	stage iib	t2	n1	M0	65.0	female	white	NA	with tumor	1.0	lung	lung adenocarcinoma- not otherwise specified (nos)
TCGA-38-4632-01	TCGA-38-4632	-01	1	1357	stage iv	t2	n1	M1	42.0	male	black or african american	10.0	with tumor	4.0	lung	lung adenocarcinoma- not otherwise specified (nos)
TCGA-38-A44F-01	TCGA-38-A44F	-01	0	133	stage ib	t2a	n0	M0	80.0	male	white	12.0	tumor free	3.0	lung	lung adenocarcinoma mixed subtype
TCGA-44-2656-01	TCGA-44-2656	-01	0	1429	stage ib	t2	n0	M0	59.0	male	white	23.0	tumor free	4.0	lung	lung adenocarcinoma- not otherwise specified (nos)
TCGA-44-2657-01	TCGA-44-2657	-01	0	1351	stage ib	t2	nx	M0	74.0	female	white	25.0	tumor free	4.0	lung	lung adenocarcinoma- not otherwise specified (nos)
TCGA-44-2659-01	TCGA-44-2659	-01	0	1367	stage iib	t1	n1	M0	65.0	female	white	57.0	tumor free	4.0	lung	lung adenocarcinoma- not otherwise specified (nos)
TCGA-44-2665-01	TCGA-44-2665	-01	0	1301	stage iib	t2	n1	M0	55.0	female	white	NA	tumor free	1.0	lung	lung adenocarcinoma- not otherwise specified (nos)
TCGA-44-2666-01	TCGA-44-2666	-01	1	97	stage ib	t2	n0	M0	43.0	male	white	30.0	with tumor	2.0	lung	lung adenocarcinoma- not otherwise specified (nos)
TCGA-44-2668-01	TCGA-44-2668	-01	1	761	stage ib	t2	n0	M0	51.0	male	white	60.0	with tumor	4.0	lung	lung adenocarcinoma- not otherwise specified (nos)
TCGA-44-3396-01	TCGA-44-3396	-01	0	1130	stage iiia	t2	n2	M0	74.0	female	white	50.0	tumor free	2.0	lung	lung adenocarcinoma- not otherwise specified (nos)
TCGA-44-3398-01	TCGA-44-3398	-01	0	1163	stage ia	t1b	n0	M0	77.0	female	white	60.0	tumor free	4.0	lung	lung adenocarcinoma- not otherwise specified (nos)
TCGA-44-3918-01	TCGA-44-3918	-01	0	1036	stage ia	t1	n0	M0	60.0	female	white	20.0	with tumor	3.0	lung	lung adenocarcinoma- not otherwise specified (nos)
TCGA-44-3919-01	TCGA-44-3919	-01	1	1026	stage ia	t1	n0	M0	71.0	female	white	NA	with tumor	1.0	lung	lung adenocarcinoma- not otherwise specified (nos)
TCGA-44-4112-01	TCGA-44-4112	-01	1	808	stage ib	t2a	n0	M0	60.0	female	white	30.0	with tumor	3.0	lung	lung adenocarcinoma- not otherwise specified (nos)
TCGA-44-5643-01	TCGA-44-5643	-01	0	1013	stage iiia	t2b	n2	M0	53.0	male	black or african american	20.0	tumor free	2.0	lung	lung adenocarcinoma- not otherwise specified (nos)
TCGA-44-5644-01	TCGA-44-5644	-01	0	863	stage ib	t2a	n0	NA	51.0	female	white	17.5	tumor free	2.0	lung	lung adenocarcinoma- not otherwise specified (nos)
TCGA-44-5645-01	TCGA-44-5645	-01	0	852	stage ia	t1	nx	NA	61.0	female	black or african american	5.0	tumor free	3.0	lung	lung adenocarcinoma- not otherwise specified (nos)
TCGA-44-6145-01	TCGA-44-6145	-01	0	595	stage ia	t1	n0	M0	62.0	female	white	75.0	tumor free	4.0	lung	lung adenocarcinoma- not otherwise specified (nos)
TCGA-44-6148-01	TCGA-44-6148	-01	0	704	stage ia	t1b	n0	M0	60.0	male	white	60.0	tumor free	3.0	lung	lung mucinous adenocarcinoma
TCGA-44-6774-01	TCGA-44-6774	-01	0	658	stage iiia	t1	n2	M0	56.0	female	white	20.0	tumor free	2.0	lung	lung adenocarcinoma- not otherwise specified (nos)
TCGA-44-6775-01	TCGA-44-6775	-01	0	705	stage ib	t2a	n0	mx	72.0	female	white	25.0	with tumor	4.0	lung	lung adenocarcinoma- not otherwise specified (nos)
TCGA-44-6777-01	TCGA-44-6777	-01	1	987	stage ib	t2	nx	mx	85.0	female	white	64.0	tumor free	4.0	lung	lung adenocarcinoma- not otherwise specified (nos)
TCGA-44-6778-01	TCGA-44-6778	-01	0	1864	stage ia	t1	n0	mx	59.0	male	black or african american	15.0	tumor free	4.0	lung	lung adenocarcinoma- not otherwise specified (nos)
TCGA-44-6779-01	TCGA-44-6779	-01	1	500	stage iib	t2	n1	mx	50.0	female	white	15.0	with tumor	4.0	lung	lung adenocarcinoma- not otherwise specified (nos)
TCGA-44-7659-01	TCGA-44-7659	-01	0	691	stage ia	t1b	n0	mx	70.0	male	white	40.0	tumor free	2.0	lung	lung adenocarcinoma- not otherwise specified (nos)
TCGA-44-7660-01	TCGA-44-7660	-01	0	592	stage ib	t2	n0	mx	72.0	male	white	124.0	with tumor	2.0	lung	lung adenocarcinoma- not otherwise specified (nos)
TCGA-44-7662-01	TCGA-44-7662	-01	0	218	stage ib	t2a	n0	mx	61.0	male	white	50.0	tumor free	2.0	lung	lung adenocarcinoma- not otherwise specified (nos)
TCGA-44-7667-01	TCGA-44-7667	-01	0	1097	stage iib	t3	n0	mx	49.0	female	white	50.0	tumor free	2.0	lung	lung adenocarcinoma- not otherwise specified (nos)
TCGA-44-7669-01	TCGA-44-7669	-01	1	574	stage iia	t1b	n1	mx	59.0	male	black or african american	20.0	with tumor	2.0	lung	lung adenocarcinoma- not otherwise specified (nos)
TCGA-44-7672-01	TCGA-44-7672	-01	0	719	stage ia	t1b	n0	M0	52.0	female	white	20.0	tumor free	2.0	lung	lung adenocarcinoma- not otherwise specified (nos)
TCGA-44-8117-01	TCGA-44-8117	-01	0	385	stage ib	t2a	n0	M0	54.0	female	white	54.0	tumor free	4.0	lung	lung adenocarcinoma- not otherwise specified (nos)
TCGA-44-8120-01	TCGA-44-8120	-01	0	260	stage ib	t2a	n0	M0	58.0	male	black or african american	30.0	tumor free	5.0	lung	lung adenocarcinoma- not otherwise specified (nos)
TCGA-44-A479-01	TCGA-44-A479	-01	0	486	stage ib	t2	n0	mx	73.0	female	black or african american	40.0	tumor free	4.0	lung	lung adenocarcinoma- not otherwise specified (nos)
TCGA-44-A47A-01	TCGA-44-A47A	-01	0	466	stage ib	t2a	n0	mx	78.0	female	white	80.0	with tumor	4.0	lung	lung adenocarcinoma- not otherwise specified (nos)
TCGA-44-A47B-01	TCGA-44-A47B	-01	0	287	stage ib	t2a	n0	M0	79.0	male	white	4.5	tumor free	3.0	lung	lung adenocarcinoma- not otherwise specified (nos)
TCGA-44-A47G-01	TCGA-44-A47G	-01	0	351	stage ia	t1	n0	M0	73.0	female	white	28.0	tumor free	4.0	lung	lung adenocarcinoma- not otherwise specified (nos)
TCGA-44-A4SS-01	TCGA-44-A4SS	-01	0	415	stage ia	t1b	n0	M0	73.0	male	white	90.0	tumor free	4.0	lung	lung adenocarcinoma- not otherwise specified (nos)
TCGA-44-A4SU-01	TCGA-44-A4SU	-01	1	409	stage ia	t1a	n0	mx	67.0	female	white	50.0	with tumor	4.0	lung	lung adenocarcinoma- not otherwise specified (nos)
TCGA-49-4486-01	TCGA-49-4486	-01	1	2318	stage ia	t1	n0	M0	72.0	male	white	17.5	with tumor	3.0	lung	lung adenocarcinoma- not otherwise specified (nos)
TCGA-49-4487-01	TCGA-49-4487	-01	1	855	stage ia	t1	n0	M0	72.0	female	white	40.0	with tumor	4.0	lung	lung adenocarcinoma- not otherwise specified (nos)
TCGA-49-4488-01	TCGA-49-4488	-01	1	869	stage ia	t1	n0	mx	74.0	female	white	NA	NA	3.0	lung	lung adenocarcinoma- not otherwise specified (nos)
TCGA-49-4490-01	TCGA-49-4490	-01	1	385	stage iiia	t3	n2	M0	45.0	female	white	5.0	with tumor	3.0	lung	lung adenocarcinoma- not otherwise specified (nos)
TCGA-49-4494-01	TCGA-49-4494	-01	1	1081	stage iiia	t3	n2	M0	77.0	male	white	50.0	with tumor	3.0	lung	lung adenocarcinoma- not otherwise specified (nos)
TCGA-49-4505-01	TCGA-49-4505	-01	1	428	stage iib	t2	n1	M0	61.0	female	white	74.0	with tumor	4.0	lung	lung adenocarcinoma- not otherwise specified (nos)
TCGA-49-4506-01	TCGA-49-4506	-01	1	999	stage iib	t2	n1	M0	68.0	female	white	100.0	tumor free	2.0	lung	lung adenocarcinoma- not otherwise specified (nos)
TCGA-49-4507-01	TCGA-49-4507	-01	1	268	stage iiia	t3	n1	M0	73.0	female	white	78.0	with tumor	4.0	lung	lung adenocarcinoma- not otherwise specified (nos)
TCGA-49-4510-01	TCGA-49-4510	-01	1	896	stage iib	t2	n1	M0	51.0	female	black or african american	55.5	with tumor	2.0	lung	lung adenocarcinoma- not otherwise specified (nos)
TCGA-49-4512-01	TCGA-49-4512	-01	1	905	stage iiia	t2	n2	mx	69.0	female	white	NA	with tumor	1.0	lung	lung adenocarcinoma- not otherwise specified (nos)
TCGA-49-4514-01	TCGA-49-4514	-01	0	1700	stage ia	t1	n0	M0	79.0	female	white	65.0	tumor free	3.0	lung	lung papillary adenocarcinoma
TCGA-49-6743-01	TCGA-49-6743	-01	0	1621	stage iiia	t1	n2	mx	81.0	female	white	50.0	tumor free	4.0	lung	lung clear cell adenocarcinoma
TCGA-49-6744-01	TCGA-49-6744	-01	0	1683	stage iia	t2a	n1	mx	64.0	female	white	20.0	tumor free	4.0	lung	lung adenocarcinoma mixed subtype
TCGA-49-6767-01	TCGA-49-6767	-01	0	677	stage iib	t3	n0	mx	46.0	female	white	30.0	tumor free	2.0	lung	lung adenocarcinoma- not otherwise specified (nos)
TCGA-49-AAQV-01	TCGA-49-AAQV	-01	1	677	stage ii	t1	n1	mx	63.0	female	black or african american	NA	tumor free	1.0	lung	lung adenocarcinoma mixed subtype
TCGA-49-AAR2-01	TCGA-49-AAR2	-01	0	2224	stage ib	t2	n0	mx	64.0	male	black or african american	NA	tumor free	4.0	lung	lung acinar adenocarcinoma
TCGA-49-AAR3-01	TCGA-49-AAR3	-01	0	1893	stage iib	t2	n1	mx	69.0	male	black or african american	NA	tumor free	NA	lung	lung adenocarcinoma- not otherwise specified (nos)
TCGA-49-AAR4-01	TCGA-49-AAR4	-01	1	879	stage iiia	t2	n2	mx	51.0	male	black or african american	35.0	with tumor	2.0	lung	lung adenocarcinoma- not otherwise specified (nos)
TCGA-49-AAR9-01	TCGA-49-AAR9	-01	1	260	stage iib	t3	n0	mx	61.0	male	black or african american	NA	with tumor	2.0	lung	lung adenocarcinoma- not otherwise specified (nos)
TCGA-49-AARE-01	TCGA-49-AARE	-01	1	1229	stage ia	t1	n0	mx	51.0	female	black or african american	15.0	with tumor	4.0	lung	lung adenocarcinoma- not otherwise specified (nos)
TCGA-49-AARO-01	TCGA-49-AARO	-01	0	3759	stage ia	t1a	n0	mx	39.0	female	black or african american	NA	with tumor	2.0	lung	lung papillary adenocarcinoma
TCGA-49-AARQ-01	TCGA-49-AARQ	-01	0	6732	stage i	t2	n0	mx	41.0	female	black or african american	60.0	tumor free	4.0	lung	lung adenocarcinoma- not otherwise specified (nos)
TCGA-49-AARR-01	TCGA-49-AARR	-01	0	4992	stage ia	t1	n0	mx	68.0	male	black or african american	NA	with tumor	3.0	lung	lung adenocarcinoma- not otherwise specified (nos)
TCGA-4B-A93V-01	TCGA-4B-A93V	-01	1	300	stage ia	t1b	n0	M0	52.0	female	black or african american	30.0	with tumor	4.0	lung	lung adenocarcinoma mixed subtype
TCGA-50-5044-01	TCGA-50-5044	-01	1	624	stage iiib	t4	n1	M0	72.0	female	white	NA	with tumor	NA	lung	lung adenocarcinoma- not otherwise specified (nos)
TCGA-50-5045-01	TCGA-50-5045	-01	1	2174	NA	t2	n1	M0	57.0	female	black or african american	NA	with tumor	NA	lung	lung adenocarcinoma- not otherwise specified (nos)
TCGA-50-5049-01	TCGA-50-5049	-01	0	3094	stage ia	t2	n0	M0	70.0	male	white	NA	with tumor	NA	lung	lung adenocarcinoma- not otherwise specified (nos)
TCGA-50-5051-01	TCGA-50-5051	-01	1	478	stage iiia	t2	n2	M0	42.0	female	white	30.0	with tumor	4.0	lung	lung adenocarcinoma- not otherwise specified (nos)
TCGA-50-5055-01	TCGA-50-5055	-01	1	1830	stage iia	t1	n1	M0	79.0	female	white	NA	with tumor	NA	lung	lung adenocarcinoma mixed subtype
TCGA-50-5066-01	TCGA-50-5066	-01	0	1442	stage ib	t2	n0	M0	72.0	male	black or african american	NA	tumor free	1.0	lung	lung adenocarcinoma mixed subtype
TCGA-50-5068-01	TCGA-50-5068	-01	1	1499	stage iib	t2	n1	mx	59.0	female	white	NA	with tumor	NA	lung	lung adenocarcinoma- not otherwise specified (nos)
TCGA-50-5072-01	TCGA-50-5072	-01	1	250	stage iiia	t2	n2	M0	74.0	male	white	15.0	with tumor	3.0	lung	lung adenocarcinoma- not otherwise specified (nos)
TCGA-50-5930-01	TCGA-50-5930	-01	1	282	stage iiia	t2	n2	M0	47.0	male	white	NA	with tumor	NA	lung	lung adenocarcinoma mixed subtype
TCGA-50-5931-01	TCGA-50-5931	-01	1	434	stage ib	t2	n0	M0	75.0	female	white	40.0	with tumor	4.0	lung	lung adenocarcinoma- not otherwise specified (nos)
TCGA-50-5933-01	TCGA-50-5933	-01	1	2393	stage iiib	t4	n2	M0	72.0	male	white	NA	tumor free	NA	lung	lung adenocarcinoma- not otherwise specified (nos)
TCGA-50-5936-01	TCGA-50-5936	-01	1	257	stage iiia	t2	n2	M0	58.0	male	white	NA	with tumor	NA	lung	mucinous (colloid) carcinoma
TCGA-50-5939-01	TCGA-50-5939	-01	1	460	stage ib	t2	n0	M0	85.0	male	white	15.0	tumor free	3.0	lung	lung adenocarcinoma mixed subtype
TCGA-50-5941-01	TCGA-50-5941	-01	0	1474	stage iiia	t2a	n2	M0	55.0	female	white	25.0	tumor free	2.0	lung	lung adenocarcinoma- not otherwise specified (nos)
TCGA-50-5942-01	TCGA-50-5942	-01	0	1847	stage ia	t1	n0	M0	67.0	female	white	30.0	with tumor	4.0	lung	lung adenocarcinoma- not otherwise specified (nos)
TCGA-50-5944-01	TCGA-50-5944	-01	0	1750	stage ia	t1	n0	M0	69.0	female	white	NA	tumor free	NA	lung	lung acinar adenocarcinoma
TCGA-50-5946-01	TCGA-50-5946	-01	0	1617	stage ia	t1	n0	mx	62.0	male	white	NA	with tumor	4.0	lung	lung adenocarcinoma mixed subtype
TCGA-50-6590-01	TCGA-50-6590	-01	1	1288	stage ib	t2	n0	M0	72.0	female	white	50.0	tumor free	4.0	lung	lung adenocarcinoma- not otherwise specified (nos)
TCGA-50-6591-01	TCGA-50-6591	-01	1	119	stage iv	t2	n0	M1	63.0	female	white	NA	with tumor	1.0	lung	lung adenocarcinoma- not otherwise specified (nos)
TCGA-50-6592-01	TCGA-50-6592	-01	1	777	stage ib	t2	n0	M0	71.0	female	white	NA	with tumor	4.0	lung	lung adenocarcinoma- not otherwise specified (nos)
TCGA-50-6593-01	TCGA-50-6593	-01	1	336	stage iiia	t1	n2	M0	49.0	female	white	NA	with tumor	4.0	lung	lung adenocarcinoma mixed subtype
TCGA-50-6594-01	TCGA-50-6594	-01	1	370	stage iiia	t3	n2	M0	79.0	female	black or african american	NA	with tumor	4.0	lung	lung adenocarcinoma- not otherwise specified (nos)
TCGA-50-6595-01	TCGA-50-6595	-01	1	189	stage iiia	t2	n2	M0	74.0	female	white	NA	with tumor	3.0	lung	lung adenocarcinoma- not otherwise specified (nos)
TCGA-50-6597-01	TCGA-50-6597	-01	1	1268	stage ib	t2	n0	M0	79.0	female	white	NA	tumor free	1.0	lung	lung adenocarcinoma- not otherwise specified (nos)
TCGA-50-6673-01	TCGA-50-6673	-01	1	22	stage i	t1	n0	M0	84.0	female	white	NA	NA	1.0	lung	lung adenocarcinoma- not otherwise specified (nos)
TCGA-50-7109-01	TCGA-50-7109	-01	1	308	stage ia	t1	n0	M0	60.0	male	white	120.0	with tumor	2.0	lung	lung adenocarcinoma- not otherwise specified (nos)
TCGA-50-8457-01	TCGA-50-8457	-01	0	1125	stage ia	t1a	n0	M0	63.0	female	black or african american	30.0	tumor free	4.0	lung	lung adenocarcinoma mixed subtype
TCGA-50-8459-01	TCGA-50-8459	-01	0	1119	stage iib	t3	n0	M0	68.0	male	white	10.0	with tumor	2.0	lung	mucinous (colloid) carcinoma
TCGA-50-8460-01	TCGA-50-8460	-01	0	829	stage ia	t1a	n0	M0	74.0	male	white	NA	tumor free	NA	lung	lung papillary adenocarcinoma
TCGA-53-7624-01	TCGA-53-7624	-01	1	1043	stage iv	t2	n0	M1	40.0	female	white	50.0	with tumor	2.0	lung	lung adenocarcinoma- not otherwise specified (nos)
TCGA-53-7626-01	TCGA-53-7626	-01	1	929	stage iia	t1	n1	M0	76.0	female	white	35.0	with tumor	4.0	lung	lung adenocarcinoma- not otherwise specified (nos)
TCGA-53-7813-01	TCGA-53-7813	-01	0	424	stage iiib	t4	n0	M0	51.0	female	white	35.0	tumor free	4.0	lung	lung bronchioloalveolar carcinoma nonmucinous
TCGA-53-A4EZ-01	TCGA-53-A4EZ	-01	0	1071	stage iia	t2a	n1	mx	63.0	male	white	40.0	tumor free	3.0	lung	lung acinar adenocarcinoma
TCGA-55-1594-01	TCGA-55-1594	-01	0	1178	stage iiia	t2	n2	M0	68.0	male	white	NA	tumor free	2.0	lung	lung adenocarcinoma- not otherwise specified (nos)
TCGA-55-1596-01	TCGA-55-1596	-01	0	2065	stage iib	t2	n1	M0	55.0	male	asian	50.0	tumor free	2.0	lung	lung adenocarcinoma- not otherwise specified (nos)
TCGA-55-5899-01	TCGA-55-5899	-01	0	930	NA	t1a	n1	M0	58.0	male	white	NA	tumor free	2.0	lung	lung adenocarcinoma- not otherwise specified (nos)
TCGA-55-6543-01	TCGA-55-6543	-01	0	435	stage ia	t1b	n0	mx	60.0	female	white	60.0	tumor free	4.0	lung	lung bronchioloalveolar carcinoma mucinous
TCGA-55-6642-01	TCGA-55-6642	-01	0	2449	stage ib	t2	n0	mx	63.0	male	white	NA	tumor free	2.0	lung	lung adenocarcinoma- not otherwise specified (nos)
TCGA-55-6712-01	TCGA-55-6712	-01	1	171	stage iia	t2a	n1	mx	71.0	male	white	NA	with tumor	4.0	lung	lung adenocarcinoma- not otherwise specified (nos)
TCGA-55-6968-01	TCGA-55-6968	-01	1	1293	stage iv	t1	n0	M1	61.0	male	white	NA	with tumor	2.0	lung	lung adenocarcinoma- not otherwise specified (nos)
TCGA-55-6970-01	TCGA-55-6970	-01	1	464	stage iiia	t2	n2	mx	67.0	female	white	NA	with tumor	4.0	lung	lung papillary adenocarcinoma
TCGA-55-6971-01	TCGA-55-6971	-01	0	1400	stage ib	t2	n0	mx	59.0	female	white	60.0	tumor free	4.0	lung	lung adenocarcinoma- not otherwise specified (nos)
TCGA-55-6972-01	TCGA-55-6972	-01	1	1632	stage ib	t2	n0	M0	72.0	male	white	NA	tumor free	2.0	lung	lung papillary adenocarcinoma
TCGA-55-6980-01	TCGA-55-6980	-01	0	2109	stage ia	t1	n0	M0	56.0	male	white	NA	tumor free	1.0	lung	lung bronchioloalveolar carcinoma nonmucinous
TCGA-55-6981-01	TCGA-55-6981	-01	1	1379	stage iiia	t1	n2	M0	53.0	female	white	NA	tumor free	3.0	lung	lung adenocarcinoma- not otherwise specified (nos)
TCGA-55-6982-01	TCGA-55-6982	-01	1	995	stage iib	t2	n1	M0	79.0	female	white	NA	with tumor	1.0	lung	lung adenocarcinoma- not otherwise specified (nos)
TCGA-55-6983-01	TCGA-55-6983	-01	0	2823	stage iib	t2	n1	M0	81.0	male	white	60.0	tumor free	4.0	lung	mucinous (colloid) carcinoma
TCGA-55-6984-01	TCGA-55-6984	-01	1	760	stage iib	t2	n1	M0	71.0	female	white	NA	with tumor	NA	lung	lung adenocarcinoma- not otherwise specified (nos)
TCGA-55-6985-01	TCGA-55-6985	-01	0	1233	stage ib	t2	n0	mx	58.0	female	white	50.0	tumor free	4.0	lung	lung adenocarcinoma- not otherwise specified (nos)
TCGA-55-6986-01	TCGA-55-6986	-01	0	3261	stage ib	t2	n0	M0	74.0	female	white	NA	tumor free	1.0	lung	lung bronchioloalveolar carcinoma nonmucinous
TCGA-55-6987-01	TCGA-55-6987	-01	0	2137	stage ia	t1	n0	M0	77.0	male	white	NA	tumor free	4.0	lung	lung adenocarcinoma- not otherwise specified (nos)
TCGA-55-7227-01	TCGA-55-7227	-01	1	952	stage iiia	t3	n1	mx	77.0	male	white	NA	with tumor	3.0	lung	lung adenocarcinoma- not otherwise specified (nos)
TCGA-55-7281-01	TCGA-55-7281	-01	0	872	stage ia	t1b	n0	M0	70.0	female	white	20.0	with tumor	4.0	lung	lung adenocarcinoma- not otherwise specified (nos)
TCGA-55-7283-01	TCGA-55-7283	-01	0	609	stage iiia	t3	n2	mx	76.0	female	white	5.0	with tumor	3.0	lung	lung bronchioloalveolar carcinoma nonmucinous
TCGA-55-7570-01	TCGA-55-7570	-01	0	824	stage ia	t1a	n0	mx	60.0	male	black or african american	NA	tumor free	2.0	lung	lung adenocarcinoma- not otherwise specified (nos)
TCGA-55-7574-01	TCGA-55-7574	-01	1	995	stage ib	t2a	n0	M0	64.0	female	white	2.0	with tumor	4.0	lung	lung adenocarcinoma- not otherwise specified (nos)
TCGA-55-7576-01	TCGA-55-7576	-01	0	670	stage ib	t2a	n0	M0	54.0	male	black or african american	NA	tumor free	2.0	lung	lung adenocarcinoma- not otherwise specified (nos)
TCGA-55-7727-01	TCGA-55-7727	-01	0	119	stage iiia	t1a	n2	mx	70.0	male	white	NA	tumor free	2.0	lung	lung adenocarcinoma- not otherwise specified (nos)
TCGA-55-7728-01	TCGA-55-7728	-01	0	704	stage ib	t2a	n0	mx	64.0	female	white	30.0	tumor free	4.0	lung	mucinous (colloid) carcinoma
TCGA-55-7815-01	TCGA-55-7815	-01	0	773	stage ib	t2a	n0	mx	76.0	male	NA	NA	with tumor	1.0	lung	lung adenocarcinoma- not otherwise specified (nos)
TCGA-55-7816-01	TCGA-55-7816	-01	1	468	stage iv	tx	nx	mx	49.0	female	white	NA	with tumor	1.0	lung	lung adenocarcinoma- not otherwise specified (nos)
TCGA-55-7903-01	TCGA-55-7903	-01	0	567	stage ia	t1b	n0	mx	64.0	male	white	40.0	tumor free	2.0	lung	lung adenocarcinoma- not otherwise specified (nos)
TCGA-55-7907-01	TCGA-55-7907	-01	1	343	stage iia	t2a	n1	mx	77.0	male	white	80.0	with tumor	3.0	lung	lung adenocarcinoma- not otherwise specified (nos)
TCGA-55-7910-01	TCGA-55-7910	-01	0	1040	stage iia	t2b	n0	M0	50.0	female	black or african american	15.0	with tumor	4.0	lung	lung adenocarcinoma- not otherwise specified (nos)
TCGA-55-7911-01	TCGA-55-7911	-01	0	537	stage ia	t1a	n0	mx	70.0	female	white	96.0	tumor free	3.0	lung	lung adenocarcinoma- not otherwise specified (nos)
TCGA-55-7913-01	TCGA-55-7913	-01	1	561	stage ia	t1b	n0	mx	61.0	female	black or african american	40.0	with tumor	2.0	lung	lung adenocarcinoma- not otherwise specified (nos)
TCGA-55-7994-01	TCGA-55-7994	-01	0	603	stage iib	t3	n0	mx	81.0	male	white	28.0	tumor free	2.0	lung	lung adenocarcinoma- not otherwise specified (nos)
TCGA-55-7995-01	TCGA-55-7995	-01	0	889	stage ia	t1b	n0	M0	73.0	female	white	60.0	tumor free	4.0	lung	lung adenocarcinoma- not otherwise specified (nos)
TCGA-55-8085-01	TCGA-55-8085	-01	0	904	stage ia	t1b	n0	M0	64.0	male	white	NA	tumor free	2.0	lung	lung papillary adenocarcinoma
TCGA-55-8087-01	TCGA-55-8087	-01	0	462	stage ib	t2a	n0	mx	59.0	female	white	NA	tumor free	1.0	lung	lung adenocarcinoma- not otherwise specified (nos)
TCGA-55-8089-01	TCGA-55-8089	-01	1	702	stage ia	t1a	n0	M0	56.0	male	white	97.0	tumor free	2.0	lung	lung adenocarcinoma- not otherwise specified (nos)
TCGA-55-8092-01	TCGA-55-8092	-01	1	154	stage iib	t3	n0	mx	75.0	male	white	40.0	with tumor	4.0	lung	lung adenocarcinoma- not otherwise specified (nos)
TCGA-55-8094-01	TCGA-55-8094	-01	0	541	stage iv	t2b	n0	M1	51.0	male	white	70.0	with tumor	4.0	lung	lung adenocarcinoma- not otherwise specified (nos)
TCGA-55-8096-01	TCGA-55-8096	-01	1	719	stage ib	t2a	n0	mx	67.0	female	white	104.0	with tumor	2.0	lung	lung adenocarcinoma- not otherwise specified (nos)
TCGA-55-8097-01	TCGA-55-8097	-01	0	476	stage ia	t1a	n0	mx	60.0	female	white	35.0	tumor free	4.0	lung	lung adenocarcinoma- not otherwise specified (nos)
TCGA-55-8206-01	TCGA-55-8206	-01	0	888	stage ia	t1b	n0	M0	56.0	male	white	NA	tumor free	1.0	lung	lung adenocarcinoma- not otherwise specified (nos)
TCGA-55-8208-01	TCGA-55-8208	-01	0	674	stage ia	t1b	n0	M0	73.0	female	white	50.0	with tumor	2.0	lung	lung adenocarcinoma- not otherwise specified (nos)
TCGA-55-8299-01	TCGA-55-8299	-01	1	469	stage ia	t1b	n0	mx	61.0	female	white	20.0	with tumor	4.0	lung	lung adenocarcinoma- not otherwise specified (nos)
TCGA-55-8301-01	TCGA-55-8301	-01	0	534	stage ib	t2a	n0	mx	58.0	male	white	100.0	with tumor	2.0	lung	lung adenocarcinoma- not otherwise specified (nos)
TCGA-55-8302-01	TCGA-55-8302	-01	0	478	stage ib	t2	n0	mx	54.0	male	white	59.0	tumor free	2.0	lung	lung adenocarcinoma- not otherwise specified (nos)
TCGA-55-8505-01	TCGA-55-8505	-01	0	440	stage iiia	t1a	n2	mx	62.0	male	white	NA	tumor free	1.0	lung	lung adenocarcinoma- not otherwise specified (nos)
TCGA-55-8506-01	TCGA-55-8506	-01	0	11	stage iib	t3	n0	mx	62.0	female	white	NA	NA	2.0	lung	lung adenocarcinoma- not otherwise specified (nos)
TCGA-55-8507-01	TCGA-55-8507	-01	0	418	stage ia	t1a	n0	mx	53.0	male	white	120.0	tumor free	2.0	lung	lung adenocarcinoma- not otherwise specified (nos)
TCGA-55-8508-01	TCGA-55-8508	-01	0	617	stage iia	t2a	n1	mx	60.0	female	black or african american	NA	tumor free	2.0	lung	mucinous (colloid) carcinoma
TCGA-55-8510-01	TCGA-55-8510	-01	0	539	stage ib	t2a	n0	mx	55.0	female	white	NA	tumor free	2.0	lung	lung adenocarcinoma- not otherwise specified (nos)
TCGA-55-8512-01	TCGA-55-8512	-01	1	607	stage iv	t1a	n1	M1	41.0	male	white	19.0	with tumor	2.0	lung	lung bronchioloalveolar carcinoma nonmucinous
TCGA-55-8513-01	TCGA-55-8513	-01	0	791	stage iib	t3	n0	mx	77.0	female	white	NA	with tumor	1.0	lung	mucinous (colloid) carcinoma
TCGA-55-8514-01	TCGA-55-8514	-01	0	520	stage ib	t2a	n0	mx	70.0	female	black or african american	20.0	tumor free	4.0	lung	lung adenocarcinoma- not otherwise specified (nos)
TCGA-55-8614-01	TCGA-55-8614	-01	0	536	stage ib	t2a	n0	mx	76.0	male	white	40.0	tumor free	3.0	lung	lung adenocarcinoma- not otherwise specified (nos)
TCGA-55-8615-01	TCGA-55-8615	-01	0	446	stage iiia	t3	n2	mx	67.0	male	white	67.0	with tumor	2.0	lung	lung adenocarcinoma- not otherwise specified (nos)
TCGA-55-8616-01	TCGA-55-8616	-01	0	48	stage ib	t2a	n0	M0	58.0	female	white	NA	tumor free	4.0	lung	lung adenocarcinoma- not otherwise specified (nos)
TCGA-55-8620-01	TCGA-55-8620	-01	1	375	stage iv	t1a	n1	M1	60.0	male	white	154.0	with tumor	4.0	lung	lung adenocarcinoma- not otherwise specified (nos)
TCGA-55-A48Y-01	TCGA-55-A48Y	-01	0	630	stage iia	t2b	n0	M0	69.0	male	white	50.0	tumor free	2.0	lung	lung adenocarcinoma- not otherwise specified (nos)
TCGA-55-A48Z-01	TCGA-55-A48Z	-01	0	651	stage iiib	t1a	n3	mx	60.0	female	white	40.0	with tumor	4.0	lung	lung adenocarcinoma mixed subtype
TCGA-55-A490-01	TCGA-55-A490	-01	1	99	stage iia	t2b	n0	mx	78.0	male	white	34.0	tumor free	3.0	lung	lung adenocarcinoma- not otherwise specified (nos)
TCGA-55-A493-01	TCGA-55-A493	-01	0	28	stage ib	t2a	n0	M0	54.0	female	white	53.0	tumor free	2.0	lung	lung adenocarcinoma- not otherwise specified (nos)
TCGA-55-A494-01	TCGA-55-A494	-01	0	481	stage ib	t2a	n0	mx	61.0	female	white	7.0	tumor free	3.0	lung	lung adenocarcinoma- not otherwise specified (nos)
TCGA-55-A4DG-01	TCGA-55-A4DG	-01	0	608	stage ia	t1b	n0	mx	71.0	male	white	100.0	tumor free	4.0	lung	lung adenocarcinoma- not otherwise specified (nos)
TCGA-55-A57B-01	TCGA-55-A57B	-01	0	546	stage ia	t1b	n0	M0	80.0	female	black or african american	NA	tumor free	1.0	lung	lung adenocarcinoma mixed subtype
TCGA-62-8394-01	TCGA-62-8394	-01	1	139	stage iiib	t4	n2	M0	65.0	female	white	NA	tumor free	1.0	lung	lung adenocarcinoma mixed subtype
TCGA-62-8395-01	TCGA-62-8395	-01	0	1216	stage iib	t3	n0	M0	80.0	female	white	NA	with tumor	1.0	lung	lung adenocarcinoma mixed subtype
TCGA-62-8397-01	TCGA-62-8397	-01	0	1289	stage iib	t3	n0	M0	70.0	female	white	NA	tumor free	1.0	lung	lung adenocarcinoma mixed subtype
TCGA-62-8398-01	TCGA-62-8398	-01	1	444	stage iiia	t2	n2	M0	55.0	male	white	20.0	tumor free	4.0	lung	lung adenocarcinoma mixed subtype
TCGA-62-8399-01	TCGA-62-8399	-01	0	2696	stage iiia	t2	n2	M0	62.0	male	white	70.0	tumor free	4.0	lung	lung papillary adenocarcinoma
TCGA-62-8402-01	TCGA-62-8402	-01	1	1498	stage iiia	t2	n2	M0	73.0	female	white	NA	with tumor	1.0	lung	lung adenocarcinoma mixed subtype
TCGA-62-A46O-01	TCGA-62-A46O	-01	1	1454	stage ib	t2	n0	M0	65.0	female	white	48.0	with tumor	2.0	lung	lung adenocarcinoma- not otherwise specified (nos)
TCGA-62-A46P-01	TCGA-62-A46P	-01	1	594	stage ib	t2	n0	M0	65.0	male	white	40.0	tumor free	4.0	lung	lung adenocarcinoma mixed subtype
TCGA-62-A46R-01	TCGA-62-A46R	-01	1	1725	stage ib	t2	n0	M0	54.0	female	white	25.0	tumor free	4.0	lung	lung adenocarcinoma mixed subtype
TCGA-62-A46S-01	TCGA-62-A46S	-01	1	1653	stage ib	t2	n0	M0	73.0	male	white	40.0	with tumor	4.0	lung	lung papillary adenocarcinoma
TCGA-62-A46V-01	TCGA-62-A46V	-01	0	2199	stage ib	t2	n0	M0	78.0	female	white	NA	tumor free	3.0	lung	lung adenocarcinoma mixed subtype
TCGA-62-A46Y-01	TCGA-62-A46Y	-01	1	414	stage iiia	t2	n2	M0	70.0	female	white	NA	with tumor	1.0	lung	lung adenocarcinoma mixed subtype
TCGA-62-A470-01	TCGA-62-A470	-01	1	1194	stage ib	t2	n0	M0	84.0	male	white	30.0	with tumor	3.0	lung	lung acinar adenocarcinoma
TCGA-62-A471-01	TCGA-62-A471	-01	0	1246	stage iib	t2b	n1	M0	64.0	male	white	30.0	tumor free	4.0	lung	lung adenocarcinoma- not otherwise specified (nos)
TCGA-62-A472-01	TCGA-62-A472	-01	0	910	stage iib	t3	n0	M0	70.0	male	white	60.0	with tumor	2.0	lung	lung adenocarcinoma- not otherwise specified (nos)
TCGA-64-1676-01	TCGA-64-1676	-01	0	1728	stage ia	t1a	n0	M0	58.0	male	white	60.0	tumor free	2.0	lung	lung adenocarcinoma- not otherwise specified (nos)
TCGA-64-1678-01	TCGA-64-1678	-01	0	1189	NA	t2b	n0	M0	70.0	female	white	20.0	tumor free	3.0	lung	lung adenocarcinoma- not otherwise specified (nos)
TCGA-64-1679-01	TCGA-64-1679	-01	0	2488	stage iiia	t1	n2	M0	58.0	female	white	40.0	tumor free	2.0	lung	lung adenocarcinoma- not otherwise specified (nos)
TCGA-64-1680-01	TCGA-64-1680	-01	0	1126	stage iv	t2a	n2	M1	63.0	male	white	50.0	tumor free	3.0	lung	lung adenocarcinoma mixed subtype
TCGA-64-1681-01	TCGA-64-1681	-01	1	1167	stage ia	t1	n0	M0	61.0	female	white	NA	NA	3.0	lung	lung adenocarcinoma- not otherwise specified (nos)
TCGA-64-5774-01	TCGA-64-5774	-01	0	2676	stage ib	t2	n0	M0	60.0	male	white	45.0	tumor free	4.0	lung	lung adenocarcinoma- not otherwise specified (nos)
TCGA-64-5775-01	TCGA-64-5775	-01	1	62	stage iiia	t4	n0	M0	71.0	male	white	110.0	with tumor	2.0	lung	lung adenocarcinoma- not otherwise specified (nos)
TCGA-64-5778-01	TCGA-64-5778	-01	0	1305	stage ib	t2	n0	M0	60.0	male	white	68.0	with tumor	4.0	lung	lung bronchioloalveolar carcinoma nonmucinous
TCGA-64-5779-01	TCGA-64-5779	-01	0	864	stage iiia	t2	n2	M0	61.0	male	white	40.0	tumor free	4.0	lung	lung acinar adenocarcinoma
TCGA-64-5781-01	TCGA-64-5781	-01	0	1559	stage ib	t2	n0	M0	55.0	female	white	25.0	tumor free	4.0	lung	lung adenocarcinoma mixed subtype
TCGA-64-5815-01	TCGA-64-5815	-01	0	866	stage iib	t2	n1	M0	74.0	male	white	30.0	tumor free	3.0	lung	lung adenocarcinoma mixed subtype
TCGA-67-3770-01	TCGA-67-3770	-01	0	610	stage ia	t1	n0	M0	70.0	female	white	NA	tumor free	3.0	lung	lung adenocarcinoma- not otherwise specified (nos)
TCGA-67-3771-01	TCGA-67-3771	-01	0	610	stage ia	t1	n0	M0	77.0	female	black or african american	NA	tumor free	4.0	lung	lung adenocarcinoma- not otherwise specified (nos)
TCGA-67-3772-01	TCGA-67-3772	-01	0	573	stage ib	t2	n0	M0	82.0	female	white	NA	tumor free	1.0	lung	lung adenocarcinoma- not otherwise specified (nos)
TCGA-67-3773-01	TCGA-67-3773	-01	0	427	stage ib	t2	n0	M0	84.0	female	white	NA	tumor free	3.0	lung	lung adenocarcinoma- not otherwise specified (nos)
TCGA-67-3774-01	TCGA-67-3774	-01	0	385	stage ib	t2	n0	M0	73.0	female	white	NA	tumor free	3.0	lung	lung adenocarcinoma- not otherwise specified (nos)
TCGA-67-4679-01	TCGA-67-4679	-01	0	448	NA	t3	n0	M0	69.0	male	white	NA	tumor free	4.0	lung	lung adenocarcinoma- not otherwise specified (nos)
TCGA-67-6215-01	TCGA-67-6215	-01	0	174	stage ib	t2a	n0	M0	52.0	female	white	NA	tumor free	1.0	lung	lung adenocarcinoma- not otherwise specified (nos)
TCGA-67-6216-01	TCGA-67-6216	-01	0	141	stage ia	t1a	n0	M0	57.0	female	white	NA	tumor free	1.0	lung	lung adenocarcinoma- not otherwise specified (nos)
TCGA-69-7760-01	TCGA-69-7760	-01	0	202	stage iib	t3	n0	M0	73.0	male	white	NA	tumor free	1.0	lung	lung adenocarcinoma mixed subtype
TCGA-69-7761-01	TCGA-69-7761	-01	0	186	stage ib	t2a	n0	mx	84.0	male	white	20.0	tumor free	3.0	lung	lung acinar adenocarcinoma
TCGA-69-7763-01	TCGA-69-7763	-01	0	690	stage ia	t1b	n0	M0	69.0	male	white	7.5	NA	4.0	lung	lung adenocarcinoma mixed subtype
TCGA-69-7764-01	TCGA-69-7764	-01	0	414	stage ia	t1b	n0	M0	75.0	male	white	30.0	tumor free	3.0	lung	lung adenocarcinoma mixed subtype
TCGA-69-7765-01	TCGA-69-7765	-01	0	165	NA	t4	n0	mx	56.0	male	black or african american	NA	NA	4.0	lung	lung adenocarcinoma mixed subtype
TCGA-69-7973-01	TCGA-69-7973	-01	0	230	stage ib	t2a	n0	M0	42.0	female	white	25.0	tumor free	4.0	lung	lung adenocarcinoma mixed subtype
TCGA-69-7974-01	TCGA-69-7974	-01	0	184	stage iiia	t2a	n2	mx	54.0	female	white	30.0	with tumor	4.0	lung	lung adenocarcinoma mixed subtype
TCGA-69-7978-01	TCGA-69-7978	-01	0	134	stage iib	t2b	n1	mx	59.0	male	white	80.0	with tumor	2.0	lung	lung adenocarcinoma mixed subtype
TCGA-69-7979-01	TCGA-69-7979	-01	0	408	stage ib	t2a	n0	mx	71.0	female	white	28.0	tumor free	2.0	lung	lung acinar adenocarcinoma
TCGA-69-7980-01	TCGA-69-7980	-01	0	411	stage i	t1b	n0	M0	70.0	female	white	80.0	tumor free	4.0	lung	lung adenocarcinoma- not otherwise specified (nos)
TCGA-69-8253-01	TCGA-69-8253	-01	0	426	stage iia	t1a	n1	mx	59.0	female	black or african american	7.8	tumor free	4.0	lung	lung adenocarcinoma mixed subtype
TCGA-69-8254-01	TCGA-69-8254	-01	0	409	NA	t2b	NA	NA	85.0	male	white	40.0	tumor free	3.0	lung	lung adenocarcinoma mixed subtype
TCGA-69-8255-01	TCGA-69-8255	-01	0	129	stage ia	t1a	n0	M0	71.0	male	white	40.0	NA	2.0	lung	lung solid pattern predominant adenocarcinoma
TCGA-69-8453-01	TCGA-69-8453	-01	0	813	stage iib	t3	n0	mx	77.0	male	white	12.0	with tumor	3.0	lung	mucinous (colloid) carcinoma
TCGA-69-A59K-01	TCGA-69-A59K	-01	0	591	stage iib	t3	n0	M0	60.0	female	black or african american	25.0	tumor free	4.0	lung	lung adenocarcinoma mixed subtype
TCGA-71-6725-01	TCGA-71-6725	-01	0	256	stage ib	t2	n0	M0	48.0	female	asian	NA	with tumor	2.0	lung	lung papillary adenocarcinoma
TCGA-71-8520-01	TCGA-71-8520	-01	1	210	stage ib	t2	n0	M0	60.0	female	asian	NA	with tumor	1.0	lung	lung adenocarcinoma- not otherwise specified (nos)
TCGA-73-4659-01	TCGA-73-4659	-01	1	711	stage iiia	t2	n2	M0	66.0	male	white	12.0	with tumor	3.0	lung	lung adenocarcinoma- not otherwise specified (nos)
TCGA-73-4662-01	TCGA-73-4662	-01	0	2515	stage ia	t1	n0	M0	65.0	female	white	10.0	tumor free	3.0	lung	lung adenocarcinoma- not otherwise specified (nos)
TCGA-73-4675-01	TCGA-73-4675	-01	1	922	stage iiia	t3	n1	M0	59.0	male	white	41.0	tumor free	4.0	lung	lung adenocarcinoma- not otherwise specified (nos)
TCGA-73-4676-01	TCGA-73-4676	-01	1	281	stage iia	t2a	n1	M0	45.0	male	white	48.0	with tumor	4.0	lung	lung adenocarcinoma- not otherwise specified (nos)
TCGA-73-7499-01	TCGA-73-7499	-01	1	1531	stage ib	t2a	n0	M0	81.0	female	white	NA	tumor free	1.0	lung	lung adenocarcinoma mixed subtype
TCGA-73-A9RS-01	TCGA-73-A9RS	-01	1	340	stage iib	t3	n0	M0	41.0	male	black or african american	11.0	with tumor	2.0	lung	lung adenocarcinoma- not otherwise specified (nos)
TCGA-75-5122-01	TCGA-75-5122	-01	1		stage ib	t2	n0	M0	NA	male	NA	20.0	with tumor	3.0	lung	lung adenocarcinoma- not otherwise specified (nos)
TCGA-75-5125-01	TCGA-75-5125	-01	1	2027	stage iib	t2	n1	M0	NA	male	NA	25.0	with tumor	3.0	lung	lung adenocarcinoma- not otherwise specified (nos)
TCGA-75-5126-01	TCGA-75-5126	-01	0		stage iiia	t3	n2	M0	NA	female	NA	40.0	with tumor	4.0	lung	lung papillary adenocarcinoma
TCGA-75-5146-01	TCGA-75-5146	-01	0	2368	stage ib	t2	n0	M0	NA	male	NA	NA	tumor free	3.0	lung	lung adenocarcinoma- not otherwise specified (nos)
TCGA-75-5147-01	TCGA-75-5147	-01	0	1333	stage ib	t2	n0	M0	NA	female	NA	NA	tumor free	1.0	lung	lung adenocarcinoma- not otherwise specified (nos)
TCGA-75-6203-01	TCGA-75-6203	-01	0		stage iiia	t2	n2	M0	NA	female	NA	NA	tumor free	1.0	lung	lung adenocarcinoma- not otherwise specified (nos)
TCGA-75-6205-01	TCGA-75-6205	-01	1		stage ib	t2a	n0	M0	NA	female	NA	NA	with tumor	1.0	lung	lung adenocarcinoma- not otherwise specified (nos)
TCGA-75-6206-01	TCGA-75-6206	-01	0	2590	stage ib	t2	n0	M0	NA	male	NA	20.0	tumor free	3.0	lung	lung adenocarcinoma- not otherwise specified (nos)
TCGA-75-6207-01	TCGA-75-6207	-01	1		stage iiia	t2	n2	M0	NA	male	NA	10.0	NA	3.0	lung	lung adenocarcinoma- not otherwise specified (nos)
TCGA-75-6211-01	TCGA-75-6211	-01	1		stage ib	t2	n0	M0	NA	female	NA	34.0	with tumor	2.0	lung	lung adenocarcinoma- not otherwise specified (nos)
TCGA-75-6212-01	TCGA-75-6212	-01	1	1516	stage iib	t2	n1	M0	NA	female	NA	NA	with tumor	1.0	lung	lung micropapillary adenocarcinoma
TCGA-75-6214-01	TCGA-75-6214	-01	1	1115	stage iiia	t2	n2	M0	NA	female	NA	40.0	with tumor	2.0	lung	lung adenocarcinoma- not otherwise specified (nos)
TCGA-75-7025-01	TCGA-75-7025	-01	0	3305	stage ib	t2	n0	M0	NA	male	NA	NA	tumor free	3.0	lung	lung adenocarcinoma- not otherwise specified (nos)
TCGA-75-7027-01	TCGA-75-7027	-01	0	3059	stage ib	t2	n0	M0	NA	male	NA	50.0	tumor free	2.0	lung	lung adenocarcinoma- not otherwise specified (nos)
TCGA-75-7030-01	TCGA-75-7030	-01	0		stage iib	t3	n0	M0	NA	male	NA	NA	tumor free	1.0	lung	lung adenocarcinoma- not otherwise specified (nos)
TCGA-75-7031-01	TCGA-75-7031	-01	0		stage ib	t2	n0	M0	NA	female	NA	5.0	tumor free	3.0	lung	lung adenocarcinoma- not otherwise specified (nos)
TCGA-78-7143-01	TCGA-78-7143	-01	1	4961	stage ib	t2	n0	M0	62.0	female	white	NA	tumor free	1.0	lung	lung bronchioloalveolar carcinoma nonmucinous
TCGA-78-7145-01	TCGA-78-7145	-01	1	826	stage iv	t4	n1	M1	52.0	female	white	25.0	with tumor	4.0	lung	lung adenocarcinoma- not otherwise specified (nos)
TCGA-78-7146-01	TCGA-78-7146	-01	1	173	stage iiia	t2	n2	M0	71.0	female	white	6.0	NA	4.0	lung	lung adenocarcinoma mixed subtype
TCGA-78-7147-01	TCGA-78-7147	-01	1	586	stage iib	t2	n1	M0	67.0	female	white	50.0	with tumor	2.0	lung	lung adenocarcinoma- not otherwise specified (nos)
TCGA-78-7148-01	TCGA-78-7148	-01	1	626	stage iib	t2	n1	M0	71.0	male	white	57.0	NA	2.0	lung	lung adenocarcinoma mixed subtype
TCGA-78-7149-01	TCGA-78-7149	-01	0	3940	stage iiib	t4	n0	M0	71.0	male	white	115.0	NA	2.0	lung	lung adenocarcinoma mixed subtype
TCGA-78-7150-01	TCGA-78-7150	-01	1	666	stage iib	t2	n1	M0	59.0	male	white	37.0	with tumor	4.0	lung	lung adenocarcinoma- not otherwise specified (nos)
TCGA-78-7152-01	TCGA-78-7152	-01	1	1215	stage ib	t2	n0	M0	65.0	male	white	40.0	with tumor	4.0	lung	lung adenocarcinoma mixed subtype
TCGA-78-7153-01	TCGA-78-7153	-01	0	3635	stage ib	t2	n0	M0	65.0	female	white	20.0	NA	4.0	lung	lung adenocarcinoma mixed subtype
TCGA-78-7154-01	TCGA-78-7154	-01	1	593	stage iiia	t3	n2	M0	72.0	male	white	112.5	NA	4.0	lung	lung adenocarcinoma- not otherwise specified (nos)
TCGA-78-7155-01	TCGA-78-7155	-01	1	1171	stage ib	t2	n0	M0	68.0	male	white	48.0	NA	4.0	lung	lung adenocarcinoma- not otherwise specified (nos)
TCGA-78-7156-01	TCGA-78-7156	-01	1	976	stage iv	t4	n1	M1	62.0	male	white	84.0	NA	3.0	lung	lung adenocarcinoma mixed subtype
TCGA-78-7158-01	TCGA-78-7158	-01	1	179	stage iiib	t4	n2	M0	59.0	female	white	14.0	with tumor	4.0	lung	lung adenocarcinoma mixed subtype
TCGA-78-7159-01	TCGA-78-7159	-01	0	1974	stage ia	t1	nx	M0	60.0	female	white	21.0	NA	4.0	lung	lung adenocarcinoma mixed subtype
TCGA-78-7160-01	TCGA-78-7160	-01	1	697	stage iv	t4	n2	M1	61.0	male	white	43.8	NA	4.0	lung	lung adenocarcinoma mixed subtype
TCGA-78-7161-01	TCGA-78-7161	-01	1	291	stage iib	t3	n0	M0	69.0	female	white	27.8	with tumor	4.0	lung	lung adenocarcinoma mixed subtype
TCGA-78-7162-01	TCGA-78-7162	-01	1	3169	stage ia	t1	n0	M0	75.0	male	white	12.0	NA	2.0	lung	lung adenocarcinoma mixed subtype
TCGA-78-7163-01	TCGA-78-7163	-01	0	7248	stage ib	t2	n0	M0	60.0	male	white	41.0	tumor free	4.0	lung	lung adenocarcinoma- not otherwise specified (nos)
TCGA-78-7167-01	TCGA-78-7167	-01	1	2681	stage iv	t2	n0	M1	77.0	male	white	64.0	with tumor	2.0	lung	lung papillary adenocarcinoma
TCGA-78-7220-01	TCGA-78-7220	-01	1	807	stage iiia	t2	n2	M0	53.0	female	white	35.0	with tumor	2.0	lung	lung adenocarcinoma mixed subtype
TCGA-78-7535-01	TCGA-78-7535	-01	1	949	stage ib	t2	n0	M0	45.0	male	white	35.0	with tumor	2.0	lung	lung adenocarcinoma- not otherwise specified (nos)
TCGA-78-7536-01	TCGA-78-7536	-01	1	244	stage iiia	t2	n2	M0	69.0	male	white	44.0	with tumor	4.0	lung	lung adenocarcinoma- not otherwise specified (nos)
TCGA-78-7537-01	TCGA-78-7537	-01	1	1622	stage ib	t2	n0	M0	72.0	male	NA	20.0	NA	3.0	lung	lung adenocarcinoma mixed subtype
TCGA-78-7539-01	TCGA-78-7539	-01	0	791	stage iia	t2b	n0	M0	75.0	female	white	2.2	NA	3.0	lung	lung adenocarcinoma mixed subtype
TCGA-78-7540-01	TCGA-78-7540	-01	1	1197	stage ib	t2	n0	M0	66.0	female	white	NA	NA	1.0	lung	lung bronchioloalveolar carcinoma mucinous
TCGA-78-7542-01	TCGA-78-7542	-01	1	321	stage ib	t2	n0	M0	56.0	male	white	60.0	NA	2.0	lung	lung adenocarcinoma- not otherwise specified (nos)
TCGA-78-8640-01	TCGA-78-8640	-01	0	7062	stage iia	t1	n1	M0	59.0	male	NA	45.0	tumor free	2.0	lung	lung adenocarcinoma- not otherwise specified (nos)
TCGA-78-8648-01	TCGA-78-8648	-01	1	1209	stage iib	t3	n0	M0	58.0	female	NA	45.0	NA	2.0	lung	lung adenocarcinoma- not otherwise specified (nos)
TCGA-78-8655-01	TCGA-78-8655	-01	0	2360	stage ia	t1	n0	M0	77.0	female	NA	10.0	NA	4.0	lung	lung adenocarcinoma mixed subtype
TCGA-78-8662-01	TCGA-78-8662	-01	1	3361	stage ib	t2	n0	M0	53.0	female	NA	45.0	NA	2.0	lung	lung adenocarcinoma- not otherwise specified (nos)
TCGA-80-5608-01	TCGA-80-5608	-01	0	2832	stage ia	t1	n0	M0	NA	female	NA	26.0	tumor free	2.0	lung	lung adenocarcinoma- not otherwise specified (nos)
TCGA-83-5908-01	TCGA-83-5908	-01	0	824	stage ia	t1	n0	M0	59.0	female	white	69.0	tumor free	4.0	lung	lung adenocarcinoma- not otherwise specified (nos)
TCGA-86-6562-01	TCGA-86-6562	-01	1	376	stage iia	t2a	n1	M0	52.0	male	white	NA	with tumor	1.0	lung	lung adenocarcinoma- not otherwise specified (nos)
TCGA-86-6851-01	TCGA-86-6851	-01	0	179	stage iia	t1b	n1	M0	73.0	female	white	52.0	tumor free	2.0	lung	lung adenocarcinoma mixed subtype
TCGA-86-7701-01	TCGA-86-7701	-01	0	947	stage iv	t2	n0	M1	66.0	male	white	NA	with tumor	1.0	lung	lung adenocarcinoma- not otherwise specified (nos)
TCGA-86-7711-01	TCGA-86-7711	-01	1	1046	stage iia	t2a	n1	M0	70.0	male	white	50.0	with tumor	2.0	lung	lung adenocarcinoma- not otherwise specified (nos)
TCGA-86-7713-01	TCGA-86-7713	-01	0	1157	stage iia	t2b	n0	M0	70.0	male	white	NA	tumor free	1.0	lung	lung adenocarcinoma- not otherwise specified (nos)
TCGA-86-7714-01	TCGA-86-7714	-01	1	625	stage iiia	t1b	n2	M0	61.0	female	black or african american	43.0	with tumor	2.0	lung	lung adenocarcinoma mixed subtype
TCGA-86-7953-01	TCGA-86-7953	-01	0	997	stage ia	t1b	n0	M0	69.0	female	white	NA	tumor free	1.0	lung	lung adenocarcinoma- not otherwise specified (nos)
TCGA-86-7954-01	TCGA-86-7954	-01	0	605	stage ib	t2	n0	M0	68.0	female	white	8.0	tumor free	3.0	lung	lung bronchioloalveolar carcinoma nonmucinous
TCGA-86-7955-01	TCGA-86-7955	-01	0	1072	stage ib	t2a	n0	M0	62.0	male	white	NA	tumor free	1.0	lung	lung adenocarcinoma- not otherwise specified (nos)
TCGA-86-8054-01	TCGA-86-8054	-01	0	1148	stage iib	t2b	n1	M0	61.0	male	white	9.0	tumor free	2.0	lung	lung acinar adenocarcinoma
TCGA-86-8055-01	TCGA-86-8055	-01	1	124	stage iia	t2a	n1	M0	79.0	male	white	60.0	tumor free	2.0	lung	lung adenocarcinoma- not otherwise specified (nos)
TCGA-86-8056-01	TCGA-86-8056	-01	0	139	stage iiia	t4	n0	M0	63.0	female	white	36.0	tumor free	3.0	lung	lung adenocarcinoma mixed subtype
TCGA-86-8073-01	TCGA-86-8073	-01	0	740	stage ib	t2a	n0	M0	58.0	male	white	40.0	tumor free	2.0	lung	lung bronchioloalveolar carcinoma nonmucinous
TCGA-86-8074-01	TCGA-86-8074	-01	0	24	stage iia	t1b	n1	M0	62.0	female	white	40.0	tumor free	2.0	lung	lung adenocarcinoma- not otherwise specified (nos)
TCGA-86-8075-01	TCGA-86-8075	-01	1	694	stage ib	t2	n0	M0	66.0	female	white	NA	tumor free	1.0	lung	lung adenocarcinoma- not otherwise specified (nos)
TCGA-86-8076-01	TCGA-86-8076	-01	0	993	stage ia	t1	n0	M0	42.0	male	white	NA	tumor free	1.0	lung	lung papillary adenocarcinoma
TCGA-86-8278-01	TCGA-86-8278	-01	0	944	stage iib	t2	n1	M0	63.0	female	white	NA	with tumor	1.0	lung	lung adenocarcinoma- not otherwise specified (nos)
TCGA-86-8279-01	TCGA-86-8279	-01	0	949	stage iia	t2a	n1	M0	46.0	male	white	NA	tumor free	1.0	lung	lung adenocarcinoma- not otherwise specified (nos)
TCGA-86-8280-01	TCGA-86-8280	-01	0	701	stage iia	t2b	n0	M0	54.0	female	white	NA	tumor free	1.0	lung	lung bronchioloalveolar carcinoma nonmucinous
TCGA-86-8281-01	TCGA-86-8281	-01	0	0	stage ia	t1	nx	M0	75.0	male	white	30.0	tumor free	3.0	lung	lung adenocarcinoma- not otherwise specified (nos)
TCGA-86-8358-01	TCGA-86-8358	-01	0	653	stage ib	t2a	n0	M0	44.0	male	white	20.0	tumor free	2.0	lung	lung adenocarcinoma- not otherwise specified (nos)
TCGA-86-8359-01	TCGA-86-8359	-01	1	444	stage iiia	t3	n2	M0	52.0	male	white	36.0	tumor free	2.0	lung	lung adenocarcinoma- not otherwise specified (nos)
TCGA-86-8585-01	TCGA-86-8585	-01	0	353	stage ib	t2a	n0	M0	57.0	male	white	NA	tumor free	1.0	lung	lung solid pattern predominant adenocarcinoma
TCGA-86-8668-01	TCGA-86-8668	-01	0	423	stage ia	t1b	n0	M0	61.0	female	white	NA	tumor free	1.0	lung	lung bronchioloalveolar carcinoma mucinous
TCGA-86-8669-01	TCGA-86-8669	-01	0	938	stage ia	t1b	n0	M0	64.0	male	white	47.0	tumor free	2.0	lung	lung adenocarcinoma- not otherwise specified (nos)
TCGA-86-8671-01	TCGA-86-8671	-01	0	839	stage iib	t2b	n1	M0	72.0	female	white	NA	tumor free	1.0	lung	lung papillary adenocarcinoma
TCGA-86-8672-01	TCGA-86-8672	-01	1	19	stage iib	t3	n0	M0	59.0	male	white	NA	tumor free	1.0	lung	lung adenocarcinoma- not otherwise specified (nos)
TCGA-86-8673-01	TCGA-86-8673	-01	0	862	stage ib	t2	n0	M0	61.0	male	white	54.0	tumor free	2.0	lung	lung bronchioloalveolar carcinoma nonmucinous
TCGA-86-8674-01	TCGA-86-8674	-01	0	806	stage iia	t2a	n1	M0	50.0	male	white	37.5	tumor free	4.0	lung	lung papillary adenocarcinoma
TCGA-86-A456-01	TCGA-86-A456	-01	0	896	stage ia	t1a	n0	M0	78.0	female	asian	NA	tumor free	4.0	lung	lung papillary adenocarcinoma
TCGA-86-A4D0-01	TCGA-86-A4D0	-01	1	116	stage iia	t2b	n0	M0	48.0	male	white	NA	tumor free	2.0	lung	lung adenocarcinoma- not otherwise specified (nos)
TCGA-86-A4JF-01	TCGA-86-A4JF	-01	1	737	stage iib	t3	n0	M0	56.0	male	white	NA	with tumor	4.0	lung	lung adenocarcinoma- not otherwise specified (nos)
TCGA-86-A4P7-01	TCGA-86-A4P7	-01	0	415	stage ib	t2a	n0	M0	63.0	female	white	NA	tumor free	1.0	lung	lung adenocarcinoma- not otherwise specified (nos)
TCGA-86-A4P8-01	TCGA-86-A4P8	-01	0	805	stage iiia	t1b	n2	mx	59.0	female	white	NA	tumor free	1.0	lung	lung adenocarcinoma- not otherwise specified (nos)
TCGA-91-6828-01	TCGA-91-6828	-01	0	323	stage ia	t1a	n0	M0	70.0	male	white	NA	tumor free	3.0	lung	lung adenocarcinoma- not otherwise specified (nos)
TCGA-91-6829-01	TCGA-91-6829	-01	1	1258	stage ib	t2	n0	mx	78.0	male	white	94.5	tumor free	4.0	lung	lung bronchioloalveolar carcinoma nonmucinous
TCGA-91-6830-01	TCGA-91-6830	-01	0	60	stage iia	t1	n1	mx	65.0	female	white	12.0	with tumor	4.0	lung	lung adenocarcinoma- not otherwise specified (nos)
TCGA-91-6831-01	TCGA-91-6831	-01	0	310	stage ib	t2	n0	mx	66.0	male	white	NA	tumor free	2.0	lung	lung adenocarcinoma- not otherwise specified (nos)
TCGA-91-6835-01	TCGA-91-6835	-01	0	79	stage ia	t1	n0	M0	81.0	female	white	25.0	tumor free	3.0	lung	lung adenocarcinoma- not otherwise specified (nos)
TCGA-91-6840-01	TCGA-91-6840	-01	0	372	stage ia	t1b	n0	M0	59.0	female	white	50.0	tumor free	3.0	lung	lung adenocarcinoma- not otherwise specified (nos)
TCGA-91-6847-01	TCGA-91-6847	-01	0	842	stage ib	t2	n0	mx	62.0	female	white	NA	with tumor	3.0	lung	lung adenocarcinoma- not otherwise specified (nos)
TCGA-91-6848-01	TCGA-91-6848	-01	0	224	stage iiia	t2	n2	mx	59.0	male	white	NA	tumor free	4.0	lung	lung adenocarcinoma- not otherwise specified (nos)
TCGA-91-6849-01	TCGA-91-6849	-01	0	35	stage iiia	t2	n2	mx	75.0	female	black or african american	30.0	NA	3.0	lung	lung adenocarcinoma- not otherwise specified (nos)
TCGA-91-8496-01	TCGA-91-8496	-01	0	505	stage ib	t2a	nx	mx	63.0	female	white	NA	tumor free	1.0	lung	lung bronchioloalveolar carcinoma nonmucinous
TCGA-91-8497-01	TCGA-91-8497	-01	1	434	stage ia	t1a	n0	mx	75.0	female	white	NA	tumor free	1.0	lung	lung adenocarcinoma- not otherwise specified (nos)
TCGA-91-8499-01	TCGA-91-8499	-01	0	36	stage ia	t1b	n0	mx	76.0	female	white	90.0	NA	2.0	lung	lung adenocarcinoma- not otherwise specified (nos)
TCGA-91-A4BD-01	TCGA-91-A4BD	-01	0	603	stage iia	t1b	n1	mx	78.0	male	white	NA	tumor free	3.0	lung	lung adenocarcinoma- not otherwise specified (nos)
TCGA-93-7347-01	TCGA-93-7347	-01	0	683	stage ia	t1a	n0	mx	76.0	female	white	11.0	tumor free	3.0	lung	lung adenocarcinoma mixed subtype
TCGA-93-7348-01	TCGA-93-7348	-01	0	531	stage ia	t1a	n0	mx	75.0	female	white	42.0	tumor free	4.0	lung	lung adenocarcinoma- not otherwise specified (nos)
TCGA-93-A4JN-01	TCGA-93-A4JN	-01	0	718	stage iv	t2a	n0	M1	71.0	male	white	40.0	with tumor	3.0	lung	lung acinar adenocarcinoma
TCGA-93-A4JO-01	TCGA-93-A4JO	-01	1	33	stage ia	t1a	n0	mx	70.0	male	white	50.0	tumor free	4.0	lung	lung adenocarcinoma mixed subtype
TCGA-93-A4JP-01	TCGA-93-A4JP	-01	0	578	stage iv	tx	nx	M1	64.0	male	asian	NA	with tumor	1.0	lung	lung papillary adenocarcinoma
TCGA-95-7039-01	TCGA-95-7039	-01	0	1272	stage iib	t3	n0	mx	54.0	female	white	34.0	with tumor	2.0	lung	lung adenocarcinoma- not otherwise specified (nos)
TCGA-95-7567-01	TCGA-95-7567	-01	0	568	stage iib	t2b	n1	M0	61.0	male	white	NA	tumor free	4.0	lung	lung adenocarcinoma mixed subtype
TCGA-95-7944-01	TCGA-95-7944	-01	0	377	stage ia	t1a	n0	M0	71.0	male	white	50.0	tumor free	2.0	lung	lung adenocarcinoma- not otherwise specified (nos)
TCGA-95-8039-01	TCGA-95-8039	-01	0	830	stage ia	t1	n0	mx	72.0	male	white	NA	tumor free	1.0	lung	lung acinar adenocarcinoma
TCGA-95-8494-01	TCGA-95-8494	-01	0	84	stage iia	t2a	n1	M0	67.0	male	white	NA	NA	5.0	lung	lung adenocarcinoma- not otherwise specified (nos)
TCGA-95-A4VP-01	TCGA-95-A4VP	-01	0	605	stage iiia	t2b	n2	M0	66.0	female	white	20.0	with tumor	4.0	lung	lung acinar adenocarcinoma
TCGA-97-7546-01	TCGA-97-7546	-01	0	1285	stage ia	t1	n0	mx	76.0	female	white	25.0	with tumor	3.0	lung	lung acinar adenocarcinoma
TCGA-97-7547-01	TCGA-97-7547	-01	0	1965	stage ib	t2	n0	mx	67.0	female	white	30.0	with tumor	3.0	lung	lung papillary adenocarcinoma
TCGA-97-7552-01	TCGA-97-7552	-01	0	1932	stage ib	t2	n0	mx	70.0	male	white	40.0	tumor free	3.0	lung	lung bronchioloalveolar carcinoma mucinous
TCGA-97-7553-01	TCGA-97-7553	-01	0	1870	stage ia	t1	n0	mx	58.0	female	white	20.0	tumor free	2.0	lung	lung bronchioloalveolar carcinoma nonmucinous
TCGA-97-7554-01	TCGA-97-7554	-01	0	775	stage iiia	t2a	n2	M0	83.0	female	white	30.0	tumor free	3.0	lung	lung papillary adenocarcinoma
TCGA-97-7937-01	TCGA-97-7937	-01	0	564	stage ib	t2a	n0	mx	65.0	male	white	35.0	tumor free	3.0	lung	lung micropapillary adenocarcinoma
TCGA-97-7938-01	TCGA-97-7938	-01	1	18	stage ia	t1a	n0	mx	76.0	female	white	40.0	tumor free	3.0	lung	lung bronchioloalveolar carcinoma nonmucinous
TCGA-97-7941-01	TCGA-97-7941	-01	0	484	stage ia	t1b	n0	mx	72.0	female	white	22.5	tumor free	3.0	lung	lung acinar adenocarcinoma
TCGA-97-8171-01	TCGA-97-8171	-01	0	568	stage iv	t2a	n2	M1	81.0	male	asian	65.0	with tumor	2.0	lung	lung papillary adenocarcinoma
TCGA-97-8174-01	TCGA-97-8174	-01	1	164	stage iia	t2b	n0	M0	67.0	male	white	40.0	NA	3.0	lung	lung papillary adenocarcinoma
TCGA-97-8175-01	TCGA-97-8175	-01	0	551	stage ib	t2a	n0	M0	55.0	female	white	NA	tumor free	3.0	lung	lung solid pattern predominant adenocarcinoma
TCGA-97-8176-01	TCGA-97-8176	-01	1	468	stage iiia	t3	n1	M0	63.0	male	white	40.0	tumor free	4.0	lung	lung acinar adenocarcinoma
TCGA-97-8177-01	TCGA-97-8177	-01	0	499	stage ib	t2a	n0	M0	59.0	female	white	NA	tumor free	1.0	lung	lung adenocarcinoma mixed subtype
TCGA-97-8179-01	TCGA-97-8179	-01	0	435	stage ia	t1a	n0	M0	72.0	male	white	60.0	tumor free	3.0	lung	lung acinar adenocarcinoma
TCGA-97-8547-01	TCGA-97-8547	-01	0	657	stage iiia	t2a	n2	mx	78.0	female	NA	NA	tumor free	1.0	lung	lung adenocarcinoma mixed subtype
TCGA-97-8552-01	TCGA-97-8552	-01	0	626	stage i	t1a	n0	mx	55.0	female	white	NA	tumor free	1.0	lung	lung bronchioloalveolar carcinoma nonmucinous
TCGA-97-A4M0-01	TCGA-97-A4M0	-01	0	652	stage ib	t2a	n0	M0	60.0	female	white	34.0	tumor free	4.0	lung	lung adenocarcinoma mixed subtype
TCGA-97-A4M1-01	TCGA-97-A4M1	-01	0	601	stage ia	t1a	n0	M0	52.0	female	white	3.0	tumor free	3.0	lung	lung adenocarcinoma mixed subtype
TCGA-97-A4M5-01	TCGA-97-A4M5	-01	0	634	stage ia	t1b	n0	M0	83.0	male	white	6.0	tumor free	3.0	lung	lung adenocarcinoma mixed subtype
TCGA-97-A4M6-01	TCGA-97-A4M6	-01	0	568	stage ia	t1a	n0	M0	45.0	female	white	NA	tumor free	1.0	lung	lung adenocarcinoma mixed subtype
TCGA-99-7458-01	TCGA-99-7458	-01	0	747	stage iiia	t4	n0	M0	74.0	female	white	52.0	with tumor	4.0	lung	lung bronchioloalveolar carcinoma nonmucinous
TCGA-99-8025-01	TCGA-99-8025	-01	0	1060	stage iiia	t3	n2	M0	72.0	female	black or african american	20.0	tumor free	4.0	lung	lung adenocarcinoma- not otherwise specified (nos)
TCGA-99-8028-01	TCGA-99-8028	-01	0	1118	stage ia	t1a	n0	M0	50.0	female	black or african american	30.0	tumor free	4.0	lung	lung adenocarcinoma- not otherwise specified (nos)
TCGA-99-8032-01	TCGA-99-8032	-01	0	44	stage ia	t1a	n0	M0	61.0	male	white	90.0	tumor free	2.0	lung	lung adenocarcinoma- not otherwise specified (nos)
TCGA-99-8033-01	TCGA-99-8033	-01	1	656	stage iv	tx	nx	M1	74.0	female	white	NA	with tumor	1.0	lung	lung adenocarcinoma- not otherwise specified (nos)
TCGA-99-AA5R-01	TCGA-99-AA5R	-01	0	658	stage ia	t1a	n0	M0	70.0	female	black or african american	46.0	tumor free	2.0	lung	lung adenocarcinoma- not otherwise specified (nos)
TCGA-J2-A4AD-01	TCGA-J2-A4AD	-01	1	550	stage ia	t1a	n0	mx	61.0	female	white	120.0	with tumor	2.0	lung	lung adenocarcinoma- not otherwise specified (nos)
TCGA-J2-A4AE-01	TCGA-J2-A4AE	-01	0	1079	stage ia	t1a	n0	mx	77.0	female	white	NA	tumor free	1.0	lung	lung adenocarcinoma- not otherwise specified (nos)
TCGA-J2-A4AG-01	TCGA-J2-A4AG	-01	0	988	stage ia	t1b	n0	mx	66.0	female	white	25.0	tumor free	3.0	lung	lung adenocarcinoma- not otherwise specified (nos)
TCGA-L4-A4E5-01	TCGA-L4-A4E5	-01	0	578	stage i	t1	n0	M0	48.0	female	white	33.0	tumor free	4.0	lung	lung adenocarcinoma- not otherwise specified (nos)
TCGA-L4-A4E6-01	TCGA-L4-A4E6	-01	0	435	stage ia	t1	n0	M0	67.0	male	white	30.0	tumor free	3.0	lung	lung adenocarcinoma- not otherwise specified (nos)
TCGA-L9-A50W-01	TCGA-L9-A50W	-01	1	442	stage iia	t1b	n1	mx	75.0	male	black or african american	19.0	with tumor	3.0	lung	lung adenocarcinoma mixed subtype
TCGA-L9-A5IP-01	TCGA-L9-A5IP	-01	1	58	stage iv	t3	n2	M1	40.0	female	black or african american	NA	with tumor	4.0	lung	lung adenocarcinoma- not otherwise specified (nos)
TCGA-L9-A7SV-01	TCGA-L9-A7SV	-01	0	565	stage iia	t2a	n1	M0	69.0	male	black or african american	93.0	tumor free	3.0	lung	lung adenocarcinoma- not otherwise specified (nos)
TCGA-L9-A8F4-01	TCGA-L9-A8F4	-01	0	476	stage ib	t2a	n0	mx	64.0	female	black or african american	14.0	tumor free	2.0	lung	lung adenocarcinoma- not otherwise specified (nos)
TCGA-MN-A4N4-01	TCGA-MN-A4N4	-01	0	1175	stage ia	t1b	n0	M0	57.0	male	white	NA	tumor free	2.0	lung	lung adenocarcinoma- not otherwise specified (nos)
TCGA-MN-A4N5-01	TCGA-MN-A4N5	-01	0	84	stage ia	t1a	n0	M0	63.0	male	white	NA	tumor free	4.0	lung	lung adenocarcinoma- not otherwise specified (nos)
TCGA-MP-A4SV-01	TCGA-MP-A4SV	-01	1	2620	stage ib	t2	n0	M0	67.0	male	NA	110.0	NA	2.0	lung	lung adenocarcinoma- not otherwise specified (nos)
TCGA-MP-A4SW-01	TCGA-MP-A4SW	-01	1	1778	stage iib	t2	n1	M0	53.0	male	white	15.0	NA	3.0	lung	lung adenocarcinoma- not otherwise specified (nos)
TCGA-MP-A4SY-01	TCGA-MP-A4SY	-01	1	1501	stage iib	t2	n1	M0	61.0	male	white	40.0	tumor free	4.0	lung	lung adenocarcinoma- not otherwise specified (nos)
TCGA-MP-A4T4-01	TCGA-MP-A4T4	-01	1	2617	stage iib	t2	n1	M0	68.0	female	white	50.0	NA	2.0	lung	lung adenocarcinoma- not otherwise specified (nos)
TCGA-MP-A4T6-01	TCGA-MP-A4T6	-01	1	1790	stage iiia	t1	n2	mx	76.0	female	white	50.0	tumor free	3.0	lung	lung adenocarcinoma- not otherwise specified (nos)
TCGA-MP-A4T7-01	TCGA-MP-A4T7	-01	1	167	stage iv	t2	n0	M1	75.0	female	NA	50.0	NA	4.0	lung	lung adenocarcinoma- not otherwise specified (nos)
TCGA-MP-A4T9-01	TCGA-MP-A4T9	-01	1	1265	stage iiia	t2	n2	mx	54.0	female	white	24.0	with tumor	4.0	lung	lung adenocarcinoma- not otherwise specified (nos)
TCGA-MP-A4TE-01	TCGA-MP-A4TE	-01	1	896	stage iia	t2b	n0	mx	56.0	male	white	40.0	with tumor	4.0	lung	lung adenocarcinoma- not otherwise specified (nos)
TCGA-MP-A4TF-01	TCGA-MP-A4TF	-01	1	336	stage iia	t2b	n0	M0	58.0	female	white	40.0	with tumor	4.0	lung	lung adenocarcinoma- not otherwise specified (nos)
TCGA-MP-A4TH-01	TCGA-MP-A4TH	-01	0	741	stage ia	t1a	n0	M0	70.0	female	white	20.0	tumor free	3.0	lung	lung adenocarcinoma- not otherwise specified (nos)
TCGA-MP-A4TI-01	TCGA-MP-A4TI	-01	1	429	stage iia	t2a	n1	M0	72.0	male	white	35.0	with tumor	3.0	lung	lung adenocarcinoma- not otherwise specified (nos)
TCGA-MP-A4TJ-01	TCGA-MP-A4TJ	-01	1	339	stage ia	t1	n0	M0	62.0	female	NA	NA	NA	2.0	lung	lung signet ring adenocarcinoma
TCGA-MP-A4TK-01	TCGA-MP-A4TK	-01	1	582	stage iib	t2	n1	mx	56.0	female	NA	28.0	with tumor	4.0	lung	lung adenocarcinoma- not otherwise specified (nos)
TCGA-MP-A5C7-01	TCGA-MP-A5C7	-01	0	2248	stage ib	t2	n0	M0	76.0	female	white	15.0	tumor free	3.0	lung	lung adenocarcinoma- not otherwise specified (nos)
TCGA-NJ-A4YF-01	TCGA-NJ-A4YF	-01	0	2161	stage ia	t1	n0	M0	50.0	female	black or african american	30.0	tumor free	3.0	lung	lung adenocarcinoma mixed subtype
TCGA-NJ-A4YG-01	TCGA-NJ-A4YG	-01	0	2261	stage ib	t2	n0	M0	65.0	male	white	104.0	tumor free	4.0	lung	lung adenocarcinoma- not otherwise specified (nos)
TCGA-NJ-A4YI-01	TCGA-NJ-A4YI	-01	1	4	stage iiia	t2	n2	M0	87.0	female	white	3.0	NA	3.0	lung	lung papillary adenocarcinoma
TCGA-NJ-A4YP-01	TCGA-NJ-A4YP	-01	0	50	stage ib	t2a	n0	M0	52.0	male	white	60.0	tumor free	5.0	lung	lung papillary adenocarcinoma
TCGA-NJ-A4YQ-01	TCGA-NJ-A4YQ	-01	0	1432	stage ia	t1b	n0	M0	69.0	female	white	40.0	tumor free	4.0	lung	lung adenocarcinoma- not otherwise specified (nos)
TCGA-NJ-A55A-01	TCGA-NJ-A55A	-01	0	15	stage ib	t2	n0	M0	76.0	female	white	25.0	tumor free	3.0	lung	lung adenocarcinoma- not otherwise specified (nos)
TCGA-NJ-A55O-01	TCGA-NJ-A55O	-01	0	13	stage iia	t1b	n1	M0	56.0	female	white	30.0	tumor free	4.0	lung	mucinous (colloid) carcinoma
TCGA-NJ-A55R-01	TCGA-NJ-A55R	-01	0	603	stage ia	t1b	n0	mx	67.0	male	white	5.0	tumor free	3.0	lung	lung adenocarcinoma- not otherwise specified (nos)
TCGA-NJ-A7XG-01	TCGA-NJ-A7XG	-01	0	617	stage iiia	t4	n1	M0	49.0	male	black or african american	NA	with tumor	3.0	lung	lung adenocarcinoma- not otherwise specified (nos)
TCGA-O1-A52J-01	TCGA-O1-A52J	-01	1	1798	stage ia	t1	n0	mx	74.0	female	white	45.0	with tumor	3.0	lung	lung adenocarcinoma- not otherwise specified (nos)
TCGA-S2-AA1A-01	TCGA-S2-AA1A	-01	0	513	stage ia	t1b	n0	M0	68.0	female	black or african american	95.0	tumor free	3.0	lung	lung bronchioloalveolar carcinoma mucinous
