# Supplementary material for: Characterization of a non‐coding RNA‐associated ceRNA network in metastatic lung adenocarcinoma
Source: J Cell Mol Med. 2020 Aug 29;24(20):11680–90. doi: 10.1111/jcmm.15778 (PMC7579711; doi:10.1111/jcmm.15778)
Supplement: Supplementary file 6 — Table S2 [file JCMM-24-11680-s006.xlsx]

## Sheet: DElncRNA
Ensembl_Gene_ID	Gene Symbol	Gene_Biotype	Biotype	Fold-change	style	P-value	FDR	TCGA-05-4244-01M1	TCGA-05-4425-01M1	TCGA-38-4632-01M1	TCGA-50-6591-01M1	TCGA-53-7624-01M1	TCGA-55-6968-01M1	TCGA-55-8094-01M1	TCGA-55-8512-01M1	TCGA-55-8620-01M1	TCGA-64-1680-01M1	TCGA-78-7145-01M1	TCGA-78-7156-01M1	TCGA-78-7160-01M1	TCGA-78-7167-01M1	TCGA-86-7701-01M1	TCGA-93-A4JN-01M1	TCGA-93-A4JP-01M1	TCGA-97-8171-01M1	TCGA-99-8033-01M1	TCGA-L9-A5IP-01M1	TCGA-MP-A4T7-01M1	TCGA-05-4249-01M0	TCGA-05-4250-01M0	TCGA-05-4389-01M0	TCGA-05-4390-01M0	TCGA-05-4395-01M0	TCGA-05-4397-01M0	TCGA-05-4398-01M0	TCGA-05-4403-01M0	TCGA-05-4415-01M0	TCGA-05-4417-01M0	TCGA-05-4420-01M0	TCGA-05-4422-01M0	TCGA-05-4424-01M0	TCGA-05-4426-01M0	TCGA-05-4430-01M0	TCGA-05-4432-01M0	TCGA-05-4433-01M0	TCGA-05-5423-01M0	TCGA-05-5425-01M0	TCGA-05-5428-01M0	TCGA-05-5429-01M0
ENSG00000130600	H19	processed_transcript	Non-Coding	2.5	up	0.0178877	0.606	0.678715	2.73383	0.167775	333.968	904.321	3.13285	1892.12	48.1119	187.815	0.153934	1.7464	0.825994	8.8383	0.796213	5.13384	21.4036	55.6947	2.53418	0.227476	2.59389	11.3846	0.938767	1.56813	1.90466	10.3081	0.463344	1.63636	0.434534	6.6907	11.6672	1.56944	5.84089	0.607141	23.6177	1.99652	52.0359	73.9745	1.18348	0.76942	1.29473	0.350945	0.584703
ENSG00000272405	RP11-284F21.10	antisense	Non-Coding	1.99	up	0.0064564	0.403	0.245591	0.713289	0.231161	0.0260963	9.47643	21.2033	7.13037	1.71045	42.8469	7.09026	3.18195	15.1845	39.6037	11.6338	4.76155	0.838935	0.220148	0.0695498	13.7951	28.2223	11.2363	0.21287	5.91401	6.17458	0.14908	11.6929	2.06126	0.244924	3.70687	19.5826	2.61722	6.31874	17.6719	0.136803	6.05814	2.98554	1.59025	10.5026	0.227911	0.301662	0.519249	4.89539
ENSG00000233056	ERVH48-1	lincRNA	Non-Coding	1.95	up	0.0002666	0.276	0.0963793	0.00940305	0.0238245	59.2007	203.185	0.042659	50.5112	0.198887	0.0500783	0	0.135489	0.182456	2.29641	0.0442151	36.8328	0.0951108	0.177336	0.0705492	0.0612396	0.0267189	0.142902	0.0321776	0.0160146	0.0163683	0.781687	0.0185715	5.92385	0.236536	0.0107849	0.942703	21.9937	0.111807	0.0704828	0.122443	0.0958349	0.0148236	0.235363	0.0219887	0.0310061	0.0719993	0.0327043	0
ENSG00000249199	CTD-2139B15.5	lincRNA	Non-Coding	1.85	up	0.0019603	0.403	0.0533938	0	0	0	48.609	0	13.8729	0	0.0998754	0	0	9.73401	36.1073	6.52547	1.90398	0	0	0	11.5559	38.3006	2.98573	0	0.212928	8.10677	0	12.7043	0	1.50411	0	2.33192	1.83021	0	2.72354	0.0813997	0.119457	0	0	0	0	2.33341	0.217417	0
ENSG00000229953	RP11-284F21.7	antisense	Non-Coding	1.75	up	0.006571	0.403	0.260981	1.55123	0.625282	0	6.44722	13.1153	3.02471	1.42925	22.5313	5.69874	1.84148	8.07227	23.4364	10.991	4.03493	0.905222	0.123128	0.0933576	8.24823	12.6726	5.30685	0.281505	4.62339	6.83257	0.316845	6.08573	1.99735	0.475559	2.6014	14.3024	1.79681	3.86264	11.1982	0.214238	5.10531	2.16758	1.30603	7.91456	0.310007	0.607387	0.735717	5.12738
ENSG00000272068	RP11-284F21.9	lincRNA	Non-Coding	1.74	up	0.0013408	0.403	0.0897353	0.456173	0.0105073	0.0260963	5.88238	9.40697	11.1385	0.825986	5.45967	0.881784	0.918732	11.9898	9.71602	1.61072	3.56734	0.0968002	0.0405536	0.0146421	5.38924	13.3747	6.48248	0.0141913	1.51617	1.41972	0.0465876	6.19208	0.942917	0.0483801	0.608827	5.04069	0.521645	1.89139	10.7166	0.0432009	1.81744	0.457638	0.373688	2.73475	0.0911643	0.0238154	0.153852	1.35704
ENSG00000171658	RP11-443P15.2	transcribed_unprocessed_pseudogene	Non-Coding	1.73	up	0.00622	0.403	0.0521138	0.08135	0.051529	0.0213298	38.5338	2.28357	0.364993	2.1329	7.19194	0.198568	0.0641035	10.2899	5.26565	6.57942	0.0938552	0.237359	0.667666	0.179516	14.6207	40.8787	8.21262	0.0289982	0.0173186	5.42246	0.022847	2.68721	2.49644	0.585738	0.0155508	10.2421	0.0661605	0.0388643	2.61061	0.0882759	0.0993205	0.0320615	0.106902	1.20085	0.190009	0.0486639	2.23994	0.0985935
ENSG00000231683	RP1-27K12.2	lincRNA	Non-Coding	1.69	up	0.0043587	0.403	0	0	0.144098	0	0.393675	6.01025	0.0234303	7.07608	26.0414	0.0217758	0.0180768	9.4711	14.9099	7.20795	0.0617555	0.00520598	0	0.00295297	3.80453	10.0385	2.88106	0	0.00379848	24.6997	0.127781	0.383231	0.00252711	0.841556	0.00511611	0.0311998	0.0145109	0.00568271	1.42623	0.0116169	0.0710344	0.0351601	0.00669906	0.0156465	0	0.0256162	15.6151	0.00810915
ENSG00000259974	LINC00261	lincRNA	Non-Coding	1.66	up	0.0186113	0.606	0.405646	18.9018	0.384157	0.0454335	0.00382705	12.9327	33.7991	15.759	84.6706	2.84061	0.229739	13.3418	1.15112	6.09285	0.799663	10.1155	2.99897	0.184815	0.518444	0.00341927	1.50131	4.29627	0.248662	0.999862	0.0162217	0.0418286	0	0.398335	2.00031	0.0972597	0.271411	0.0245282	1.15679	0.57663	4.69718	3.35897	21.0164	5.80235	3.38066	2.46932	1.50668	1.61006
ENSG00000238840	U8	snoRNA	Non-Coding	1.64	up	0.0085458	0.469	1.14415	0	0.254546	0	2.39637	14.1291	1.40723	1.23956	19.0477	0	0	12.8661	2.64696	12.9439	0	2.03237	1.12278	0	18.119	4.56753	0.872454	0.343793	0	6.17918	0.451444	0.0793686	0.227668	0.0732521	0.0768186	0	0	0.767935	34.8287	0.348856	0.0853267	0	0	0.704797	0.220851	0.192314	4.89188	0
ENSG00000267056	AC005336.4	processed_pseudogene	Non-Coding	1.59	up	0.0026933	0.403	0.220362	0.0644975	0	0.0225482	1.48717	3.48691	0	4.03579	14.0605	0.233233	0	5.27719	14.1394	3.64948	0.079373	0.184006	0.0150171	0.199258	7.51791	15.3031	1.13578	0.0735711	0.0122053	3.30584	0	1.40124	1.60778	0.462437	0.476733	3.82625	0.0466264	0	0.412952	0.111982	1.02255	0.0564881	0	0	0.0945234	0.0411549	0.473577	0.677463
ENSG00000239148	U8	snoRNA	Non-Coding	1.55	up	0.0130841	0.532	0	0	0	0	0	5.24145	0	2.12495	22.9	0	0	15.5952	0.81445	13.5107	0	0	0.140348	0	17.817	6.28035	0.290818	0.114598	0	7.34506	0	0	0	0.0732521	0	0.156156	0	0	30.1221	0	0	0	0	0	0	0	1.86357	0
ENSG00000235280	MCF2L-AS1	antisense	Non-Coding	1.48	up	0.0058143	0.403	1.09	1.91418	1.18871	1.37775	2.41723	6.51308	5.45449	3.24165	63.2055	2.93166	1.11543	4.11483	1.17907	5.7535	2.90993	4.81853	3.22464	4.68785	0.902556	0.0799879	3.12364	3.2752	1.21454	2.59163	3.54181	0.103781	7.49908	0.28735	1.57845	0.0291695	2.68619	2.98054	2.84854	2.02013	1.38668	1.81454	1.86015	1.49208	0.660071	1.11364	0.78325	0.773308
ENSG00000229152	ANKRD10-IT1	sense_intronic	Non-Coding	1.46	up	0.012114	0.532	8.04611	2.77256	0.804046	20.3899	11.7394	13.6013	7.54494	16.1034	13.8764	3.37019	3.03837	11.2134	7.10862	24.5193	12.0859	36.803	14.653	13.4306	8.95317	5.05443	21.3942	10.8786	2.38945	1.27926	2.66437	1.64938	16.5908	9.10927	1.34097	4.33546	4.63653	2.4399	8.77931	3.21885	4.17056	2.43996	2.45821	9.92061	3.41463	3.6768	2.01382	3.96752
ENSG00000226539	AC012512.1	processed_pseudogene	Non-Coding	1.44	up	0.0098327	0.48	0.0423878	0	0	1.48334	0.059186	0.0422134	34.2456	0	3.80584	0	0	0.0361101	0.0754331	0	7.62627	0.0868775	0.10399	0.0164264	0.186461	36.1168	0.188546	0.106138	0.274686	0.0431929	0	0.132318	0.0140575	0.013569	0.0426889	0.665292	0.121079	0.0948332	0.0697466	0	0.0316113	0.0195584	0.912985	0.0435181	0.0409097	0.0356236	0	0.180434
ENSG00000184106	TREML3P	transcribed_unprocessed_pseudogene	Non-Coding	1.44	up	0.0014549	0.403	2.81628	0.0546492	0.761555	3.09505	6.60463	1.98343	0.621958	0.602034	10.5359	0.592861	0.910483	0.291613	1.99365	0.424004	0.15132	0.255125	0.267206	0.0120595	0.821345	23.6812	0.237293	0.0623373	0.108587	6.56399	0.306963	0.420946	0.030961	0.458238	0.261168	0.97685	0.711124	0.266884	0.0640057	0.260928	1.98424	0.516918	0.191505	0.86262	0.180203	0.0261531	0.158394	0
ENSG00000230257	NFE4	antisense	Non-Coding	1.44	up	0.0296677	0.661	3.63396	0.0498572	1.51588	0.679769	0.336952	0.0565471	16.8917	0.153788	0.0265527	1.48741	0.561247	0.0483713	3.20823	0.164107	0.0920341	0.0193962	0	0.0220041	5.7573	76.2893	0.144324	0.0142178	1.14633	9.45996	0.0840141	0.256023	0.0659076	0.00908818	0.0381227	0.0387476	0.081096	0.211723	0.0350359	0.0216408	0.50814	1.10038	0.0873565	0.174884	0.0548006	0.119299	1.87857	0.0302126
ENSG00000254909	RP11-110I1.5	processed_pseudogene	Non-Coding	1.42	up	0.0217037	0.606	14.9977	0.385435	2.44144	2.2907	10.6239	5.8287	3.14935	10.0773	1.91588	1.25441	1.50414	4.98597	2.08311	8.09536	2.84598	9.79655	8.52544	4.1393	5.1492	4.74595	5.0208	2.56467	1.02113	0.820042	1.15465	0.913502	1.40724	3.93448	0	1.49774	0.696594	2.56429	2.70855	0.892266	2.34607	1.4178	2.50838	1.65243	3.53043	1.47564	1.34056	1.08998
ENSG00000262001	DLGAP1-AS2	antisense	Non-Coding	1.42	up	0.0056489	0.403	1.2909	0.160122	1.47333	0.256321	2.41894	3.76596	4.02093	4.76824	3.69832	0.493696	0.280811	1.66796	4.50914	1.03032	0.544484	4.25558	0.576881	0.167372	4.08266	4.97494	5.55603	0.187454	0.330119	0.811743	0.142011	2.73305	2.46364	1.29962	0.857045	11.2718	0.365541	2.22601	3.52568	0.41701	0.540402	0.354284	0.451419	1.51747	0.54652	0.492035	0.683927	0.643469
ENSG00000254632	RP11-21L23.4	antisense	Non-Coding	1.4	up	0.0026628	0.403	0	0	0.125853	0.0520955	2.29065	0.563369	0.260913	0.306433	10.8461	0	0.0447329	11.8551	0.201342	7.96465	0	0.0386481	0.277565	0.131534	8.0875	3.63444	1.1503	0	0.0563983	5.82205	0	1.80512	2.21377	0.470829	0.0189905	0.540449	0.215452	0	12.7988	0.0862413	0.0210938	0	0.0745986	0.116156	0	0.0475423	0.575871	0
ENSG00000224251	RP11-499O7.7	antisense	Non-Coding	1.39	up	0.048118	0.757	0.063142	0	0.0702377	0	0.440825	5.28211	0.194151	0.830656	5.31495	0	0	10.5429	2.97773	22.8637	0.20469	0.560798	0.387266	0	10.6381	2.7176	4.29318	0	0.0629508	4.98645	0.43599	0.722715	0.0628213	0.0404255	0	0	0.420847	0.141266	4.28572	0.144392	0	0.145674	0.416328	0	0.0609401	0.212264	3.471	0.335975
ENSG00000258346	RP11-148B3.2	lincRNA	Non-Coding	1.39	up	0.0330095	0.676	0.862309	0	0.39497	0	0	0	5.22492	1.5701	0	0.0483182	0.401105	53.7554	2.48238	12.922	6.33072	0	0	0.432453	2.40983	0.0316396	3.64225	0	0.0252852	0.4135	0.750526	0	0.0168221	0.292276	0.0170281	0	0.917646	0.8133	19.6765	0	0.0189141	0.0468098	2.09589	0	0.734328	1.06574	0	0
ENSG00000225855	RUSC1-AS1	antisense	Non-Coding	1.38	up	0.004536	0.403	4.93391	0.509236	0.385149	1.81748	1.9459	1.7327	2.82126	3.95875	4.80075	0.725597	0.924047	2.02785	1.30935	2.96279	1.82393	6.49919	3.28092	8.7081	5.12899	2.10571	7.59604	1.32214	0.440118	1.06727	0.879455	0.471358	2.12717	3.85434	0.174349	1.25817	0.469785	0.768177	4.24794	0.83136	1.08127	0.475287	1.38498	1.10196	0.935663	0.785665	0.687311	1.0317
ENSG00000266017	MIR4477B	miRNA	Non-Coding	1.38	up	0.0040028	0.403	1.87867	0.659839	0.835915	21.1071	4.45941	2.99351	0.288829	0.87228	5.62261	0.715825	0	1.60043	2.67461	2.17189	3.04508	3.3371	3.9176	0.728035	1.48755	0.234368	1.43255	0.188166	1.87298	0	0	0.130321	0.996867	0.841947	0.252269	0.512807	0.357757	1.96145	2.16387	1.71844	0.560417	0.693478	6.77159	0	1.45053	0.315775	0	0.399851
ENSG00000256148	RP11-809N8.5	processed_pseudogene	Non-Coding	1.38	up	0.004014	0.403	1.21364	0	324.838	0.343894	0.260709	0.557839	1.43529	2.16732	3.31795	0.889291	2.06704	1.43155	1.99365	0.385458	1.81584	1.27562	2.40485	3.61784	1.88909	0.349395	0.593233	0.93506	0.651521	0.761043	0.736712	0.388565	1.05267	0.537931	0.501442	0	0.177781	0.905085	1.38252	0.284649	0.556979	0.344612	0.65659	0.958466	0	0	0.380146	0.794796
ENSG00000262877	RP11-1055B8.4	lincRNA	Non-Coding	1.38	up	0.0211978	0.606	3.83104	0.512271	0.216323	3.59968	0.841765	0.522907	0.627858	11.8435	3.11018	0.722457	0.153778	4.65527	0.484507	3.34021	0.0945629	3.89281	7.15638	3.42144	0.864013	2.49882	5.25191	1.31476	0.203574	0.445866	1.40034	0.182117	1.38662	0.361065	0.189322	0.0132707	0.203681	1.00069	3.19987	0.444707	1.48654	0.278167	0.34193	0.79862	1.21997	0.245154	0.197967	0.103476
ENSG00000216775	RP1-152L7.5	transcribed_unprocessed_pseudogene	Non-Coding	1.36	up	0.037895	0.704	1.26685	3.27998	0.935763	8.48477	1.86678	11.3996	2.89457	3.16191	32.8011	1.90792	0.411796	1.91957	1.03367	1.35211	4.33405	6.84879	1.63997	0.675283	1.8018	0.249869	1.10729	1.88074	1.21309	4.82689	1.09652	0.500187	7.10416	1.36248	1.72803	1.38048	0.686554	1.13894	1.23588	1.63362	1.0456	0.720861	2.59725	0.658027	0.773232	0.765902	1.05006	1.05509
ENSG00000215808	LINC01139	lincRNA	Non-Coding	1.35	up	0.018398	0.606	0.0099006	0.0173868	0.0220264	0.565289	0.566792	0.138038	0.0304426	0.107261	1.83343	3.7724	0	3.77857	2.92476	11.5195	10.7519	0.0676405	1.08087	1.78025	0.966857	8.92991	0.113243	0.0198328	1.09564	6.43655	1.52351	11.023	7.57817	2.35798	0.166182	0	1.92309	0.0221504	1.51505	0.0150936	0	0.137049	0.13056	0.101646	1.14664	0.532523	0.0201574	0.0421444
ENSG00000246451	RP11-894P9.1	antisense	Non-Coding	1.35	up	0.003606	0.403	2.90471	0.513913	0.241129	2.59513	1.2561	3.04388	1.24974	3.50589	3.52765	0.289083	0.565661	2.25292	1.00298	6.36352	4.91897	5.62765	3.2041	6.91354	2.45064	1.96058	1.65294	2.10602	0.961703	0.872502	0.919447	0.390964	0.891429	2.53278	0.203755	1.55321	0.990711	0.493056	2.36301	1.17316	1.03462	0.510107	1.03861	1.73589	0.376579	0.400791	0.220669	0.369094
ENSG00000211553	AC253576.2	miRNA	Non-Coding	1.34	up	0.0214556	0.606	1.5499	3.21671	0.626936	3.63318	4.91847	5.33218	3.24933	2.83491	0.79068	1.34217	1.78269	5.76156	0	2.44338	2.74057	6.54584	4.14805	6.44311	3.47094	2.63664	1.43255	1.27012	3.93326	0.430729	0.277972	3.12771	2.52332	3.96918	0	0.769211	0.804953	1.89139	3.59356	0.214805	0.945704	0.780163	2.47741	3.18246	5.43947	0.947324	1.72122	0.299888
ENSG00000188206	HNRNPU-AS1	antisense	Non-Coding	1.33	up	0.0304579	0.661	7.16641	0.539059	0.642338	3.02832	1.27308	2.57874	3.34551	3.52779	0.602603	1.08274	1.3218	5.30243	1.84431	5.40584	2.56159	7.95662	2.91532	2.68767	4.80489	3.00662	4.65814	2.98315	0.387838	0.67203	0.437694	0.575553	1.60259	1.08575	0.171404	1.2983	0.920221	0.451034	2.09034	0.810826	1.28285	0.689946	0.734763	1.02344	0.750901	0.6692	0.495017	0.394581
ENSG00000254428	RP11-110I1.11	antisense	Non-Coding	1.33	up	0.0206633	0.606	8.0887	1.12412	1.81248	1.87564	4.18455	3.53511	1.02885	6.48456	1.19736	1.16407	0.368127	3.51973	0.932024	5.35794	1.3205	7.11642	4.14012	2.45806	2.66222	1.7786	3.03218	1.25312	0.580158	0.296486	0.688819	0.28257	0.675459	2.23538	0.214887	0.754503	0.609486	1.88778	1.62778	1.06458	1.6925	0.510164	2.27657	0.836413	1.68488	0.684682	0.829343	0.928909
ENSG00000259884	RP11-1100L3.8	lincRNA	Non-Coding	1.33	up	0.0216947	0.606	8.51499	0.467296	0.110999	0.122524	0.348324	0.0993746	2.86367	5.27658	0.279979	0.506945	0.394529	1.07675	0.887884	0.453198	1.56347	1.97701	11.5873	0.567152	5.47222	4.66814	3.82561	0.732923	0.663219	0.0508401	0.787437	0.230733	0.0551545	0.255542	0.16749	0.862525	0.696746	0.446493	1.98397	0.202832	0.037208	0.24556	0.511728	0.102446	0.35312	0.3634	0.13544	0.176983
ENSG00000272849	RP11-347I19.8	lincRNA	Non-Coding	1.33	up	0.0261487	0.644	3.45846	0.74751	0.887795	2.93994	1.26298	4.87491	2.82215	6.01141	8.40996	0.658884	0.462813	2.08504	1.60968	2.46046	3.01846	8.5061	5.28659	3.13412	3.0193	1.39391	5.40962	4.42323	0.477413	1.49098	2.20434	0.295273	2.87623	3.21912	0.53585	1.37974	0.962566	0.892791	4.44311	0.81115	1.42848	0.491012	1.28635	1.6934	0.975681	0.402447	0.487477	0.339734
ENSG00000262454	RP11-65J21.3	lincRNA	Non-Coding	1.33	up	0.0007995	0.363	0.390185	1.9114	0.731003	0.226942	4.53057	1.92245	0.473587	0.381402	4.53281	0.156496	0.259825	2.55422	0.182729	1.8993	0.332863	0.252543	0.327478	0.143249	4.86012	9.29975	0.156594	0.370238	0.573268	2.17631	0.364628	4.20246	2.88769	1.10442	0.275759	2.04604	0.273749	1.20988	0.388595	0.25046	0.627917	0.322173	0.252756	0	0.396399	0.276143	3.76298	0.524501
ENSG00000228175	GEMIN8P4	processed_pseudogene	Non-Coding	1.32	up	0.0041681	0.403	1.87867	0.623181	1.90403	0.576695	2.27343	5.03075	4.4929	1.80917	8.47297	1.03397	2.11282	2.66739	0.482916	1.08594	1.0827	2.65256	1.12663	0.56625	2.88327	5.15609	1.06115	0.292703	0.47865	0.999717	0.658898	1.69418	3.5998	1.3097	1.69581	1.82331	0.55651	2.91104	0.996065	0.827396	0.98073	0.577899	1.35799	0.728645	1.73257	1.68413	4.12242	3.10995
ENSG00000271267	RP11-29H23.7	processed_pseudogene	Non-Coding	1.32	up	0.0003288	0.276	3.61187	0.519912	0.13173	0.872448	1.7362	0.707609	1.82064	4.03217	2.87968	1.01525	0.280929	2.62297	1.26446	2.34694	1.72752	7.03877	1.23473	3.99258	1.40651	3.47174	1.65551	1.0675	0.531285	0.54302	0.584067	0.82148	0.746196	2.38825	0.0795088	0.484872	0.225512	1.01561	4.14069	0.722145	0.662361	0.218567	0.468491	0.607899	1.37151	0.398097	1.08497	0.756139
ENSG00000202441	RNY4P10	misc_RNA	Non-Coding	1.32	up	0.0294557	0.661	5.38943	1.11348	1.41061	2.33562	2.21331	0.947164	2.9244	6.37855	5.6336	1.20795	1.00276	1.89051	1.41044	2.6179	0.513857	8.66362	4.47212	8.59992	5.15993	2.37297	3.82759	2.06395	1.58033	1.29219	0.312719	0.989627	2.20791	3.9579	0.638555	0.865362	0.603714	3.07352	3.26029	0	2.7189	1.17024	0.836126	2.27835	2.14179	1.06574	1.29091	0.337375
ENSG00000272734	ADIRF-AS1	processed_transcript	Non-Coding	1.31	up	0.0006101	0.332	1.30517	0.706675	0.995376	0.185289	9.81065	0.875319	0.345962	4.69556	1.88179	0.342968	0.192597	3.22509	0.414593	0.808872	0.19739	2.27171	4.65681	0.082075	2.781	0.326965	2.78584	0.34471	0.9317	0.901024	0.208915	0.80621	1.5751	0.988152	0.127978	0.238471	0.100829	1.10957	4.93985	0.250232	1.38203	0.256525	0.488759	0.467494	0.608108	0.133496	0.274891	0.095789
ENSG00000222894	AL662800.1	miRNA	Non-Coding	1.3	up	0.026113	0.644	2.17389	1.73529	1.31901	2.18395	3.31134	4.32989	0.9115	4.2821	10.3507	1.50602	0.312549	2.69372	1.75847	3.42707	1.92196	7.83101	2.6666	6.28002	2.60804	2.21888	1.75813	1.38559	1.77325	2.61794	3.50895	0.822547	2.09731	1.8979	0.265373	0.269723	0.752683	3.38977	3.41441	2.10899	3.83194	1.82376	2.43237	0.811585	1.14441	0.332179	2.41417	1.26187
ENSG00000204832	ST8SIA6-AS1	antisense	Non-Coding	1.29	up	0.0423971	0.72	2.12228	0	0.0502293	0	4.40298	3.28275	7.47442	0.0116477	17.7375	0	0	0.0256449	0.0401787	0.0124292	0.658713	0.0102832	3.24951	0	0.0331056	0	0.00956448	0.00753782	0.0150061	0.153375	8.41836	0	0.0199669	0.00963653	0	0	0.0143315	0.0336747	0.0185749	6.16113	0	2.51412	1.45557	0.015453	0	0	0.0459672	0
ENSG00000214578	HMGN2P15	processed_pseudogene	Non-Coding	1.28	up	0.0387815	0.704	0.22544	0.197952	0.125387	10.2767	0.393478	10.3276	1.12643	1.30842	2.74102	0.107374	0.356538	0.768209	1.70507	0.97735	0.548114	5.77574	4.07892	0.436821	0.644603	0.421862	1.07441	0.733849	0.112379	0.574305	2.66854	0.351867	18.4296	1.84026	0.264882	0.230763	0.858616	2.18561	0.139106	0.429609	0.294219	0.468098	2.47741	1.38871	0.870315	0.75786	1.37697	0
ENSG00000223573	TINCR	lincRNA	Non-Coding	1.28	up	0.0220246	0.606	0.135695	0.0885109	0.163882	0.0785481	40.996	0.29344	0.721227	1.21808	6.72269	0.398856	0.386287	0.158535	0.676149	0.0576272	0.150819	2.20376	14.0389	0.0631026	0.269464	0.764188	0.64054	0.679556	0.131419	0.770374	0.022946	0.268943	4.34847	3.8995	0.177006	1.05299	0.125511	0.0549348	0.143536	1.46582	7.91645	0.296959	0.177237	0.222901	0.194574	0.46268	0.0394674	0.0165034
ENSG00000224276	RP11-336K24.5	antisense	Non-Coding	1.27	up	0.0061992	0.403	0.151793	0.199926	0	0	0	0.151168	0.233368	9.57332	0.212951	0.289186	0.0600157	0.969839	0.675323	0.125346	0.369055	0.25926	3.81703	13.2648	0.333863	2.46174	2.26671	0.266061	0	0.0386689	0	0.131621	0.0755108	0.0485912	0.127393	0.207169	0	0	1.12395	0.115705	0.198103	0.0350198	0.100085	1.87009	3.22299	0.12757	0	0.646144
ENSG00000207741	MIR590	miRNA	Non-Coding	1.27	up	0.039096	0.704	2.82381	0.550999	0	2.31154	0.219049	4.06206	0.241187	6.79839	4.10828	0.298875	0.496212	1.33645	1.67508	2.46137	2.03424	5.14458	3.65627	6.56583	3.31247	1.17425	3.78813	1.41416	0.46921	0.159858	0	1.08825	1.66487	3.01315	0.526643	0.642331	0.597491	0.584967	1.80694	0.956656	1.75491	0.723863	0.965424	0.966371	0	0.791065	1.597	0.333896
ENSG00000272264	RP11-92K15.3	lincRNA	Non-Coding	1.27	up	0.0041076	0.403	0.131865	0.463145	0.410714	0.437169	1.8044	0.367703	31.545	0.489807	2.56526	0.552686	2.29401	0.404408	0.281599	1.00179	1.96637	0.180179	2.71744	2.12581	0.812092	1.15153	0.368688	0.713206	0.105172	0.564352	0.676384	0.713492	0.19242	2.98861	3.54138	1.15182	1.50667	0.432693	0.62923	0.402061	0.314688	0.0973514	2.41129	0.64983	0.45816	0.310302	0.214779	1.01037
ENSG00000235919	ASH1L-AS1	antisense	Non-Coding	1.26	up	0.0064124	0.403	2.253	1.25992	2.96823	1.20548	1.14235	1.47911	1.66417	2.53243	12.3841	1.77446	0.676802	1.90861	1.50074	1.70456	1.91772	5.65822	1.49762	3.52167	2.23686	3.97262	1.79157	2.20617	1.00388	2.53948	1.14224	2.54078	2.12051	2.30469	0.676055	0.498174	0.81494	0.938657	3.77967	1.38157	1.48309	2.25337	1.32784	0.671957	4.15451	1.52324	2.63948	1.79487
ENSG00000226251	RP11-15I11.3	lincRNA	Non-Coding	1.26	up	0.0205478	0.606	3.03749	0.313778	16.0329	0	0.0415808	0.355882	2.42651	0.460891	0.111407	0.283668	12.5748	2.33394	1.37787	0.934453	0.675757	0.406902	0.0365288	2.67735	0.130997	0.891606	1.09754	0.119307	0.148446	0.697933	0	0.351179	3.77264	0.190656	0.119963	0.203216	1.2476	0	1.1515	0.045399	0	0.21985	0.1309	0.244587	3.4489	0.600652	3.69842	0.253526
ENSG00000206633	SNORA80B	snoRNA	Non-Coding	1.26	up	0.0337672	0.686	1.3427	0	0	0.206084	1.24987	0.891449	3.61249	1.03904	0.209298	0	0	2.28768	3.18594	8.59288	6.16629	1.07021	0.960762	0.867219	0.787525	0.41876	2.98623	0.224139	0.334657	0.114016	1.5452	0	0	0.358181	0	0.305422	0.852303	0.0834439	2.39344	0.511741	0.250333	0.103257	1.18041	0.68925	0	0.376144	0.227808	0.238147
ENSG00000276404	MIR6835	miRNA	Non-Coding	1.26	up	0.0152395	0.593	3.80431	1.25266	0.528978	1.75171	0.331997	0.947164	0.36555	1.83997	1.33427	0	0.376036	1.62044	1.2694	1.57074	0.770786	4.22351	3.20826	3.13283	5.85721	1.77973	3.62613	0.476296	0.948196	0	0.938157	0.659751	1.57708	1.52227	0	0.324511	0	1.9505	2.93426	0	0.886598	1.31653	0	0.488219	0	0.799305	0.484092	0.506062
ENSG00000232815	DUX4L50	unprocessed_pseudogene	Non-Coding	1.26	up	0.0247336	0.641	0.361808	0.074751	0.189396	13.2101	1.36699	1.61084	0	2.20693	6.01138	0.162187	0.235614	3.87999	0.681746	7.24079	1.10389	1.803	1.61861	0.412384	0.411936	1.03548	0.595058	0.255801	0.657769	0.281932	0.209937	0.118109	1.32695	0.613166	0.157183	0.20333	0.283704	1.15864	1.68094	2.33611	0.428543	1.51232	5.29508	0.699211	0.575138	0.393504	0.0866626	0.181191
ENSG00000279672	CMB9-55F22.1	TEC	Non-Coding	1.26	up	0.037284	0.704	2.07082	1.38427	0.535015	3.69105	1.82817	0.931364	1.54051	4.28022	18.7181	1.37446	0.549362	0.956045	0.927251	3.27663	2.20882	3.01211	5.4409	2.87865	2.0217	1.00002	4.55044	1.0839	0.293033	2.46412	2.29309	1.03799	7.13353	3.69515	0.475412	1.4405	0.839582	4.5533	3.6932	0.977654	1.79343	0.776738	5.41463	1.20705	1.1347	0.808428	0.897631	0.99524
ENSG00000277916	uc_338	misc_RNA	Non-Coding	1.25	up	0.0342839	0.691	1.8909	0.474381	0.400646	2.65348	1.63445	1.97279	1.93806	2.78717	1.34743	0	1.56644	2.91487	0.961437	3.79209	2.33516	6.15168	2.42992	3.69876	2.85186	1.68495	2.74642	1.71354	0.26931	0.825776	0.355278	0.312308	0.955577	0.749426	0.0604549	0.368675	0.342938	0.604351	0.666719	2.05907	1.07441	0.332377	1.26656	2.9582	0	0.605391	0.183325	0.191645
ENSG00000252516	RNA5SP82	rRNA	Non-Coding	1.25	up	0.046714	0.756	8.60104	0	0.367984	2.43716	0.692863	2.30614	1.78007	2.55995	0.92819	1.26047	0.78477	1.40908	2.64918	3.55124	2.1448	5.42418	2.23183	2.82035	3.4925	3.50787	3.994	1.98802	1.97884	0.842731	0.326315	0.917915	1.31652	2.85922	0	0.451493	0.314981	0.246704	2.31339	0.504324	0.740116	1.06848	1.01789	0.679261	1.91564	0.834057	0.33676	0.352043
ENSG00000249592	RP11-440L14.1	antisense	Non-Coding	1.25	up	0.0015988	0.403	1.54588	0.492051	0.17196	2.2066	1.64586	0.712027	3.63925	1.7645	2.49403	0.920346	0.412565	1.86016	1.73659	3.88547	2.16114	3.1156	1.63552	2.71828	1.28354	1.48254	2.27161	0.735462	0.366034	1.15189	1.29615	0.985228	0.595984	1.00209	0.298398	1.13404	0.570366	0.742147	3.267	0.751203	0.727742	0.57955	2.08103	0.872904	0.354343	0.503435	0.295065	0.452403
ENSG00000263597	MIR3936	miRNA	Non-Coding	1.25	up	0.0494524	0.757	3.32012	0.971762	0.615538	1.01918	6.18117	1.10215	2.12683	3.21158	4.39906	1.84488	0.218784	4.47831	0.738558	3.08437	1.79383	3.78049	1.86662	4.93211	1.94733	8.11125	3.51625	0.969912	0.413758	0.704829	1.63751	1.43946	2.47744	2.56849	0.557284	1.69926	0.263439	0.309501	6.37357	1.47629	2.68236	0.765978	0.486474	0.568109	2.67029	2.09273	1.40827	0.883308
ENSG00000230537	RP11-305L7.1	lincRNA	Non-Coding	1.24	up	0.0487908	0.757	3.82764	1.47553	1.78619	0.515842	4.7449	2.34292	1.06211	1.41598	1.11762	0.391288	0.265763	16.4152	1.16296	2.11231	1.27109	1.2246	0.89323	2.8798	3.40037	0.652204	1.32884	0.523634	1.02382	0.684938	5.00964	0.0647609	0.879292	1.31494	0.162969	0.0764492	1.24447	2.2279	6.19063	0.853947	1.83803	0.223998	0.68942	0.536741	1.47767	1.12982	1.52058	0.0397398
ENSG00000223878	AC005517.3	processed_pseudogene	Non-Coding	1.24	up	0.0040496	0.403	2.20945	0.218597	0.207697	0.630473	0.912482	0.557839	1.86587	3.75669	1.04777	0.355717	1.47646	3.49936	1.49524	7.22091	1.0088	1.48823	2.44302	2.7978	1.97123	0.69879	1.30511	1.18441	0.310248	0.158551	0	0.410152	0.412813	0.856705	0.0626802	0.509661	0.592603	0.533768	2.17619	0.806506	0.696224	0.258459	0.766022	1.08626	0.240271	0.366144	0.633576	0.132466
ENSG00000235408	SNORA71B	snoRNA	Non-Coding	1.24	up	0.0004049	0.276	6.26591	0.294744	0.497861	2.47301	0.546818	0.668586	1.54821	0.779279	1.56973	0.639505	0.265437	0.76256	0.896045	1.80173	1.63225	3.82218	0.411755	3.59896	1.18129	1.53545	2.34632	0.728453	0.669315	0.741107	0.551857	0.34928	0.705045	1.43273	0.0375621	0.381777	0.319613	1.12649	0.782469	0.767611	0.625834	0.103257	0.737759	0.574375	0.107989	0.564215	0.797328	0.119073
ENSG00000207607	MIR200A	miRNA	Non-Coding	1.23	up	0.0361455	0.704	1.09674	0.481504	0.304996	1.01	0	1.63834	0.421535	16.1254	4.8723	0.522359	0.433627	1.16788	0.487936	3.5094	0	2.99714	1.84981	0.318761	1.92979	0	3.48457	2.05966	0.136677	0.419088	0.27046	0	0	0.614394	0.092044	0	0	0.102238	0.67673	0.208999	3.37386	0	0.241045	1.12598	0	0.460861	0.279116	1.45892
ENSG00000226816	AC005082.12	lincRNA	Non-Coding	1.23	up	0.0045442	0.403	1.51199	0.118304	0.26644	5.74886	0.700247	3.83152	2.10591	0.208523	2.96826	0.0285203	0.0947026	0.114778	0.173166	0.0432669	5.92061	0.245462	0.504989	0.0290068	0.065853	0.0466891	0.190255	0.149941	0.201486	0.373736	1.86062	0.0415387	0.0446825	1.64372	0.0402042	0.0102158	1.41114	2.02071	0.227851	0.376569	0.161881	0.16578	0.552756	0.0614776	1.45927	0.201301	0.380987	0.0318622
ENSG00000254761	RP11-672A2.1	lincRNA	Non-Coding	1.23	up	0.014064	0.563	0	0	0	0.0336868	2.32398	0.437153	0.0562384	0.622757	2.22379	0	0	16.3291	0.0325486	4.01747	0	0	0.0224354	0.0708785	2.67115	1.16367	0.488134	0	0.0182345	2.44149	0	0.177625	0.533779	0.152227	0	0.0249624	0.139319	0.0136399	11.9327	0	0	0	0	0.0375553	0	0	0.819232	0
ENSG00000272143	FGF14-AS2	lincRNA	Non-Coding	1.23	up	0.017042	0.606	0.89263	0.248822	1.32392	3.07936	1.72119	2.51166	0.152483	2.5876	9.38215	2.91529	0.358529	2.58305	0.806867	2.34002	0.872696	0.871202	1.91181	0.384354	0.810256	0.45957	0.954365	0.610227	1.3137	0.837395	0.167715	0.579893	5.244	0.598703	0.675418	0.154702	0.242835	0.17963	1.10741	0.518411	2.44087	1.63442	1.30791	0.436397	1.20337	0.619201	2.36547	0.422189
ENSG00000260853	RP11-264B17.2	antisense	Non-Coding	1.23	up	0.0001637	0.276	3.09361	0.24472	0.279021	1.23197	0.797765	1.77637	0.471331	2.35084	2.58057	0.584066	0.308542	1.73322	0.371984	1.8987	1.17453	3.31312	2.08542	1.80369	2.50104	1.72106	1.7533	1.15846	0.222288	0.383396	0.30241	0.290001	0.887322	1.1063	0.112273	0.817815	0.42459	0.789813	1.28405	0.616088	0.769034	0.257197	0.502288	0.658112	0.53797	0.421611	0.255345	0.682164
ENSG00000207730	MIR200B	miRNA	Non-Coding	1.22	up	0.0030391	0.403	0.411276	0	0	0.252499	0.191422	0.546113	0.210767	7.00181	5.38517	0	0	0.467154	0	3.62261	0	2.24786	0.504493	0.318761	1.08551	0	4.52995	1.2358	0	0.419088	0.811379	0	0	0.0877706	0.092044	0	0	0.102238	0.67673	0	2.04477	0	0.241045	3.09645	0	0	0	0.291783
ENSG00000272402	RP1-30M3.6	antisense	Non-Coding	1.22	up	0.001961	0.403	1.01448	0.263935	0.585141	1.31487	1.67884	0.748377	2.1951	2.84945	0.632544	0.644242	0.415961	2.68873	1.67163	2.17189	1.33984	3.38844	3.27235	5.3001	1.28921	1.21871	1.00278	0.639766	0.337136	0.574305	0.593008	0.260642	0.523355	0.866003	0.151361	0.307684	0.715513	0.616455	1.85474	0.400969	0.784584	0.208043	0.726707	0.694356	0.725263	0.442085	0.382492	0.479822
ENSG00000281555	AC005071.3	miRNA	Non-Coding	1.22	up	0.0378866	0.704	1.20532	0	0.670388	3.32999	1.05187	0.600183	2.54799	4.66367	1.69096	0	0	0.513407	1.07249	2.4883	0.976837	4.94083	2.77221	1.75161	1.9883	2.06754	3.6381	1.65996	0.450628	0.614109	0.594476	1.77676	1.499	5.30534	0.101157	0.205631	0.573828	0.674161	1.1156	0.229692	0.224722	0.417117	0.794734	0.928099	0	0.759735	0	0.320673
ENSG00000267595	RP11-242D8.2	unprocessed_pseudogene	Non-Coding	1.22	up	0.029168	0.661	3.80431	0.334043	0.423182	1.40137	1.32799	3.03093	2.33952	4.71031	3.91387	0	0.902486	1.62044	1.01552	2.35611	0	3.1189	3.26659	2.65369	2.34289	1.42378	1.45045	0.952592	0.948196	0.775312	0	0.2639	1.00933	1.58316	0	0.519217	0.362229	0.283709	1.87793	1.73992	0.992989	1.05322	0.167225	1.5623	1.10149	0	0	0.809699
ENSG00000226696	LENG8-AS1	antisense	Non-Coding	1.22	up	0.0366807	0.704	4.09694	1.04924	0.406906	1.81909	2.36654	2.93864	2.51198	2.71749	5.17743	1.11503	0.424245	2.47221	1.45384	3.89665	1.06724	6.39775	2.09397	1.81449	1.90949	3.92453	4.13751	1.22127	0.571349	1.10581	0.793825	1.35334	1.57708	2.35757	0.368397	1.79729	1.04489	1.26396	3.84213	0.929443	2.27333	0.663889	1.36139	2.20324	1.34156	0.49188	1.26609	1.32355
ENSG00000224093	RP5-1033H22.2	antisense	Non-Coding	1.21	up	0.0454508	0.756	2.35189	0.164115	1.94049	0.760211	0.250102	1.47358	4.873	0.96424	5.27336	0.593468	2.19232	3.10488	0.498924	1.55627	3.48392	0.19154	0.315243	4.74423	0.75367	0.56349	1.13819	0.319806	0.504669	0.587237	1.30593	0.534824	1.17256	1.11685	1.32286	0.106288	1.14193	2.18953	3.26122	0.593626	0.0638858	0.201229	1.93755	0.975438	0.721551	0.445058	1.04647	3.8786
ENSG00000232372	GTF2IP20	unprocessed_pseudogene	Non-Coding	1.21	up	0.0208392	0.606	3.12798	0.445391	0.564243	2.64703	1.59358	1.43127	1.36472	2.94394	0.79068	0.644242	0.935911	3.96108	0.526565	3.76978	0.685143	3.1189	1.91847	1.90017	2.38007	3.2167	1.77278	0.973761	0.42142	0.947604	0.250175	0.908991	2.3551	1.16369	0.170281	1.55765	0.482972	0.693511	2.15614	0.515531	1.6077	0.390082	0.743223	0.694356	2.28458	0.355247	0.602425	0.629766
ENSG00000223318	RNA5SP111	rRNA	Non-Coding	1.21	up	0.0471055	0.756	0	0.793766	4.35752	0	1.47262	0.900275	6.94906	0	13.5277	0	0.47656	0	0.268123	0	0	0.823472	0.184814	0.350322	0	0	0	0	1.50209	0.153527	2.08066	0	0	0.289382	0.606943	0	0	0.11236	0.743733	0.689076	0.337083	0	0.794734	0	0.290823	0	0	0.641346
ENSG00000246228	CASC8	antisense	Non-Coding	1.21	up	0.0091243	0.469	0.0584778	0.0912843	0	0.0119673	0.0272175	0	5.3743	0.452528	0.0607696	0.0123787	0.143863	0.0885638	6.13994	0.203888	0	0.0887817	0.0318808	0.00503594	1.94359	2.47227	2.84888	0.227776	0.187858	0.0926932	0.0384556	5.73775	0.0172387	0.049919	0.49732	0.549812	0.0742399	0.300426	6.72483	0.0891504	0.169597	0.0839458	0.0742589	0.693763	0.0752514	0.753572	0.0264576	2.11587
ENSG00000225489	RP11-390F4.3	lincRNA	Non-Coding	1.21	up	0.0055413	0.403	1.03449	2.33442	1.52638	0.118467	2.13301	2.77577	0.115369	0.182506	3.19837	0.030635	0.0169541	2.02741	0.181236	0.0221309	1.66809	0.373521	0.92049	6.21074	0.0471572	0.0200604	0.0476843	0.0590547	0.50232	1.46378	0.454704	0.100392	2.21135	0.130404	0.640579	1.67525	0.694091	6.2438	0.269	0.465776	0.395737	0.732073	0.372266	0.143078	0.64147	0.423443	0.632951	1.35758
ENSG00000159247	TUBBP5	transcribed_unprocessed_pseudogene	Non-Coding	1.21	up	0.0352647	0.701	2.14904	2.11856	0.486847	1.05413	4.34828	2.36931	0.0258796	0.92921	5.51027	2.24487	1.18912	1.01337	1.75743	2.30746	0.709396	1.59472	1.78953	4.62286	0.301129	1.25999	1.17662	0.517041	0.358021	2.08694	0.35423	0.657805	0.595474	0.0323314	1.21683	0.926627	0.128223	0.401712	0.540112	1.41999	0.472852	1.77608	1.40588	0.725848	1.51631	0.14147	2.38762	0.967339
ENSG00000227540	RP11-152N13.5	antisense	Non-Coding	1.21	up	0.0203996	0.606	1.01988	1.8479	3.38546	0.864675	1.40145	2.86971	3.63372	2.6057	3.84573	1.20281	0.307229	2.20656	0.921888	1.59079	1.2595	3.87098	0.973027	2.58468	1.41	0.888603	1.97509	0.59993	1.19432	1.41866	0.670682	2.93098	2.82397	2.20762	0.576058	1.08262	0.493247	0.905455	4.30192	0.592312	2.66809	1.03081	1.3378	0.79777	4.18723	0.979574	4.48248	1.58494
ENSG00000176912	TYMSOS	processed_transcript	Non-Coding	1.21	up	0.0157204	0.603	0.405377	1.72498	3.7462	1.09123	1.04497	7.20466	2.61278	0.265438	4.3455	0.534668	0.12329	0.0796938	1.27633	0.102999	1.1625	2.51387	0.191252	0.507536	1.13852	0.233407	1.26816	0.327942	0.450782	2.00183	1.90707	0.237943	7.42518	0.56898	0.355916	1.06397	0.267218	2.33711	1.37253	0.237694	0.744161	1.51077	0.616815	0.73633	0.300954	1.07448	2.09509	1.79196
ENSG00000235681	AC008746.5	processed_pseudogene	Non-Coding	1.21	up	0.047798	0.757	4.81646	0.735508	0.465889	0.899962	1.462	0.695166	1.60976	3.67318	2.08914	0.531943	0.772771	1.9029	1.36645	3.05502	4.07314	6.58117	2.31187	2.05587	1.35107	2.08996	3.63722	1.04873	0.347962	0.995814	1.10169	0.92002	0.370396	2.10045	0.187466	0.571615	0.265856	0.676738	3.15859	1.06417	1.66583	0.322086	1.41144	2.14995	0.673696	0.821304	0.710593	0.594274
ENSG00000222057	RNU4-62P	snRNA	Non-Coding	0.83	down	0.0410318	0.72	0.117056	0	0	0	0	0.233148	0.179963	0.543497	1.09479	0	0.185125	0	0	0.386644	0.758928	1.43949	1.14869	0.725795	1.75073	0.146029	1.04135	0	0.116701	0.238558	0	0.0812001	0.465844	0.224828	0.314366	0	1.11455	0.261885	0.0963039	1.07072	0.261887	0.648135	0.514539	0.240354	0	0.196752	0	0.747414
ENSG00000272440	RP11-379F4.6	lincRNA	Non-Coding	0.83	down	0.0462578	0.756	0.707778	0.497181	0.472389	0.26072	0.790615	1.55071	1.41459	0.876337	1.05914	0.674207	0.559681	1.92945	0.377867	1.11048	2.06499	1.35394	1.56275	0.877706	0.871771	0.441483	1.88896	0.850687	0.564507	0.649098	0.977429	2.45489	0.93891	1.17817	0.570244	0.193197	2.02174	0.791747	0.232921	1.61853	0.369484	1.95948	0.871127	0.726651	0.409858	0.594832	0.144102	0.301283
ENSG00000248996	RP11-1334A24.6	antisense	Non-Coding	0.83	down	0.0297649	0.661	0.981756	1.41622	0.39003	0.581213	0.48958	1.8856	0.26953	0.596929	1.57407	0.333997	0.609975	0.119479	0.623974	0.318491	1.70496	1.19774	1.37631	0.380457	1.14137	1.04979	0.57929	0.842847	0.804	1.39342	0.760902	0.170258	0.604667	2.35706	0.847483	0.574249	1.66926	0.862894	1.55773	1.17598	1.30743	1.19721	1.66455	1.87188	1.0152	1.29657	0.285547	0.373133
ENSG00000202343	SNORA2	snoRNA	Non-Coding	0.83	down	0.0491674	0.757	1.35264	2.17747	2.0062	1.86849	1.88869	1.12256	0.519893	0.348912	1.89763	0.85899	0.713075	0.768209	1.00298	0.93081	1.09623	0.30804	0.691342	0.786278	0.892528	0.562482	0.286509	3.1612	1.91044	0.918888	0.889512	0.625542	2.61678	0.866003	0.529764	0.461526	1.71723	1.42905	1.02011	0.515531	0.756563	2.08043	1.48645	1.15726	0.652736	0.568395	1.60647	1.19955
ENSG00000229689	AC009237.8	transcribed_unprocessed_pseudogene	Non-Coding	0.82	down	0.0355755	0.702	0.938467	0.311362	0.578071	0.88958	0.819521	0.420116	0.0939943	0.62924	0.0228722	0.355252	0.962071	0.598957	0.576643	0.575539	0.406296	2.38502	0.629957	0.561515	0.349624	0.385167	0.427347	1.1451	0.825909	1.17122	0.337721	0.286272	0.963099	0.630192	0.32428	0.483963	0.355098	0.556248	0.870179	3.08045	0.56765	1.00145	1.08303	1.111	0.79658	0.405915	0.784194	0.741709
ENSG00000235106	LINC00094	antisense	Non-Coding	0.81	down	0.0305453	0.661	2.31787	2.71069	3.25894	3.17962	1.86104	3.97449	1.61979	6.4753	5.80307	4.22724	2.47729	3.71993	2.80112	2.83645	2.53482	3.11856	3.17643	1.45804	1.39597	2.76491	1.53579	2.22748	3.34352	3.58811	2.38906	2.68215	3.40989	3.55796	2.59087	1.67702	2.68318	5.45835	3.26042	4.24578	6.59437	5.98359	3.7362	2.52825	3.63611	1.65995	3.23568	2.08571
ENSG00000227359	AC017074.2	lincRNA	Non-Coding	0.8	down	0.0225433	0.614	0.868006	0.952708	0.120694	0.549557	1.24987	0.864435	0.583837	0.755665	0.405911	0.465095	0.557686	0.739452	0.627533	1.11996	0.791395	1.07484	1.7302	1.05117	0.501152	0.541427	1.62023	1.38559	0.405645	0.331684	0.16054	1.58058	0.647697	0.451526	1.76655	0.740417	1.85957	1.13281	0.781075	0.620292	1.05191	0.826055	0.667709	1.7823	0.261793	0.72949	0.110452	0.692791
ENSG00000228217	AL390877.1	processed_pseudogene	Non-Coding	0.79	down	0.0279208	0.661	0.072463	0.763528	0	2.00196	0.05059	0.216495	1.11406	2.07478	0.745498	0.138052	0.401105	1.97539	0.193432	1.43611	0	0.0990128	2.79993	1.62872	3.25135	0.0451995	1.56557	1.3427	0	1.32911	0	1.3572	1.46593	0.092786	2.18933	0	1.44891	0.10808	1.75869	1.76754	2.37777	2.27362	1.49706	0.223186	2.30789	0.121799	2.13922	0.231343
ENSG00000229124	VIM-AS1	antisense	Non-Coding	0.79	down	0.0351889	0.701	2.37578	1.03299	0.849763	0.534659	0.351996	0.852067	0.152679	6.2544	1.11457	2.35769	0.761133	2.26471	0.815677	3.45059	1.33727	2.73478	1.85538	0.562473	0.698968	0.419321	1.69899	0.948767	1.66791	0.537114	0.18085	0.344448	1.17552	3.49694	0.73857	0.646415	0.567346	0.381697	3.89035	0.663824	2.03383	1.81176	1.45734	0.533315	2.63945	0.860296	2.02191	0.552806
ENSG00000261512	RP11-46D6.1	lincRNA	Non-Coding	0.79	down	0.0180791	0.606	1.97986	2.41872	1.02138	0.51087	1.0684	0.590564	1.08815	2.10202	1.10924	2.36884	3.73625	0.945172	1.83827	0.766119	1.33325	3.14961	2.31128	2.28322	0.942456	0.107388	1.54375	3.33377	1.14427	1.88102	1.43407	2.16959	1.64309	2.31469	2.20906	0.391616	1.89424	1.53356	1.64461	2.09971	2.06854	1.87121	1.32855	3.4565	1.62466	1.15751	1.10997	1.93391
ENSG00000255197	RP11-750H9.5	antisense	Non-Coding	0.78	down	0.0324726	0.673	1.99615	1.72874	1.36878	0	0.305449	1.4433	0.210199	1.43891	0.741662	0.573046	1.72983	0.559074	1.87349	0.406445	1.10805	1.25167	2.48212	0.307306	0.63752	0.443467	0.938299	3.79325	1.30856	1.57431	0.809192	0.654416	1.16077	2.56475	1.69822	0.261241	1.40595	0.703538	1.94598	4.29378	1.43767	2.27109	1.23804	3.00388	2.85022	1.37885	0.640236	0.349196
ENSG00000267547	RP11-686D22.4	lincRNA	Non-Coding	0.78	down	0.0317739	0.67	1.5869	0.845994	0.819571	3.4969	0.356108	0.338651	0.784196	2.06131	0.424052	1.29568	0.313713	1.49672	1.81545	0.491405	0.826765	3.98817	3.54554	0.680856	1.42106	0.67168	1.33251	0.312209	0.141258	0.952898	0.167715	0.0393148	0.563871	0.761986	1.04642	0.232052	1.51097	0.65512	1.30557	1.33923	1.96537	1.8044	1.49475	1.33828	0.984574	0.523939	0.288472	0.361877
ENSG00000234147	RP3-460G2.2	lincRNA	Non-Coding	0.77	down	0.0448192	0.753	1.54524	1.76977	2.01782	0.123741	0.0469046	0.401447	1.18783	0.155971	0.0628355	0.319988	0.90315	1.03021	1.13583	0.221915	0.544484	0.3672	1.77185	0.130179	0.502416	0.335254	0.512302	1.41312	1.20565	2.05381	0.463901	9.71713	6.23867	6.4305	0.76683	2.65913	0.895576	0.450929	0.35928	1.53635	0.325673	2.32499	0.708769	0.96566	8.81843	0.959872	1.16268	0.142993
ENSG00000267045	AC006126.4	lincRNA	Non-Coding	0.77	down	0.0191622	0.606	1.29016	0.987606	0.95676	0.913937	0.415718	1.64724	0.356014	1.84317	1.29947	0.189071	1.51722	2.08544	1.11854	1.28391	0.965158	1.53685	1.78546	1.05122	1.01865	2.06345	1.21922	1.42475	1.15433	1.24724	1.63158	0.596645	1.64564	1.71553	0.73295	0.67724	4.03176	2.63973	1.6602	2.06773	0.986822	3.60232	2.41386	0.883039	0.510837	2.33536	0.606167	0.915312
ENSG00000236199	RP11-264I13.2	antisense	Non-Coding	0.76	down	0.0106636	0.509	2.06519	1.3998	0.886667	2.66928	1.87183	1.87629	0.668434	3.02806	2.37204	1.51857	0.80221	1.97539	2.70805	2.24392	7.7519	2.52483	3.82213	2.72389	1.68943	1.85318	2.02603	2.43138	1.6616	1.14451	1.0007	0.502668	1.8264	2.6908	0.827081	0.69229	3.24281	0.864638	2.47409	1.87801	1.78333	1.43773	1.01928	1.71109	1.53859	0.974391	0.516365	1.0796
ENSG00000184669	OR7E14P	transcribed_unprocessed_pseudogene	Non-Coding	0.76	down	0.0384325	0.704	0.344331	2.73087	1.82864	0.306869	0.279168	2.69907	2.21998	3.19751	6.08766	2.41238	0.720232	1.34366	1.26507	1.04563	1.00821	2.97472	1.62137	0.568187	4.09455	0.803693	2.71034	2.81467	6.20134	2.03732	0.854613	1.84152	2.61541	0.839138	11.8725	1.30373	2.09405	5.01979	2.02871	4.13178	2.50163	3.70036	2.9002	3.76321	2.05826	2.80048	0.927195	6.1939
ENSG00000256594	RP11-705C15.2	transcribed_unprocessed_pseudogene	Non-Coding	0.76	down	0.0381237	0.704	2.36356	1.93871	8.19045	1.14653	0.57041	1.61766	1.92156	0.948385	1.219	3.07606	0.446099	2.0218	2.49255	2.95976	2.94815	2.10651	2.60695	1.8545	1.65584	0.873655	1.84803	0.828076	2.37094	2.31429	0.767556	20.2686	2.61929	2.11104	1.98525	1.66601	1.80593	4.4864	1.83651	2.12786	1.92586	2.11833	1.09025	1.12841	8.97434	1.52044	12.9611	1.24211
ENSG00000227077	AC107983.4	processed_pseudogene	Non-Coding	0.76	down	0.0470579	0.756	1.66665	1.78156	3.54667	2.00196	1.92242	2.45361	4.56763	2.0187	2.43981	2.20883	3.43804	2.5927	1.54746	2.93205	0.469812	1.38618	0.799981	6.1779	3.76137	1.44638	4.14415	2.46767	2.02282	2.95357	2.43027	5.32828	1.34577	1.43818	3.79484	1.38458	2.06988	4.48531	1.49042	1.43612	3.78282	2.5411	1.21039	1.33911	1.11898	2.31418	2.80312	2.93034
ENSG00000263422	AC005702.1	miRNA	Non-Coding	0.76	down	0.012918	0.532	1.67018	2.28127	2.0643	0.341798	2.59119	1.4785	1.71184	1.72328	3.12415	1.06064	1.17397	0.632367	0.660499	1.37919	1.80477	1.52142	1.36582	1.43831	2.12247	0.23151	2.12262	3.34569	2.03515	1.89101	1.09833	0	2.95413	2.61385	1.86894	2.27949	2.12036	0.830368	1.37409	1.69748	1.38396	2.05506	1.95776	0.762098	0.716418	1.2477	0.377828	0.394975
ENSG00000204282	TNRC6C-AS1	processed_transcript	Non-Coding	0.76	down	0.0313844	0.667	5.18533	1.97907	1.13823	2.29848	2.92024	0.716075	0.659019	3.12451	1.06047	1.42913	0.519377	1.37822	1.83325	1.35593	2.07317	3.81183	3.98597	4.62175	4.00239	2.60477	4.5339	2.22978	2.68131	2.40942	1.38443	3.06465	0.644301	3.12283	1.50398	1.13232	1.24418	3.35656	2.45157	2.15019	1.54681	1.17716	2.78076	3.96786	1.24112	2.00462	0.710852	0.448811
ENSG00000272779	LL22NC03-80A10.6	transcribed_unprocessed_pseudogene	Non-Coding	0.76	down	0.0077488	0.439	7.88689	6.62723	10.2379	7.30062	4.07518	6.02941	4.13224	3.1304	6.60193	6.543	8.6089	3.8162	3.79272	2.11861	13.6857	4.93386	3.39689	3.07217	3.98891	3.26839	5.64137	5.80563	4.85855	6.0863	7.23075	2.42007	6.90593	8.16948	3.70943	5.52103	5.99729	11.7634	6.53337	5.77386	7.98745	5.19877	5.02422	4.65485	11.4243	5.63578	20.4519	8.6965
ENSG00000237039	AC018738.2	processed_pseudogene	Non-Coding	0.75	down	0.0364548	0.704	14.0578	7.63528	14.1867	8.27476	5.76726	4.76288	53.1405	18.5048	14.0967	30.5095	10.5433	8.1485	11.348	9.27486	11.5104	13.8618	13.5997	47.4013	13.1967	24.2269	19.3394	20.2494	17.1217	27.1728	8.72039	37.9514	14.2267	10.1137	25.4935	12.5601	10.4874	23.3993	7.27324	11.3785	15.9419	22.6693	7.26235	10.7129	8.5322	9.62211	14.0156	30.6914
ENSG00000244459	RP11-1398P2.1	lincRNA	Non-Coding	0.75	down	0.0320094	0.67	2.10255	3.00004	2.74813	0	3.48625	0.314086	0.767717	1.34232	0.294969	3.30466	4.48905	0.403011	2.05793	0.933221	0.596394	0.395025	1.35403	1.54811	1.17925	2.91806	1.83707	2.02693	2.2796	2.24961	0.674047	3.11758	0.906478	1.85091	3.65267	0.789138	2.10205	0.901597	1.94604	0.520873	3.80242	1.81903	0.623846	0.863448	3.34823	1.06022	2.62195	1.51032
ENSG00000237181	AC147651.4	antisense	Non-Coding	0.75	down	0.0115218	0.532	0.83268	0.98705	1.71357	2.18545	0.872002	1.7829	0.352048	0.805457	1.20711	0.356933	1.02059	0.141872	1.07433	0.360991	1.41715	2.36087	1.12355	0.484029	1.53842	0.908936	0.793682	0.646355	1.09996	1.86669	1.39633	0.909753	0.621337	2.38565	2.50181	0.909163	2.02174	0.683076	2.4491	1.04728	1.30406	2.22843	0.93335	1.28233	3.05384	2.16939	3.00918	0.531676
ENSG00000223804	CH17-472G23.2	transcribed_unprocessed_pseudogene	Non-Coding	0.74	down	0.0070518	0.417	0.701064	1.1346	1.92668	1.18996	1.53552	2.16299	1.96545	1.65946	2.00563	1.25706	0.847864	2.10789	1.46778	1.05567	1.96073	2.68596	1.66934	1.84317	2.32202	1.35476	0.873504	0.495658	1.38418	1.66689	4.85435	4.75831	2.26119	1.38173	1.64282	1.55718	1.1518	2.33733	2.43152	0.754436	3.16772	1.34467	1.70398	0.818549	3.07794	2.77266	6.94084	3.04277
ENSG00000222041	LINC00152	lincRNA	Non-Coding	0.74	down	0.0401098	0.709	3.50489	4.75548	17.2995	1.19214	4.30366	4.56042	0.568633	1.10398	3.18743	4.89054	3.24505	2.48317	5.35184	0.952626	4.796	4.41002	1.37728	1.87014	6.66297	6.11919	2.35587	1.68027	7.11586	5.68472	4.01323	6.34705	4.9415	4.78952	3.32876	6.43012	4.15054	3.46427	2.09745	2.38299	4.85658	4.40873	2.67483	1.92575	5.60945	8.84416	22.2055	8.15322
ENSG00000213846	AC098614.2	processed_pseudogene	Non-Coding	0.74	down	0.0194974	0.606	1.53194	6.56429	0.499866	1.54245	1.51159	1.99349	0.565253	0.916772	0.878769	4.51402	2.51969	0.452418	1.89018	0.522878	1.45673	2.17695	1.10243	1.36148	1.58139	0.611558	0.571096	1.90263	3.46187	1.18638	0.685043	0.850149	3.52249	2.11851	1.12454	2.78774	0.972426	0.578843	2.08378	2.46002	6.73291	2.1677	0.897854	1.88734	3.90328	0.961312	1.08125	2.56495
ENSG00000252965	Y_RNA	misc_RNA	Non-Coding	0.74	down	0.0048277	0.403	1.43559	1.51265	0	1.85087	1.80406	1.14375	1.32426	1.11092	0.537066	1.094	1.58928	0.733784	1.27738	0.829826	0.46538	2.35389	2.11316	1.11266	1.26301	0.537277	2.37181	2.3006	0.286248	0.438856	0.566434	1.09544	1.71395	0.459553	1.92771	0.783724	2.18704	0.749421	2.00785	1.75086	1.28473	0.927364	2.27174	2.35819	1.93974	0.965198	0	0.305547
ENSG00000203644	RP11-332M2.1	sense_intronic	Non-Coding	0.74	down	0.0027343	0.403	7.0735	6.87175	4.46434	2.27915	11.8848	11.7906	10.155	4.3221	8.38295	5.54332	11.6893	9.74401	7.52897	6.42105	12.2513	9.80226	4.73835	7.89302	4.51658	4.58949	7.62949	4.4887	4.28459	10.7351	4.84955	6.61201	17.9572	6.8733	7.71318	6.55013	13.2472	9.95165	4.47125	8.0049	5.22528	6.43506	5.67463	4.91009	8.29549	8.7133	7.72845	7.68769
ENSG00000266208	CTD-2267D19.3	antisense	Non-Coding	0.74	down	0.0123296	0.532	6.12613	9.1503	9.11842	0.856616	6.07804	2.86592	2.72609	3.71156	3.276	3.51657	5.58559	7.86231	6.77658	4.35067	2.63849	3.28671	5.68723	1.07578	5.38969	4.11587	3.14011	4.40358	9.40407	2.85096	4.31534	6.36688	4.04406	7.90011	4.04479	3.40194	6.47652	3.95079	7.42561	9.52773	7.30008	7.94693	3.94185	3.01418	4.2643	4.23853	3.87643	2.07258
ENSG00000272913	RP11-440D17.3	lincRNA	Non-Coding	0.73	down	0.0074614	0.432	5.16469	3.1183	7.49728	4.18477	4.49216	1.74934	0.528373	3.75288	0.267859	7.43869	5.26922	4.81456	3.78855	3.16907	1.60927	4.52639	2.83389	3.2852	1.95695	5.33547	1.94122	4.44623	6.65284	7.62666	3.29591	2.29133	7.6871	5.15853	3.76243	2.42345	2.78148	7.70322	5.51361	4.26429	4.84125	3.35656	4.37262	3.07756	5.9336	4.10785	5.92815	6.35974
ENSG00000265743	RP11-848P1.3	lincRNA	Non-Coding	0.73	down	0.014599	0.576	1.8975	10.1928	2.73154	0.342633	0.987061	2.37138	0.343206	0.978915	1.60069	1.13412	2.23599	1.07765	4.30374	0.798812	3.73897	1.72849	3.01215	1.1823	1.34207	1.71736	2.22237	1.78873	2.52234	2.80553	1.02761	0.748471	1.85085	3.07283	1.62371	0.558571	2.83406	0.804652	3.52016	3.2331	2.05326	2.54078	1.21024	2.06269	2.08269	2.00119	2.72701	0.475129
ENSG00000226067	LINC00623	lincRNA	Non-Coding	0.72	down	0.0012152	0.403	0.374014	0.463636	0.701565	2.40428	0.921591	1.46069	2.92017	1.49822	1.83819	0.614747	0.893062	0.662233	1.5922	0.696425	2.44868	1.55319	1.20543	3.26827	2.36144	0.759351	0.913378	0.411336	1.52077	2.01021	4.8757	3.03199	0.656671	0.699584	1.93013	1.0009	1.41051	6.14726	2.03932	0.849695	2.87129	0.798586	1.32813	1.68653	1.38726	1.7134	1.01531	2.12278
ENSG00000272523	LINC01023	lincRNA	Non-Coding	0.72	down	0.0063425	0.403	2.37333	0.306462	1.16472	0.771396	1.0234	1.52937	2.25366	3.29506	4.70056	2.32725	1.87673	2.61649	1.118	1.61397	0.678857	4.10131	2.44031	1.32549	3.10133	2.30766	2.4396	0.97881	1.56583	2.4184	3.99362	2.66322	8.82005	3.0613	1.49973	1.3814	1.52867	1.53567	4.93889	0.957753	3.8262	2.93098	2.27058	1.28997	11.3855	1.23196	3.26873	3.56565
ENSG00000204136	GGTA1P	unitary_pseudogene	Non-Coding	0.69	down	0.0038874	0.403	1.24753	2.86174	2.10604	0.70987	0.391817	1.95283	0.145538	1.03081	0.916985	1.08853	0.94105	0.938926	2.76159	0.717495	1.74262	1.13179	2.53804	0.256794	0.600835	0.493469	1.00113	2.92571	1.61789	2.19795	2.32778	0.94514	2.26936	1.50218	2.23586	0.382982	2.5624	8.67831	2.31699	3.19043	0.476529	2.93588	1.31373	2.55466	2.81919	2.58562	1.25965	0.532484
ENSG00000274605	RP11-12G12.7	lincRNA	Non-Coding	0.68	down	0.021789	0.606	1.70006	3.01481	2.22483	13.2616	2.04798	2.42341	0.179372	4.2563	4.02182	20.9573	1.55521	9.51321	2.87711	7.0606	1.02659	7.76594	5.4588	5.49017	3.15269	2.41196	13.0059	2.93812	1.64506	3.75343	3.55123	2.60143	36.6255	6.78669	2.59618	8.41666	2.88831	4.07696	4.18231	4.37044	4.40017	6.52158	1.78764	3.76458	5.72664	5.43492	15.3722	3.37005
ENSG00000227036	LINC00511	lincRNA	Non-Coding	0.68	down	0.0128707	0.532	1.64448	5.0438	3.57605	0.839358	0.542602	2.08981	3.22889	2.19523	3.59482	4.56989	1.70964	0.0632	0.675833	1.03416	1.98123	2.30976	0.972854	0.533921	1.79645	2.52309	0.725087	2.66261	8.19047	7.52363	4.8856	3.23359	5.93061	9.32298	2.39916	0.576171	2.47568	5.02279	0.832696	1.57262	3.01659	2.36684	4.60272	2.65129	1.46269	1.26479	4.45578	7.62423
ENSG00000263893	CTD-3010D24.3	lincRNA	Non-Coding	0.68	down	0.0124237	0.532	1.81443	0.480962	0.266571	0.50443	2.05547	1.94334	2.34215	0.953719	0.960556	0.358718	0.162427	0.20415	0.396002	1.20147	2.82997	1.28639	0.188972	0.318403	0.64756	0.256249	0.326311	0.0685781	1.84306	6.43622	4.69395	0.67682	2.72485	5.62196	0.367762	0	2.90109	5.13166	1.84483	1.48744	0.280839	3.77532	3.77715	0.773242	0.132163	1.2084	1.04551	1.49371
ENSG00000247774	PCED1B-AS1	processed_transcript	Non-Coding	0.67	down	0.0052667	0.403	3.87321	2.59283	2.14602	0.0543869	1.01016	4.3719	0.340486	0.845479	2.60526	1.00324	1.94585	0.586964	2.8727	0.650242	7.84945	3.83306	2.26385	0.415771	1.95277	1.63929	1.95771	2.02595	1.94791	3.32492	1.81563	1.03785	1.23718	3.71489	1.93632	0.812746	4.31113	1.46442	4.58752	1.98076	2.29758	2.22089	2.95078	2.09183	4.64536	3.9045	2.8056	1.14175
ENSG00000261295	RP11-524D16__A.3	antisense	Non-Coding	0.66	down	0.0196535	0.606	0.840215	1.39356	2.70006	1.24662	0.293298	1.25514	0.50235	3.6122	0.349257	1.42287	3.87571	0.914604	2.03519	1.07928	2.19414	5.23006	3.2351	0.23516	1.06775	0.524092	0.889849	0.794801	5.93349	1.641	0.92089	0.550467	0.774025	4.87127	0.626802	0.445953	2.93339	0.53957	0.11521	1.45883	8.45912	1.95998	0.92333	0.335463	0.991118	0.549216	0.380146	0.745122
ENSG00000253883	IGHV3-19	IG_V_pseudogene	Non-Coding	0.65	down	0.0171841	0.606	0.209171	0.459166	2.0941	0.0963141	1.46033	3.54129	0.160792	0.161866	1.27161	0.298875	0.41351	0.445482	1.11672	0.345455	8.476	2.92955	0.12829	0.162119	0.322046	1.04378	0.0664584	1.30941	1.04269	0.852577	3.61078	0.65295	0.728381	0.937426	1.01818	1.78425	6.17407	1.28693	8.47541	0.398607	0.0389981	1.54424	3.95364	0.107375	1.11032	0.966857	0.106467	1.00169
ENSG00000253120	IGLV2-34	IG_V_pseudogene	Non-Coding	0.64	down	0.0094313	0.475	0.215084	0.377717	0.239255	0	1.20129	3.85559	0	0.499326	1.00581	0.307324	0.425199	0.274845	0.956907	0.532831	3.83486	1.68986	0.131917	0.166702	0.946143	1.27453	0.0683371	2.26199	0.321649	0.383547	3.3946	0.85791	0.463649	2.44424	1.22747	1.24759	4.19827	1.48371	5.22015	0.49185	0.360905	2.9773	6.09811	0	0.415168	7.5016	0	1.83112
ENSG00000260244	RP11-588K22.2	sense_overlapping	Non-Coding	0.63	down	0.0045959	0.403	2.32768	2.51395	1.98078	2.61518	0.357515	4.161	0.590471	3.86372	1.56745	1.09755	6.17533	4.29308	5.27111	3.2436	11.6393	6.90174	18.9589	4.0682	2.37552	1.29946	2.84729	2.36053	3.19087	3.19019	5.08578	0.419819	0.714056	1.82929	2.11761	0.611545	11.2478	2.72534	2.17356	6.49392	0.967765	6.35288	2.2561	2.13883	2.8643	3.0126	2.16814	1.35001
ENSG00000131401	NAPSB	transcribed_unprocessed_pseudogene	Non-Coding	0.63	down	0.0308551	0.661	7.37419	10.7173	16.5295	0.160993	1.42022	3.35538	0.403154	2.69336	9.72103	4.07235	5.65526	2.16623	13.9998	3.2678	10.4328	11.1618	11.921	1.77375	2.87333	1.12019	6.433	17.852	6.91613	7.40899	1.72445	1.64817	0.938175	15.1047	8.36557	0.921848	12.1512	0.906684	14.3174	11.6297	3.06379	7.82444	4.67358	16.1043	17.7773	7.98721	2.68564	2.28322
ENSG00000277054	AL122127.2	miRNA	Non-Coding	0.62	down	0.0269298	0.649	0.237769	0.835108	2.11591	0	0.99599	4.26224	0	0.735986	7.11612	0.905966	0.752071	0	3.80819	0.981714	10.0202	6.8226	0.874979	1.28999	0	1.48311	2.41742	2.38148	1.89639	0.96914	5.62894	0.329876	0.157708	7.76358	1.75603	0.649022	6.79179	0.531955	5.6729	0.724966	0.354639	1.31653	6.47998	0	0.917911	3.19722	0	0
ENSG00000253274	IGHV1-67	IG_V_pseudogene	Non-Coding	0.62	down	0.0284343	0.661	0.255752	0.673701	1.32763	0	0.892764	10.4427	0.393196	0.593737	2.79064	0.162414	0.337063	0.508373	1.3654	0.28159	14.6471	4.95064	0.156859	0.231258	0.600019	3.2969	0.27086	2.68967	1.1474	1.73739	6.64331	0.709648	0.706812	8.26887	2.40397	1.33804	8.68537	2.92451	12.239	4.80874	0.286095	2.16348	6.14565	0.350095	0.575944	5.08689	0	3.71963
ENSG00000277030	MIR8071-2	miRNA	Non-Coding	0.59	down	0.0265378	0.645	0.234111	0.41113	0.52084	0	0.326889	6.99444	2.51948	1.08699	10.072	1.33804	0.370251	0	2.08311	0.96661	18.9732	12.1557	0.574345	3.08463	1.64774	0.876175	2.97529	4.4552	0.700206	1.90846	8.77538	1.1368	0.310563	2.69793	1.10028	2.55615	7.13312	4.19017	7.51171	2.14144	0.523775	2.16045	11.3199	1.92283	3.16326	2.36102	0.476644	1.49483
ENSG00000254395	IGHV4-55	IG_V_pseudogene	Non-Coding	0.58	down	0.0424093	0.72	1.98485	2.17854	4.13983	0	2.71371	31.627	0.445017	1.98396	6.41998	0.709017	0.915565	0.845447	5.15118	1.70733	32.306	25.7648	0.355064	0.673037	2.07367	33.5827	0.78829	15.3243	2.43233	2.52819	14.3579	3.09796	1.20681	12.0193	3.83133	2.87827	13.9379	16.56	13.1319	5.92581	1.88113	4.65554	22.5391	1.1038	2.23491	17.2372	0.420949	2.20027
ENSG00000237111	IGHJ3P	IG_J_pseudogene	Non-Coding	0.54	down	0.0390043	0.704	5.4782	0.534469	2.70837	0	2.54973	49.7072	0	3.29722	32.4495	2.31927	0	1.03708	2.16644	2.51319	26.6384	74.8537	1.86662	1.17942	4.55189	6.45449	0	11.2787	2.12396	4.962	11.408	0.844482	2.42239	33.3195	0.613013	4.56911	12.7504	9.7596	74.3659	3.24785	0.453938	4.21288	28.0938	0	3.52478	12.7889	0	4.53431
ENSG00000229391	HLA-DRB6	transcribed_unprocessed_pseudogene	Non-Coding	0.52	down	0.0129032	0.532	46.8452	1.89442	24.6888	1.69094	21.1516	45.8982	2.62887	16.2161	26.7686	222.285	31.308	4.43849	49.1574	6.04605	14.1369	26.5318	36.2767	23.6061	38.1848	7.5162	13.0825	42.8049	57.4123	80.5132	4.57334	10.1739	64.1296	42.9597	53.2033	5.84217	0.349663	10.6551	89.6665	20.5046	29.6378	60.8104	12.1673	42.651	198.989	46.7768	38.9493	9.03736
ENSG00000207834	AC244250.2	miRNA	Non-Coding	0.41	down	0.0185057	0.606	1.58513	7.23761	0	0.291952	22.5758	0.947164	0.974799	7.60519	22.8309	9.05966	5.76588	13.7737	30.4655	11.1261	2.05543	105.046	4.66656	2.08855	11.575	0.790991	0	17.623	3.16065	11.1451	32.8355	10.556	0	35.7226	17.5603	6.9229	51.3157	26.3613	29.7338	16.1909	5.20137	53.9775	88.2113	1.95288	6.1194	46.8926	1.29091	61.7395
ENSG00000253755	IGHGP	IG_C_pseudogene	Non-Coding	0.37	down	0.0025316	0.403	3.70742	13.1349	11.2082	0.0713771	13.5098	323.033	6.65313	3.03891	195.361	7.38308	3.51392	4.09374	25.3104	5.02424	478.437	223.054	2.64623	8.97078	33.9244	34.6801	10.5891	60.5907	22.6279	28.2877	134.075	13.1637	4.60967	82.4063	16.3661	40.8851	219.871	111.567	143.656	28.654	3.63189	33.6172	215.105	5.46407	11.1957	71.609	2.60374	30.4084
[truncated: 262 more columns]

## Sheet: DEmiRNA
miRNA	Fold-change	style	P-value	FDR	TCGA-05-4244-01M1	TCGA-05-4425-01M1	TCGA-38-4632-01M1	TCGA-50-6591-01M1	TCGA-53-7624-01M1	TCGA-55-6968-01M1	TCGA-55-8094-01M1	TCGA-55-8512-01M1	TCGA-55-8620-01M1	TCGA-64-1680-01M1	TCGA-78-7145-01M1	TCGA-78-7156-01M1	TCGA-78-7160-01M1	TCGA-78-7167-01M1	TCGA-86-7701-01M1	TCGA-93-A4JN-01M1	TCGA-93-A4JP-01M1	TCGA-97-8171-01M1	TCGA-99-8033-01M1	TCGA-L9-A5IP-01M1	TCGA-MP-A4T7-01M1	TCGA-05-4249-01M0	TCGA-05-4250-01M0	TCGA-05-4389-01M0	TCGA-05-4390-01M0	TCGA-05-4395-01M0	TCGA-05-4397-01M0	TCGA-05-4398-01M0	TCGA-05-4403-01M0	TCGA-05-4415-01M0	TCGA-05-4417-01M0	TCGA-05-4420-01M0	TCGA-05-4422-01M0	TCGA-05-4424-01M0	TCGA-05-4426-01M0	TCGA-05-4430-01M0	TCGA-05-4432-01M0	TCGA-05-4433-01M0	TCGA-05-5423-01M0	TCGA-05-5425-01M0	TCGA-05-5428-01M0	TCGA-05-5429-01M0	TCGA-05-5715-01M0	TCGA-35-3615-01M0	TCGA-35-4122-01M0
hsa-miR-1224-5p	1.76	up	0.0001262	0.0753	0	0.197646	0	0.746275	0	30.5537	49.0134	0.508454	50.3024	0	2.79072	0	0	0.280919	13.3109	0.674508	0.964209	0	0.380888	0	0.89929	0	0	0	2.31155	0.62799	0.790353	0.705383	0.450615	0	0	0.51911	0	3.57538	0	0.537653	0.528201	0.904174	0	0.857662	0	0.091368	0.116821	0	0.318638
hsa-miR-4661-5p	1.83	up	0.0007762	0.232	8.65469	3.26114	31.7071	7.61201	4.63488	3.34361	9.20175	2.37278	4.61105	2.65987	33.9811	3.22682	4.70041	20.788	1.26771	1.57385	3.85684	34.9536	4.18976	11.9887	3.14751	7.03427	3.3561	8.33114	2.13374	11.9318	1.58071	2.11615	3.60492	26.8922	1.5044	3.63377	2.15992	4.29046	0.737724	4.30123	6.33841	3.16461	2.57419	3.85948	13.1221	2.0101	2.45323	1.10756	4.77957
hsa-miR-708-3p	0.59	down	0.0031634	0.572	21.2761	115.227	45.7111	84.1798	38.315	74.136	5.82152	122.368	32.0678	35.3383	17.0726	8.17462	19.6563	60.1166	315.025	39.1215	19.2842	52.4304	147.023	39.6148	47.6623	31.0989	78.3091	43.7385	295.878	32.0275	41.0984	129.085	132.03	7.54868	112.078	38.4141	21.5993	26.4578	28.4024	100.541	711.487	8.81569	31.2925	31.5191	63.2103	113.297	47.8964	92.4812	123.313
hsa-miR-34a-5p	0.7	down	0.006224	0.572	216.728	134.3	163.82	36.1197	112.164	144.237	272.672	246.939	56.0662	208.99	106.868	134.666	126.911	84.5565	80.7106	219.89	342.294	375.169	227.771	80.7933	308.007	114.77	276.319	163.846	104.731	116.806	276.624	190.453	109.95	140.594	163.729	117.319	124.556	133.719	439.315	209.147	148.953	233.729	80.524	57.8922	51.3684	84.4243	193.688	269.137	210.62
hsa-miR-150-5p	0.6	down	0.0074191	0.572	528.657	635.33	560.423	27.1644	647.647	1106.97	318.118	933.69	583.403	156.552	336.363	263.094	1553.27	335.136	1289.26	699.015	725.407	146.805	713.022	234.301	1190.66	276.928	620.32	1531.54	280.942	546.351	406.242	948.741	525.868	463.3	1886.27	115.242	1325.47	1335.76	318.697	626.366	479.606	1303.14	807.412	1367.76	222.916	285.161	297.191	157.273	406.264
hsa-miR-22-3p	0.77	down	0.007913	0.572	31197.6	53785.1	64650.6	15321.6	106532	40707.3	33791.3	106357	27536.4	33794.4	44659.2	69018.3	89400.5	84439.4	42677.3	64407	81450	47810.7	94654.6	143993	105779	43261.5	47950.9	67439.2	38390.7	60062.8	58843.4	69442.9	89676.5	58139.5	78448.2	52558.3	61459.2	103732	35039	89438.1	77809.3	89450.6	79926.5	102555	56991.9	62802.2	61997.5	89753.9	77668.7
hsa-miR-142-5p	0.63	down	0.008525	0.572	139.917	84.098	78.7394	14.627	108.456	190.932	22.3471	81.5221	47.3681	96.8952	33.9811	19.5761	76.9158	23.5972	175.155	69.6992	46.2821	25.2443	215.582	73.7565	63.3999	55.1635	148.787	165.234	38.0516	89.8025	102.746	167.176	62.1849	87.2816	143.921	42.0479	155.515	58.9938	53.485	97.8529	119.902	90.1913	130.158	209.913	78.2528	44.9532	44.9759	194.93	310.672
hsa-miR-708-5p	0.59	down	0.0085723	0.572	32.8157	63.8394	24.0446	25.5226	19.1575	54.0743	3.38024	30.6767	7.96455	25.8387	6.56639	2.79658	11.5374	19.9452	125.292	17.0875	8.35648	8.93259	57.1331	16.4193	23.3815	9.62585	95.6489	40.2672	130.869	10.6758	30.8238	57.8414	30.1912	1.41538	53.1557	34.7804	10.0796	10.0111	20.6563	61.8301	336.992	2.71252	21.398	16.0812	48.6479	64.9629	20.4436	78.0829	118.215
hsa-miR-342-5p	0.73	down	0.0086302	0.572	8.29408	3.16232	5.81297	17.1643	2.47193	12.6827	1.69012	9.49114	3.56309	1.13994	2.62656	3.65707	11.5374	3.65194	3.16927	5.6209	12.5347	9.70934	11.6171	5.21247	8.54325	3.70225	4.4748	9.0254	6.2234	3.76794	10.2746	13.4023	1.35184	2.83076	5.51615	2.59555	14.3995	8.93846	5.16407	11.8284	6.33841	4.06878	8.76835	11.364	4.00065	3.65473	4.78965	7.19914	8.60323
hsa-miR-365a-5p	1.21	up	0.0105962	0.633	0	0.790582	0.528452	0.29851	3.08992	1.49886	0.187791	0	2.30553	0	0	3.0117	0.42731	0.842757	1.05642	0	0.321403	0.776748	3.99932	2.60624	0	0	0.55935	0.694262	0.355622	1.88397	2.37106	0.705383	0.450615	6.13331	0.501468	0	0	0.357538	0.737724	1.61296	1.0564	0	0.321775	0.214415	1.60026	0.182736	0	0.55378	1.59319
hsa-miR-7641	1.3	up	0.0146105	0.785	0.360612	0.197646	8.71946	19.4032	4.94387	4.26599	1.69012	0.169485	0.104797	0	1.14912	0	0.42731	0	2.11284	0.224836	1.60702	0	1.33311	0	0.449645	0.370225	0	0	0.355622	0	0	0.705383	0.450615	0.471793	0	0.51911	0	0	0	0	0	0	0.080444	0	0.160026	0.730945	0	0.55378	0.318638
hsa-miR-199a-5p	0.71	down	0.0235156	0.785	322.387	992.475	297.254	3788.54	159.749	502.811	211.077	779.798	196.808	414.18	283.176	151.876	791.805	358.171	277.839	1152.06	703.873	536.344	1233.5	415.695	667.722	370.225	1061.09	354.768	294.456	378.678	205.492	957.205	605.627	98.1329	687.513	445.396	283.67	475.884	495.382	1142.51	544.047	181.287	513.23	493.799	584.895	1156.81	535.038	900.446	1441.84
hsa-miR-17-5p	1.35	up	0.0238577	0.785	332.845	117.302	206.889	2303.9	520.651	988.673	899.894	369.815	799.913	130.334	137.894	356.241	306.809	451.436	92.5425	369.406	505.567	1174.83	483.537	607.514	896.142	313.951	421.191	352.685	385.851	518.091	1768.02	317.422	188.357	952.078	146.68	645.773	1032.44	355.036	237.178	265.601	228.183	193.945	196.765	460.35	483.439	164.006	222.31	493.972	300.795
hsa-miR-22-5p	0.72	down	0.0245843	0.785	31.0126	13.4399	15.0609	7.01499	22.8654	35.9727	17.8401	27.287	11.1084	25.0788	6.73055	14.4131	20.0836	10.394	25.1428	26.081	20.5698	6.60235	58.0854	23.4561	56.2056	11.8472	38.0358	20.1336	9.95743	8.79186	19.7588	21.8669	9.91353	6.6051	32.3447	9.34398	17.9994	9.65353	11.8036	24.7321	31.1639	10.8501	6.2746	19.2974	7.3612	8.9541	17.8735	108.541	40.1484
hsa-miR-526b-5p	1.41	up	0.026754	0.785	0	0	0.264226	121.941	372.026	0.115297	0	0.169485	0	0	0.16416	0	0	0	0	0	0	0	0	0	0	0	0	0	0.355623	0	0	0	0.450615	0	0	0.51911	0	1.07261	0	0	0	0.226043	0.241332	0	0	0	0	0	0.318638
hsa-miR-92b-3p	1.45	up	0.0278695	0.785	102.414	87.2603	195.263	210.748	339.891	103.421	312.86	501.674	136.655	55.4773	160.22	313.002	196.135	519.419	393.623	240.799	259.051	539.063	521.435	309.881	331.838	55.5337	78.8684	93.0311	219.419	79.1267	282.946	87.4675	27.4875	1121.45	93.7746	75.2709	126.716	388.287	112.872	82.7986	71.8353	208.412	125.17	221.277	128.341	65.6938	217.52	32.1192	28.9961
hsa-miR-516a-5p	1.58	up	0.028351	0.785	5.76979	6.52229	0.264226	60.0005	950.767	0.345891	1.50233	1.86433	0.104797	0	0.32832	0	0	0	0	1.79869	0.642806	0	1.52355	0.260624	5.84538	0.74045	0	2.08279	0.177811	0	0.790353	16.9292	0	0.471793	0.250734	0	0	1.43015	0	2.15061	0	0.226043	0.160888	0.85766	0	0.456842	0	0	0.955915
hsa-miR-625-3p	0.74	down	0.0287589	0.785	89.7924	426.913	325.262	122.091	138.119	156.573	59.9053	203.381	98.8233	332.864	247.389	686.453	231.175	217.15	428.273	137.375	217.59	394.199	162.449	121.972	72.3928	326.909	1044.87	222.164	513.697	102.99	346.175	457.088	310.023	209.948	271.044	1089.61	396.706	1059.39	119.511	195.706	269.382	1369.37	192.421	207.125	175.549	216.543	260.977	101.895	448.005
hsa-miR-149-5p	1.66	up	0.0291066	0.785	12.982	45.5572	36.7274	97.9113	279.946	174.56	105.351	91.0132	92.0115	30.0185	9.02879	4.08731	14.9558	13.765	7.39495	43.843	109.92	7.3791	17.3304	9.64307	19.7844	9.62585	22.9334	22.2164	66.8571	6.90789	94.052	38.0907	7.20984	13.2102	9.27717	51.3919	36.7187	164.468	21.7629	53.7653	75.5327	2.93856	10.8599	13.0793	46.0875	6.30442	10.397	14.9521	37.918
hsa-miR-625-5p	0.72	down	0.0330308	0.785	1.08184	8.49874	2.11381	1.79106	2.16294	3.45891	2.0657	2.54227	0.523983	5.69972	2.79072	8.81998	3.41848	3.93286	4.43697	3.1477	1.60702	6.99073	5.90376	1.30312	0.89929	0.74045	14.5431	4.16557	7.11245	1.88397	11.8553	8.4646	4.05554	1.88717	8.0235	19.7262	8.6397	16.0892	2.58204	4.83888	4.75381	12.2063	3.94173	4.93155	2.56042	3.10652	7.12606	1.66134	4.77957
hsa-miR-3934-3p	0.71	down	0.0339371	0.785	0.360612	2.66821	1.84958	3.43287	1.85395	1.61416	1.12675	6.27093	0.419187	3.03985	1.47744	0.860487	1.28193	1.68551	0.633853	4.49672	1.60702	11.2628	1.52355	1.30312	1.79858	0.74045	1.1187	0.694262	0.711245	1.88397	3.16141	0.705383	2.70369	2.35896	1.00294	3.11466	0.719975	0.715077	1.10659	2.15061	1.0564	5.87713	1.8502	5.36038	1.92031	1.27916	3.62144	0	0.955915
hsa-miR-199b-5p	0.71	down	0.0354295	0.785	67.4344	165.528	55.2232	143.136	32.1351	104.229	43.1919	284.056	44.5386	93.8554	36.7718	36.3555	96.9993	75.5671	70.9915	245.971	125.347	97.4818	252.338	67.5015	134.444	80.3388	162.212	83.3114	60.278	50.8672	57.6958	167.881	72.0984	13.2102	122.358	99.6691	43.9185	66.5021	54.2228	193.018	107.753	21.4741	75.8583	96.4869	87.6943	143.997	68.8073	194.93	234.836
hsa-miR-1249-3p	0.82	down	0.0377803	0.785	0	1.48234	1.58536	1.04479	1.54496	1.96005	0	2.54227	0.943171	0	1.14912	0.215122	1.70924	0.280919	0.633853	0.899344	1.28561	1.5535	1.33311	0	0.89929	0.370225	0.55935	0.694262	1.42249	0.62799	7.11318	0.705383	0.90123	2.35896	1.5044	1.03822	0	2.86031	1.47545	1.07531	0.528201	3.16461	0.160887	1.28649	0.320052	0.365473	0.934566	0.55378	0.318638
hsa-miR-20a-5p	1.33	up	0.037787	0.785	145.327	74.0181	104.898	932.098	344.526	389.704	311.733	333.715	428.828	92.3355	89.9596	350.863	216.219	340.754	67.8222	336.355	407.218	757.329	267.002	495.706	584.088	212.509	248.352	181.897	151.851	221.68	580.119	161.533	91.4749	541.146	83.996	269.418	387.347	180.557	102.175	119.897	96.6608	108.727	109.403	249.58	285.647	95.2972	110.279	235.91	163.78
hsa-miR-95-3p	1.5	up	0.0380341	0.785	4.32734	4.34819	2.64226	1.19404	3.39891	23.29	8.45059	1.86433	6.70699	1.89991	0.492479	1.07561	5.55503	3.0901	36.1296	5.39607	5.14245	6.60235	4.18977	7.03684	6.74467	1.85113	2.79675	8.33114	17.0699	10.0478	8.69389	0	3.1543	30.6665	3.51028	6.22932	5.7598	2.86031	0.737725	3.22592	8.97942	3.39065	5.06794	7.29012	2.72044	2.64968	1.63549	6.64536	2.54911
hsa-miR-339-5p	1.34	up	0.0382056	0.785	51.9281	90.0273	35.1421	216.868	29.0452	65.4887	111.923	42.5406	19.7018	35.7182	10.6704	13.1224	27.3478	14.3268	13.0996	36.1986	55.6028	82.3352	55.4192	22.4136	72.8424	14.0685	84.4619	54.8467	34.4954	18.8397	86.9389	47.2607	8.11107	74.5432	27.5808	43.0861	28.799	33.9661	21.7629	30.1086	12.1486	10.8501	44.0026	45.4561	33.7655	12.0606	36.7985	113.525	64.3649
hsa-miR-451a	1.61	up	0.0388346	0.785	443.913	292.712	210.06	1220.16	270.986	485.631	440.557	15136.5	713.037	262.567	436.501	246.529	1167.84	48.0371	164.802	667.988	3247.46	116.512	243.197	201.462	4608.86	177.708	1709.93	304.781	41.7857	79.7547	162.813	287.796	415.467	1511.15	882.083	451.626	369.347	558.475	161.931	864.009	378.72	314.652	405.114	1027.91	252.681	193.792	290.766	192.715	529.258
hsa-miR-19b-3p	1.32	up	0.040851	0.785	109.987	33.2044	39.6339	439.556	124.833	153.345	195.866	131.351	114.648	113.994	41.2041	135.742	79.4796	128.38	41.2004	174.023	139.168	251.278	141.309	150.119	422.666	110.697	149.347	95.1139	60.1002	84.1506	374.627	69.1276	23.432	178.338	45.6336	121.991	235.432	44.6923	67.1329	67.2067	67.0815	39.1055	27.3508	56.1768	48.1679	27.5932	39.6022	579.807	122.676
hsa-miR-675-3p	2.14	up	0.0409407	0.785	2.8849	3.85408	0.528452	695.976	429.807	11.5297	3546.43	25.9311	163.064	2.65987	0.8208	0.430243	3.84579	1.12367	1.69027	10.1176	83.8863	11.6512	3.42799	5.4731	38.6694	0.370225	8.39026	0.694262	19.7371	2.51196	20.5492	2.82153	14.8703	56.6151	2.00587	48.2772	2.8799	36.4689	4.05748	61.8301	111.979	1.13022	3.05686	5.5748	4.48073	2.55831	1.40185	3.87646	7.01004
hsa-miR-511-5p	0.69	down	0.0456199	0.785	46.1583	10.4752	45.4469	2.53734	11.7417	19.7158	23.4739	32.2021	11.6324	4.93976	19.6992	2.58146	20.9382	7.30388	19.6494	10.3425	32.4617	11.6512	24.1864	2.34561	29.2269	7.4045	101.802	55.5409	17.4255	18.2117	75.0836	23.983	9.91353	9.43585	56.6659	4.67199	14.3995	29.6757	19.9186	37.6357	10.564	32.7763	32.2579	22.728	9.60157	3.472	8.5279	16.0596	72.6495
hsa-miR-28-3p	0.83	down	0.0458777	0.785	4033.44	8205.04	7040.83	7062.75	2446.91	2359.21	1723.73	4493.88	1369.48	1662.8	5524.14	2670.73	3938.09	2492.87	2814.1	3382.21	3297.92	6227.57	3322.48	1709.69	4061.64	9166.4	11555.6	4015.61	8762.19	3860.88	17814.6	6862.67	5201.9	4886.83	2826.78	5232.63	3700.67	6394.22	2368.83	6429.26	3090.5	5753.94	6540.86	5458.8	3381.83	4163.11	3653.33	1724.47	5606.44
hsa-miR-3653-3p	0.73	down	0.049906	0.785	5.04857	4.54584	5.02029	1.34329	1.23597	7.7249	0.938955	5.08454	1.04797	4.93976	1.47744	1.50585	0.42731	0.280919	1.69027	3.1477	0.96421	3.49536	2.47577	0.521248	0	3.33203	7.27155	6.24836	1.77811	6.90789	7.11318	6.34845	3.1543	2.83076	2.75808	3.11466	7.19975	0.357538	4.79521	4.83888	4.75381	2.26043	2.33286	3.85948	3.52057	2.92379	2.92052	17.721	7.32868
[truncated: 259 more columns]

## Sheet: DEmRNA
Ensembl_Gene_ID	Gene Symbol	Gene_Biotype	Biotype	Fold-change	style	P-value	FDR	TCGA-05-4244-01M1	TCGA-05-4425-01M1	TCGA-38-4632-01M1	TCGA-50-6591-01M1	TCGA-53-7624-01M1	TCGA-55-6968-01M1	TCGA-55-8094-01M1	TCGA-55-8512-01M1	TCGA-55-8620-01M1	TCGA-64-1680-01M1	TCGA-78-7145-01M1	TCGA-78-7156-01M1	TCGA-78-7160-01M1	TCGA-78-7167-01M1	TCGA-86-7701-01M1	TCGA-93-A4JN-01M1	TCGA-93-A4JP-01M1	TCGA-97-8171-01M1	TCGA-99-8033-01M1	TCGA-L9-A5IP-01M1	TCGA-MP-A4T7-01M1	TCGA-05-4249-01M0	TCGA-05-4250-01M0	TCGA-05-4389-01M0	TCGA-05-4390-01M0	TCGA-05-4395-01M0	TCGA-05-4397-01M0	TCGA-05-4398-01M0	TCGA-05-4403-01M0	TCGA-05-4415-01M0	TCGA-05-4417-01M0	TCGA-05-4420-01M0	TCGA-05-4422-01M0	TCGA-05-4424-01M0	TCGA-05-4426-01M0	TCGA-05-4430-01M0	TCGA-05-4432-01M0	TCGA-05-4433-01M0	TCGA-05-5423-01M0	TCGA-05-5425-01M0	TCGA-05-5428-01M0	TCGA-05-5429-01M0
ENSG00000108602	ALDH3A1	protein_coding	Coding	2.39	up	0.0192206	0.482	0.780669	7.34588	0.44932	0.100149	0.233194	4.6106	0.274675	971.408	2.16499	1.53168	0.0737099	187.551	97.7192	100.983	0.428083	1.85744	1.35304	7.48048	49.2018	152.146	57.6529	0.575737	0.170375	146.945	0.168571	9.07958	2.33397	0.0422724	2.40949	1.251	0.288452	0.283854	99.7279	0.325661	0.753088	1.12544	1.24971	27.3303	0.344861	0.796449	2.53042	4.45562
ENSG00000123999	INHA	protein_coding	Coding	2.24	up	0.0049966	0.397	0.0607647	0.0152444	0.135187	0.143894	86.7729	0.0691597	107.26	3.45279	0.40594	0	0.137286	3.53483	31.9003	13.0749	3.93967	1.45893	1.36296	0.10092	18.5124	15.9191	149.177	0.121723	0.27694	0.0265366	20.3622	286.277	0.523952	0.622455	0.0874234	5.75789	21.275	8.53232	0.978421	0.555821	5.2243	0.176238	5.23521	0.320837	0.335119	18.7492	1.64365	0.166282
ENSG00000178473	UCN3	protein_coding	Coding	2.16	up	0.00329	0.377	692.815	77.743	0.197485	0.163493	0.0531195	414.454	6.82359	4.37666	45.8041	0.362386	0.100276	1.62044	2.77575	0.209432	0.0411086	0.346545	0.0311104	0.19657	0.903684	0	1.43434	6.84596	0.0379278	14.0073	0.050035	0.0175934	0	0.0405939	7.10925	0.0173072	0.241486	0.0851128	9.97388	0.657302	0.00945704	1.62664	0.423637	0.520767	4.18567	3.43168	2.11709	0.539799
ENSG00000171951	SCG2	protein_coding	Coding	2.05	up	0.0008007	0.377	0.162302	0.255539	0.149413	1.99975	0.539205	204.618	68.3958	6.73891	481.625	0.0959611	0.318642	0.123962	2.30069	0.27267	3.04799	1.85062	0.0892464	0.251586	0.384059	4.15423	0.320071	0.297094	0.546808	0.541777	0.220824	0.256233	0.248713	0.28665	0.578668	11.0298	1.81181	0.304682	0.230223	0.563122	0.275468	0.939983	2.5339	0.33326	0.172847	0.244583	0.341838	0.655144
ENSG00000128564	VGF	protein_coding	Coding	2	up	1.41e-05	0.0972	0.24199	0.197659	1.03918	72.8774	0.1493	23.4045	289.152	0.714211	45.6548	0.0536074	0.605217	0.0383536	0.170254	0.027883	0.255408	0.645926	0.0414191	0.0261705	0.222802	0.238701	0.307542	0.129643	0.342248	0.143364	0.266459	1.60448	0.38447	0.356698	0.0680118	6.82049	0.150036	0.100725	0.01389	0.180169	0.0587568	0.233703	3.53251	0.0577774	0.0760399	0.0189185	0.217698	0
ENSG00000171903	CYP4F11	protein_coding	Coding	1.99	up	0.0041199	0.377	1.71557	0.172538	0.0504414	0.0487191	4.68538	7.27813	0.0174287	10.457	24.7324	2.5197	0.0119525	18.9608	29.9788	7.58574	0.0979991	0.660905	0.00927054	2.16729	16.9086	48.0558	3.09757	0.302786	0.00376735	25.1981	0	7.79054	8.40898	2.29834	1.6897	15.4153	0.100744	0.0225446	1.86534	0.748909	3.26053	0.240616	0.083052	0.0931095	0.503289	0.838407	3.20051	3.58704
ENSG00000125851	PCSK2	protein_coding	Coding	1.95	up	0.0167444	0.46	0.0408487	1.72543	0	0.0118794	0.0300195	13.0007	0.0892441	81.1527	9.98951	0.0163837	0.146207	439.752	0.443817	583.636	0	0.058753	0.116038	0	0.00945742	0.00268208	0.584717	0.0279937	0.0107171	0.173071	0.26297	0.00298277	0.00142601	0.0206468	0.0259825	0.00293426	0.135106	0.1924	0.284776	0.288429	0.0144301	0.109121	0.646409	0.18541	0.0331994	0.0289096	1.3832	0.00457586
ENSG00000023839	ABCC2	protein_coding	Coding	1.9	up	0.0115373	0.437	0.0854626	0.102915	0.108648	0.170899	37.9269	0.369625	3.88543	0.264539	30.9126	0.102343	0.142884	0.104008	41.7896	0.0967851	0.30871	0.236887	0.305513	0.0567756	38.0671	47.3315	16.9747	0.146741	0.270218	63.6796	0.0481724	0.238832	10.2439	0.40646	0.0344279	31.3896	0.111598	0.116543	24.3218	0.0483931	0.143859	0.126188	0.163147	1.17824	0.103692	3.20953	0.313199	0.166305
ENSG00000150201	FXYD4	protein_coding	Coding	1.85	up	0.0109496	0.437	0.128804	0.25851	0.204683	0	54.3142	3.73826	31.7122	1.28152	0.447447	0.210333	0.0291007	14.7975	6.61458	2.88697	2.74389	0.150854	0.654559	1.31205	3.17295	3.25961	228.237	0.0368597	0.990618	7.1625	1.56095	0.0382927	0.732282	0.20027	0.432395	0.15068	4.02963	1.97602	34.8639	0.0561038	0.933125	0.135845	2.15148	0.0755647	0.568283	3.86605	2.88465	0
ENSG00000176532	PRR15	protein_coding	Coding	1.82	up	0.0158269	0.456	1.30521	5.01571	0.580754	3.84634	39.1079	3.59368	12.937	29.0295	13.2269	5.41202	0.339988	0.052325	8.89475	0.627663	3.70848	3.58784	25.6355	5.01639	0.938911	8.33294	10.3527	1.23808	1.90596	57.2135	0.196909	6.487	12.2168	0.358832	44.0017	0.356274	0.511726	0.217577	0.233714	0.749107	0.332094	3.7906	4.15785	34.1467	0.829917	4.81357	0.156316	58.55
ENSG00000128591	FLNC	protein_coding	Coding	1.79	up	0.0056848	0.417	0.388629	0.259172	19.6196	21.7484	2.66513	0.565032	8.68243	5.75084	0.66867	0.112465	3.86668	0.346439	2.69929	0.488826	1.59473	3.63872	2.41977	0.174117	49.1241	36.8711	11.6516	0.443448	4.58894	2.30087	0.925217	12.6058	0.206651	2.56581	1.34537	10.2344	3.28192	0.370534	0.143003	1.52243	0.239687	1.81136	0.729448	0.90573	0.189913	1.06666	0.844657	0.8446
ENSG00000153531	ADPRHL1	protein_coding	Coding	1.79	up	0.000239	0.249	1.01317	1.47886	2.06377	0.642219	3.66531	5.13672	8.30412	5.74279	217.895	4.4746	1.22777	23.2704	3.28993	7.77969	2.85787	0.809054	1.11368	2.41696	1.83483	3.94777	3.65383	1.05432	3.73211	2.79555	0.830672	3.35438	12.2402	2.721	0.949688	7.76693	0.601365	2.81133	9.07164	3.28977	4.79353	1.70604	0.965901	1.44545	1.21912	1.49287	1.05818	2.43645
ENSG00000173404	INSM1	protein_coding	Coding	1.77	up	0.000119	0.205	0.010758	0.0188925	0.0359009	0.0198143	0.0450642	62.2684	62.7758	0.158176	186.081	0	0.025521	0.0366589	0.0191449	0.00444183	0.749806	0.132297	0.0263927	0.00416903	0.0236619	0.0134208	0.0205084	0.13469	0	0.109623	0	0.00373136	0.00356779	0.0447695	0.0252804	0.00734135	0.194623	0.0802288	0.0177017	0.0246012	0.00401147	0.0744588	0.695146	0.0441796	0.083063	0.00904127	0	0.0114486
ENSG00000172551	MUCL1	protein_coding	Coding	1.75	up	2.42e-05	0.111	0.0486951	0.128273	0.108335	0	0.0849911	0.0727422	0.748646	8.47856	0.0227716	0.0231927	0	0.0207416	0.541609	2.9354	1.22339	0.0166341	68.4677	0	0.0428413	419.861	0.170187	0.0243864	0.0606845	0.17367	0.0480336	1.67207	0.177642	0.0155881	0.065388	0.0664598	0.185461	0.199731	0.0901405	0.909397	0.00907876	0.213453	0.149834	0	0.305481	0.122773	0	0
ENSG00000168243	GNG4	protein_coding	Coding	1.74	up	0.0020419	0.377	0.0281748	0.23255	2.04343	3.46126	8.02939	59.513	15.8321	0.396814	25.2022	0.00536769	0.427766	0.0528046	1.33873	0.41646	2.28339	7.25299	0.279942	0.0131022	0.158642	6.60092	0.504879	0.112879	2.10952	0.958912	1.70088	0.746602	2.77514	6.17815	0.0245916	27.2789	1.14819	0.218521	0.192394	0.176107	0.0147082	0.244406	2.69988	0.0289261	0.0707	0.179958	0.240926	0.01799
ENSG00000132437	DDC	protein_coding	Coding	1.7	up	0.0253006	0.498	0.0291146	16.4636	2.6125	0.0893731	0.0406527	16.4497	16.8451	0.735986	45.0657	0.0832009	0.0230226	2.45546	2.51289	0.124217	2.35955	0.112715	0.255946	32.5957	0.401296	2.31849	0.653691	0.204127	3.13001	7.55534	5.29389	0.414028	0.727386	0.0434935	0.544075	0.0662267	1.00722	0.242456	24.4162	0.399471	0.0180938	0.313458	0.934243	2.76989	0.805513	1.8433	0.0197588	7.86978
ENSG00000185950	IRS2	protein_coding	Coding	1.7	up	0.0099087	0.427	3.74727	1.01469	1.76803	4.15004	32.4513	10.4879	67.512	10.4648	22.3889	2.97461	3.82375	15.9806	25.1438	22.6829	13.4934	7.16425	5.45674	2.05217	9.05963	18.6012	32.9753	2.88049	3.90743	3.10963	14.8187	16.7641	8.01956	3.43706	5.5943	3.28451	19.9444	8.02809	18.9316	5.995	4.15561	2.98184	15.6236	6.20082	1.5015	8.83812	1.59516	1.79491
ENSG00000173894	CBX2	protein_coding	Coding	1.7	up	0.0054019	0.413	3.75681	0.272545	0.214307	22.0001	7.55087	17.044	4.83783	0.44726	18.6543	1.17248	1.87892	5.1152	8.12843	4.98925	2.35939	5.24296	5.54374	0.470772	12.2014	7.25036	1.21743	2.31021	0.520199	6.63112	1.50976	4.29888	4.58608	4.53806	0.343138	0.993333	1.72229	1.01171	10.8288	2.74536	0.708405	0.997599	7.41237	0.395589	0.201434	1.28181	1.91219	0.518253
ENSG00000162174	ASRGL1	protein_coding	Coding	1.69	up	0.01438	0.443	3.0461	16.4268	1.73481	6.06262	4.02624	32.3382	4.95859	1.24793	24.7466	6.46701	2.9545	0.554045	9.84959	0.454851	15.4789	9.06336	12.5486	0.756103	8.61486	0.368416	13.465	3.52954	1.29348	0.58495	18.5651	0.405115	14.933	0.720174	1.51493	2.72176	0.726669	12.6723	0.638806	1.62888	2.44984	1.39021	0.886812	1.533	3.45227	12.2144	2.08753	1.77265
ENSG00000100604	CHGA	protein_coding	Coding	1.69	up	0.0023905	0.377	0.00981123	0.00861492	0	0	2.52754	105.076	8.62801	1.37422	237.039	0.00934587	0	0.0417908	0	0.00405091	0.0159027	0.013406	0.0481398	0.00380212	0.0043159	0.0489588	0.0187035	0.0196537	0.0244538	0.0349915	0.00967796	0.0102089	0.016269	0.00314073	0.0428174	0.26781	0.00934181	0.0146336	0.0080719	0.261754	0.00365843	0.126758	0.892731	0.110801	0.0189382	0.0164911	0.0399508	0.010441
ENSG00000104723	TUSC3	protein_coding	Coding	1.66	up	0.033018	0.517	3.16952	2.10595	10.2412	19.0683	11.2298	34.9578	64.9746	15.6602	45.3786	15.797	9.26482	0.99412	12.6532	17.2558	56.9437	13.2809	8.80082	0.261335	19.3725	20.1104	5.0901	8.30205	40.3423	13.125	7.19579	24.2016	16.5246	1.19388	1.9292	0.624261	16.4154	30.2295	2.82473	4.1615	7.84552	7.36781	32.1279	7.54961	0.928169	1.89739	13.3658	1.74109
ENSG00000178538	CA8	protein_coding	Coding	1.66	up	0.0004439	0.337	0.0763098	0.0415894	0.0878123	4.33763	2.4764	18.1552	8.93248	1.03443	18.6744	1.4137	0.0541002	2.61378	1.97613	12.4203	0.230316	1.31954	0.997383	0.37322	1.20614	2.00901	0.812635	1.0226	0.128547	1.94398	0.0259563	2.86033	0.0977389	0.0539099	0.869221	0.606936	0.430941	0.080457	0.324732	2.18229	0.0902695	0.405528	1.29084	0.378216	0.152377	0.477676	0.321444	0.92409
ENSG00000198431	TXNRD1	protein_coding	Coding	1.65	up	0.0413698	0.543	36.5005	24.5045	30.0896	13.6753	446.371	197.747	31.7551	40.7869	224.788	28.6149	60.1585	87.1965	143.517	61.7094	32.2838	12.5878	12.2354	7.82762	340.943	330.708	72.2113	14.8916	19.8075	213.962	17.3064	156.658	37.7761	135.043	21.011	266.742	40.1886	26.7096	77.715	32.8789	17.0684	23.7859	38.1577	25.0741	12.9131	38.1722	177.407	17.9177
ENSG00000123358	NR4A1	protein_coding	Coding	1.62	up	0.0472022	0.558	49.1811	8.89439	3.34601	5.97047	10.9283	3.68531	25.4669	183.589	3.10593	7.12552	18.7483	34.1121	26.7575	6.72308	7.20851	14.4679	32.2354	8.40547	19.3193	70.4885	77.2197	2.64506	18.4674	2.46144	16.383	8.93825	2.29676	4.66226	3.161	35.4192	22.8092	7.09215	14.6819	16.3839	1.7501	4.46602	20.0404	9.48302	9.4904	26.5385	1.11696	12.2226
ENSG00000115758	ODC1	protein_coding	Coding	1.6	up	0.0479311	0.561	52.0195	46.2438	93.6476	95.0457	126.778	115.12	226.085	39.16	31.9362	49.0247	52.7788	702.965	806.018	369.649	203.404	18.1446	17.6348	25.2653	38.9504	29.87	115.092	27.8845	43.6681	45.9702	496.105	23.8684	58.7029	31.9751	19.5009	126.159	211.176	188.636	253.992	101.722	43.5432	48.5636	512.633	22.0554	26.3547	92.2885	100.127	33.8284
ENSG00000148798	INA	protein_coding	Coding	1.6	up	0.0013981	0.377	0	0.0165419	0.188605	3.45246	10.8771	75.7309	2.2157	0.153074	33.1425	0.00897273	0.923621	0.0240734	2.06184	0.0116675	0.0305356	0.0579183	0.444847	0.00730063	0.00828717	2.63811	0.0119711	0.089628	3.3338	0.0383937	0.0371662	0.127417	0.0156194	0.0512606	0.0189728	3.65107	0.0269065	0.579536	0.10462	2.38379	0.0842967	1.91238	0.269134	0.0193414	0.118183	0.0158327	0.00958894	0.0501206
ENSG00000124006	OBSL1	protein_coding	Coding	1.59	up	0.0154153	0.454	2.12481	1.16781	2.36359	13.0324	21.8889	4.66733	18.6631	17.4107	15.1607	6.26512	8.66396	31.1254	22.3102	27.0512	3.32598	19.3843	8.89515	8.90545	22.2709	13.9707	29.8089	5.95006	7.85944	0.792172	18.9759	43.083	6.82932	11.3989	3.25609	1.68552	11.6112	14.4018	8.56475	10.6738	10.1004	4.91963	3.62742	4.20038	7.09344	9.11495	2.82064	3.40358
ENSG00000113296	THBS4	protein_coding	Coding	1.59	up	0.0439083	0.548	38.4776	1.34633	24.6282	323.231	0.138422	4.16629	0.066045	0.731351	2.02744	8.7256	2.14271	0.197057	0.799771	0.0955066	0.214247	1.88737	0.38508	2.12065	0.0988467	0.0659589	0.499758	0.943284	0.210847	0.427642	0.0391153	0.0504305	0.418636	0.634693	0.317267	0.0902006	0.729963	0.53723	0.195745	0.443323	0.813244	0.48487	0.214978	0.264624	18.2554	0.133304	22.0674	0.140664
ENSG00000188175	HEPACAM2	protein_coding	Coding	1.59	up	0.0016911	0.377	0.0490285	0.0215251	0.0136345	0	0	24.45	24.9121	1.62196	33.7034	0.245191	0.00969242	0	0.0654381	0.00506079	9.5164	0.00837402	3.16491	0.0379998	0.032351	0.0076455	0.0155774	0.190288	0.03666	0.355963	0.797981	0.0850263	0.0162598	0.0156948	0.160475	0	0.758594	0.0365634	0.0100842	0.383067	0.0137114	0.101801	2.06355	0.012584	0.0946376	0	0.062388	0.378273
ENSG00000067715	SYT1	protein_coding	Coding	1.58	up	0.0031054	0.377	0.646744	0.477352	6.40182	1.70046	2.18891	34.6825	4.80224	0.373546	6.95175	0.0446426	1.8159	0.950206	1.44702	3.42109	4.21594	0.163293	0.307559	0.0417718	2.00592	7.4836	0.62241	0.110309	0.827007	6.47088	0.813628	0.126789	0.385453	0.0675106	0.803946	2.73121	0.361448	1.01006	3.53762	0.907379	0.0716487	1.54831	0.504714	0.331995	0.0542774	0.842877	0.133584	0.0598484
ENSG00000122711	SPINK4	protein_coding	Coding	1.57	up	0.0388152	0.533	0.0465358	0.122585	0.0517654	0	0.877202	0	5519.44	0.180058	0	0.398957	0.0735972	2.5372	2.69148	0.230568	3.84686	0.0635862	0	0.198373	17.523	2.06093	0.65056	0.023305	0.208777	3.93584	0.275422	0.0645628	0.0308663	0	223.303	0.0317564	0.221547	21.7424	44.0289	0.0354723	0	0.107362	1.59554	166.98	0.314391	0.117329	2.22653	3.81326
ENSG00000138166	DUSP5	protein_coding	Coding	1.57	up	0.0131666	0.437	20.2741	9.87184	46.762	26.827	83.5205	15.5893	98.7876	23.9478	28.4645	6.37467	35.8095	2.14158	40.9262	3.28204	7.33823	40.0826	14.7046	14.2252	14.6064	92.6394	68.0983	16.0983	38.2904	7.25206	6.77339	49.0905	5.09103	10.0145	14.0458	107.402	24.9778	2.69497	16.5698	4.45348	19.1817	9.05407	23.4	20.4802	5.7623	38.5574	6.63474	10.5276
ENSG00000108448	TRIM16L	protein_coding	Coding	1.57	up	0.0452898	0.553	0.590551	0.623486	0.860245	0.809292	21.5177	3.94881	2.33465	6.37617	31.4628	2.1564	0.528135	10.2474	7.68187	12.9259	0.546975	1.2392	2.60008	1.58019	7.16558	26.9737	2.93062	0.802739	0.67988	13.0383	0.943141	24.499	1.62742	1.61588	1.91168	2.66745	2.32951	1.80882	8.7946	2.17038	0.78907	1.91716	2.25594	1.22703	1.06528	0.880362	4.51595	1.36914
ENSG00000143850	PLEKHA6	protein_coding	Coding	1.56	up	0.0157918	0.456	3.90939	5.93931	2.24254	1.54115	37.2244	10.1276	11.9579	5.86379	8.58666	4.57849	10.5375	10.3741	21.8583	9.35053	8.08714	5.74856	11.4695	46.9882	10.409	18.3162	8.06715	9.65748	9.77199	10.0592	5.64334	5.99479	19.5244	7.07393	12.1923	3.20826	6.16993	3.05042	7.41405	8.25608	2.61508	0.660844	3.00578	27.1505	3.6585	7.25793	1.50155	16.4798
ENSG00000124785	NRN1	protein_coding	Coding	1.56	up	0.0172859	0.467	1.05893	1.75631	4.02823	26.679	17.3049	6.028	23.6263	3.35873	17.4724	1.45702	1.31289	2.09376	1.8612	1.07415	20.0245	3.28682	9.88636	0.53702	1.67924	0.676827	2.04359	6.2786	1.15348	1.21892	27.3129	0.94315	5.76202	2.01714	2.88776	0.785071	9.23621	0.843328	0.978759	2.53115	0.755588	3.49264	2.42505	2.832	2.82628	1.90075	1.63693	0.987777
ENSG00000087842	PIR	protein_coding	Coding	1.56	up	0.0336077	0.517	2.93198	5.39363	3.08626	10.7669	22.8211	9.58023	8.6428	22.389	22.1982	1.50033	8.22967	38.4158	12.2897	9.57452	6.55904	3.83241	7.42339	7.33849	7.22159	14.7744	8.9845	1.90518	1.26225	18.5186	4.11116	4.62246	42.7518	1.9935	1.63503	46.804	10.094	2.00132	12.3899	8.21012	0.993893	2.35353	10.2785	4.04258	8.1618	6.71009	8.80615	5.53122
ENSG00000099194	SCD	protein_coding	Coding	1.55	up	0.0172135	0.467	89.8758	144.861	158.615	40.1071	352.071	71.6637	142.186	129.749	198.954	24.1086	88.5363	58.464	120.842	34.4239	84.2534	25.7407	81.1991	148.962	117.825	64.1667	134.755	83.3648	38.4343	121.1	90.8861	17.9799	59.9856	82.5535	57.5628	152.403	41.5867	55.4254	112.281	124.198	22.6017	49.53	79.1504	117.636	75.7281	53.9604	26.7812	42.596
ENSG00000146858	ZC3HAV1L	protein_coding	Coding	1.54	up	0.0005125	0.337	4.02783	2.42386	3.2831	6.17146	7.75732	7.10616	2.12198	3.23783	10.0673	2.43107	2.12794	4.7772	3.32134	3.89953	6.24719	3.64139	2.21482	7.05094	6.209	6.0969	3.32068	2.80833	3.00307	3.06056	2.94559	2.46889	2.66007	8.53653	1.01994	6.87156	1.90103	4.33089	4.01367	1.54836	2.36939	1.42592	2.73208	1.44377	2.68095	1.56122	5.28442	1.99538
ENSG00000159388	BTG2	protein_coding	Coding	1.53	up	0.0228663	0.498	71.0468	63.6536	20.298	7.61426	58.3486	87.8716	102.635	177.769	69.69	94.3124	47.0327	110.385	32.2373	39.3067	117.859	86.0441	117.427	154.809	17.6272	46.1546	70.2868	132.082	47.8246	32.5029	41.4763	7.57338	17.4299	30.7966	46.9339	7.04343	86.9769	27.3686	87.5367	39.0014	28.2085	32.7974	69.0446	36.1533	48.4332	33.2223	11.7657	44.1472
ENSG00000117724	CENPF	protein_coding	Coding	1.53	up	0.0258388	0.498	4.42198	1.89282	3.24355	34.4241	24.2432	33.9261	6.34011	0.789753	4.93076	0.429036	7.86426	0.747426	8.50406	0.405249	15.3561	9.33625	4.87972	2.63528	7.69376	7.81924	4.24176	1.86053	3.9881	2.86249	4.35806	2.73788	13.3276	2.61023	0.510407	14.1135	4.57108	3.91999	1.947	10.3115	1.30959	1.93886	6.00237	4.18841	0.595503	3.21855	1.20323	1.86736
ENSG00000104112	SCG3	protein_coding	Coding	1.53	up	0.001879	0.377	0.0596754	0.0241841	0.132763	0.00845472	0.788379	55.919	29.3798	0.745977	38.1759	0.0262361	0.312172	0.00782113	0.0816907	0.0265344	0.0892856	0.0250892	0.123878	0.0106735	0.0403859	0.0400864	0.0641729	0.0321841	0.114413	0.154361	0.0452806	0.0382118	0.0700288	0.0411449	0.0308201	0.400964	0.0961572	1.35907	0.030213	0.223941	0.0273869	0.0677789	0.472165	0.0565539	0.141771	0.239189	0	0.0586207
ENSG00000169710	FASN	protein_coding	Coding	1.53	up	0.0224858	0.497	19.7083	52.0064	21.0201	55.9861	69.7942	25.2155	36.9675	167.586	33.4162	12.4759	34.1334	156.163	61.2123	73.6239	15.2512	25.6441	88.3169	35.5717	83.074	37.9337	58.7289	27.0541	24.8087	36.385	57.6682	62.1487	11.8795	35.3288	15.6058	69.451	22.1654	26.9194	20.1687	117.832	6.81868	33.5754	84.3863	43.6275	4.74341	25.1277	5.99694	14.9225
ENSG00000143476	DTL	protein_coding	Coding	1.52	up	0.0062658	0.417	6.67688	3.90306	5.30269	11.6705	9.53471	14.088	4.29736	0.282657	6.17232	1.46842	6.11938	0.859664	5.12854	0.258169	5.67961	9.50813	4.864	3.53393	6.27184	6.42189	2.19515	1.68661	9.24587	4.04058	6.87626	3.95743	17.0186	2.13242	1.11812	14.1697	2.74103	2.00836	2.40662	5.49299	3.20185	3.16794	3.10775	2.80934	1.66703	4.46934	2.45158	3.49179
ENSG00000054277	OPN3	protein_coding	Coding	1.52	up	0.0408623	0.543	5.49535	1.00931	10.898	8.46848	37.6806	5.8558	6.23282	1.4848	2.62978	0.825424	4.72656	31.5991	29.1654	15.4172	5.23113	4.94143	6.53481	1.83663	17.3903	169.056	2.8936	1.70481	4.74704	4.56808	8.98363	48.2872	1.49552	7.77535	2.87034	46.099	5.81755	6.71604	2.23329	2.83078	3.43223	4.81425	6.29257	2.44195	4.30101	14.721	12.2775	5.15648
ENSG00000183891	TTC32	protein_coding	Coding	1.52	up	0.0010957	0.377	3.7545	2.00493	2.30129	1.77817	9.40423	4.53265	14.6544	3.65251	8.88619	2.11666	1.03003	3.40733	4.22706	5.5237	2.6081	9.81004	3.85355	2.52987	3.37731	10.6676	2.58053	1.00535	0.909046	3.2168	1.05814	4.25217	5.55995	2.12413	1.12149	2.95949	1.15271	6.89702	3.58691	1.05131	6.95421	0.982864	1.48869	2.45437	2.8397	2.00913	2.76122	1.85913
ENSG00000189057	FAM111B	protein_coding	Coding	1.52	up	0.0085888	0.427	4.33709	9.82328	1.21817	8.4815	12.2767	23.1223	2.44066	0.371899	14.9949	1.20076	2.62904	0.731568	1.60534	0.217944	4.2907	12.5628	7.23358	1.5235	7.19822	4.01495	1.68713	1.11263	4.159	2.288	2.49463	1.17502	8.11016	2.78682	1.22719	3.04299	1.92038	2.01821	1.63988	1.92774	4.68568	1.18145	2.39994	5.18475	1.37627	1.8738	1.47571	3.98247
ENSG00000115919	KYNU	protein_coding	Coding	1.51	up	0.0336295	0.517	0.491101	1.00669	1.25223	0.0254795	0.701418	0.621684	3.42022	0.283689	0.274941	0.0675356	0.370566	5.27527	10.9968	2.14263	0.51012	0.315434	2.77766	0.097838	37.4421	62.7436	11.185	0.43646	0.34135	1.50481	0.255861	32.9636	1.5593	0.765564	0.523035	2.33648	2.15361	0.612554	1.68587	0.578654	0.129604	0.581665	0.972947	0.740317	0.756025	5.12572	0.332703	1.54211
ENSG00000091129	NRCAM	protein_coding	Coding	1.51	up	0.0027376	0.377	0.150445	3.30415	0.177682	0.123152	0.469407	37.1051	2.6442	0.767517	16.996	0.152155	0.396552	0.110759	0.614789	0.142638	5.81631	0.614162	0.829306	0.145394	3.23055	3.08866	0.106221	0.42973	0.475892	1.32294	0.153898	0.341431	1.73088	0.0915629	0.245664	0.0937924	0.735687	0.246553	2.51521	0.385091	0.472333	0.406222	0.551907	0.255521	0.121895	0.221655	0.121008	0.162078
ENSG00000069482	GAL	protein_coding	Coding	1.51	up	0.0487578	0.562	0.0702333	0.102783	52.5527	2.15595	6.79929	2.58794	5.90278	0.0181166	0.197062	0.0223007	0.592401	0.0199439	5.0203	0.0676627	17.4553	0.127955	0.143586	1.34272	2.33774	8.39667	2.20171	0.0117242	4.50466	0.131207	0.346396	13.0164	1.11803	0.801885	0.110028	0.287566	5.70649	8.51128	0.25039	0.214144	0.235699	0.270056	2.05816	0	0.0677842	12.2183	3.81315	0.224224
ENSG00000120693	SMAD9	protein_coding	Coding	1.51	up	0.0008347	0.377	1.44913	0.835838	0.218875	5.55357	0.248751	15.0037	3.5524	1.74075	20.0838	0.471108	0.689651	2.99001	1.37697	2.56457	5.05974	2.09998	2.73323	1.55593	0.292415	0.341662	1.15908	0.415459	0.402938	0.937473	18.7271	0.199205	0.435618	0.425587	0.714093	0.2504	1.68614	0.454093	1.70194	1.99033	1.58438	0.829375	1.25762	0.753442	0.918713	0.634639	0.15158	0.243348
ENSG00000146678	IGFBP1	protein_coding	Coding	1.5	up	0.0084104	0.427	0.0920582	0.0484999	3.93229	0.0339109	0.372768	0	118.151	0	0.103319	0.0350767	0.0145592	0.0470545	0.131061	0.0684171	0.238743	0.0125788	0.0112923	0	0.0404958	29.4691	10.8104	0	40.0709	1.26639	0.0726462	0.52365	0.592286	5.10997	1.42777	7.04854	0.0350615	0.0411919	0.242362	0.0140344	0	0.246367	0.0728386	1.17196	0.0177696	0.293997	0.112457	1.1952
ENSG00000136425	CIB2	protein_coding	Coding	1.5	up	0.0150647	0.449	2.53857	12.2784	7.08327	8.63286	8.64367	13.8411	8.60149	1.02064	19.5776	3.95822	0.246719	0.253713	1.31238	3.01559	5.99963	7.6059	2.61814	0.302274	0.580185	1.61884	4.29864	2.2017	5.19608	2.89749	7.38635	3.28092	17.0777	2.68306	1.94244	6.61966	2.86272	10.3172	1.99519	2.16206	2.29507	5.32009	10.7411	1.51425	1.0813	5.20852	3.91244	2.61096
ENSG00000271303	SRXN1	protein_coding	Coding	1.5	up	0.0138914	0.438	1.38185	0.633915	0.740333	0.342811	8.6708	7.25715	0.476922	0.750717	7.99706	0.494285	0.454922	5.47754	7.24689	3.62353	0.219408	0.485522	0.491216	0.454631	3.77621	22.6074	2.48731	0.785235	1.4114	20.4547	0.611993	1.88975	1.49641	1.35052	0.647549	4.16451	0.236294	0.980048	2.37119	1.04043	0.954818	0.90566	0.837986	1.03072	0.468141	1.98138	8.56652	0.996368
ENSG00000113249	HAVCR1	protein_coding	Coding	1.49	up	0.0091236	0.427	3.90512	4.80799	8.05836	0.169389	0.454392	0.0140908	5.26419	0.0437965	1.08512	0.0134779	2.61809	1.28972	3.76432	0.817866	4.67847	0.0579991	0.112813	8.93199	1.09543	1.84454	3.7492	0.0779434	6.20669	1.7085	2.76344	0.691957	0.0563084	3.07993	0.0617478	15.9024	1.91303	0.0633103	5.86106	0.0323555	0.0791384	1.71701	2.64326	0.798945	1.229	5.98122	0	20.026
ENSG00000176171	BNIP3	protein_coding	Coding	1.49	up	0.0079792	0.427	19.1102	15.7794	29.2796	27.426	41.6495	25.4255	11.9944	7.94446	51.5555	14.3429	38.3909	26.0822	17.2864	53.8284	29.6368	10.6344	7.448	20.4056	42.959	9.01602	43.5146	22.9707	23.6441	16.9267	48.596	13.7662	7.60068	11.9676	2.76764	19.7746	22.916	19.4564	21.4022	9.32838	38.3955	9.15818	30.7995	2.00485	6.24793	6.99206	28.7511	1.45001
ENSG00000143578	CREB3L4	protein_coding	Coding	1.48	up	0.0036755	0.377	11.2976	7.16859	8.00898	9.74782	4.83636	9.41424	13.6875	12.968	9.37054	13.5071	4.39226	16.4276	19.3126	13.0722	17.2588	12.888	22.5743	22.0247	19.1829	8.79896	14.5245	8.27679	8.72967	14.9563	12.6638	8.18237	20.6036	5.10275	5.05567	2.07401	5.45838	5.79533	25.2589	6.15921	7.1514	7.20523	8.84037	6.34819	14.9293	11.5998	8.18289	9.46879
ENSG00000150401	DCUN1D2	protein_coding	Coding	1.48	up	0.0001668	0.213	1.92929	1.05762	1.38659	4.81741	2.89431	6.6672	4.43033	3.78256	151.4	2.74166	0.969075	2.98883	1.48301	5.57458	2.24745	5.97084	3.96432	2.64053	2.12556	2.07485	4.72137	3.11072	1.24623	1.56632	2.24501	0.95456	6.76756	2.12515	1.35175	1.64391	1.42691	2.47805	2.52637	1.42524	1.75998	1.16647	2.43796	2.61701	1.14897	1.68321	2.38816	1.49047
ENSG00000205502	C2CD4B	protein_coding	Coding	1.48	up	0.0321148	0.517	1.3974	14.3857	2.52998	2.57376	0.148021	7.75487	18.2094	4.26583	57.8664	0.0918015	0.51821	0.197039	0.686016	0.17508	3.21787	2.94969	2.03331	0.448164	0.813958	4.00355	1.93516	3.80313	0.451579	0.363351	1.31187	1.55766	1.16338	1.45614	1.69526	0.499816	6.68024	0.467159	0.269578	0.54361	0.42404	0.818208	8.11662	1.64244	0.948721	0.890929	0.098106	0.984561
ENSG00000064042	LIMCH1	protein_coding	Coding	1.47	up	0.0210012	0.488	11.4528	30.4262	9.46257	5.86248	29.6104	4.34185	34.5155	11.0581	8.61901	8.69834	19.7103	85.0064	17.8534	38.997	34.0525	9.77421	44.5089	4.26076	8.07195	77.1708	10.4157	5.76993	17.0986	3.20917	25.8863	30.9946	1.52672	11.2359	5.43859	10.6635	42.8885	4.22612	15.5797	25.4479	6.70647	9.63561	18.2528	8.41991	10.6086	6.05182	7.76686	2.99369
ENSG00000154319	FAM167A	protein_coding	Coding	1.47	up	0.0237082	0.498	0.399101	2.12386	0.403591	0.0501185	0.19842	10.1111	11.6116	2.69535	9.55791	5.41455	0.918086	1.86996	5.16536	1.91248	20.4359	3.88752	4.47277	0.991245	5.20035	1.60681	1.60233	3.87018	1.76941	0.277282	3.00031	0.134231	0.561518	2.37321	3.84884	0.400271	0.748495	0.32018	0.609434	1.99585	2.99439	6.06583	4.4682	1.10506	2.50953	0.457381	0.129271	1.21624
ENSG00000197696	NMB	protein_coding	Coding	1.47	up	0.0395317	0.537	4.21377	16.3426	15.3372	7.10283	12.2663	11.8627	7.02771	4.74718	8.63404	2.52465	3.01417	18.088	23.3178	44.6078	6.08182	5.04558	2.53875	10.7786	57.4685	112.547	17.3146	4.30997	4.0971	17.7518	12.2199	50.8486	8.30572	1.8589	10.3768	15.5867	2.32507	25.395	8.75876	2.17915	8.12824	6.91154	13.6791	4.61658	11.4963	10.4864	41.5921	11.9474
ENSG00000124440	HIF3A	protein_coding	Coding	1.47	up	0.0245629	0.498	1.31249	0.472473	0.0525755	3.67292	4.4978	1.57502	0.405244	3.10326	4.17905	0.387884	2.17634	28.7982	0.91875	6.69352	0.159111	4.55546	5.28256	2.46704	0.0639729	0.00907121	6.36945	0.280395	0.186671	2.48218	3.61859	0.0302645	1.27929	0.118712	0.209928	3.74635	0.737352	0.447373	1.1172	6.8563	0.115233	0.270089	2.4068	0.821183	0.242115	2.34053	0.103631	0.193453
ENSG00000174371	EXO1	protein_coding	Coding	1.46	up	0.0163225	0.46	3.62052	1.85257	3.12378	8.21866	23.7626	9.90542	2.46384	0.136531	3.21772	0.66525	3.29022	0.469693	3.64344	0.118375	3.94404	3.4102	2.43472	0.925871	5.43925	9.76243	2.2656	0.552227	5.49679	3.28478	2.07392	3.45238	9.46184	1.66611	0.375112	25.2937	1.11993	1.89962	1.41525	2.30868	1.12662	1.46196	3.22817	1.03399	0.964915	4.28149	2.17023	1.79151
ENSG00000162006	MSLNL	protein_coding	Coding	1.46	up	0.0316125	0.515	0.0258357	0.465052	0.0862171	0.0118962	0.658357	0.0128647	0.605732	11.6358	0.0483268	0.959801	0.0102149	14.3611	1.93104	1.22139	0.0209382	2.78001	0.427834	0.0250301	29.5716	5.62423	20.5132	0.0711614	0.0257574	0.0131632	0.0254847	0.170258	0.00856815	0.119921	0.0390288	0.123413	0.135298	3.00086	2.641	0.0393869	0.0433515	0.381472	0.181705	0.106098	0.0498695	0.629673	0.0394506	0.109976
ENSG00000097046	CDC7	protein_coding	Coding	1.45	up	0.0079884	0.427	2.70376	3.3132	4.22587	11.1101	8.30318	14.6221	3.44646	0.675361	5.77772	1.21441	4.95263	0.532098	1.82719	0.593499	4.2715	13.2402	3.8466	2.2514	11.5399	4.24827	2.10412	1.27262	1.97903	2.31046	2.39696	3.02109	8.54396	2.02136	0.787019	3.83611	2.37073	6.668	1.24245	5.6807	3.47122	1.82396	2.77189	1.13318	1.5277	1.56041	5.52221	2.43115
ENSG00000204389	HSPA1A	protein_coding	Coding	1.45	up	0.0249857	0.498	41.5578	41.6512	24.2831	33.2762	30.8405	21.1908	103.559	30.3429	36.214	14.3145	42.5497	67.6003	46.8319	42.4043	13.7481	26.4535	42.9932	54.5154	229.697	36.5302	40.6961	19.348	29.2852	8.99275	23.0568	13.2258	17.2801	31.829	15.3644	18.4601	25.9906	21.4033	29.1534	17.9387	24.1	23.0524	11.8371	25.6839	18.1586	18.0991	11.6042	37.1881
ENSG00000168481	LGI3	protein_coding	Coding	1.45	up	0.0042831	0.377	0.293287	0.242725	0.0899989	0	0.0988488	0.235008	0.42499	6.05224	0.327903	0.610132	0.0586462	1.67716	0.7679	10.428	0.0327849	0.667908	12.3187	28.4717	0.0771125	0.0168221	3.25179	0.232978	0.241985	0.0137406	0.00665065	0.0304006	0.252667	0.0992815	1.09774	0.19324	0.128393	0.062851	0.0249614	2.07629	0.113133	1.43727	0.657936	1.56438	0.455498	1.5809	0.041181	0
ENSG00000164683	HEY1	protein_coding	Coding	1.45	up	0.0299852	0.507	2.22703	15.0568	9.99296	7.70927	1.36743	12.9508	68.7161	3.61435	14.8575	2.58335	30.8796	2.87989	4.11402	5.76198	3.60209	1.71128	6.02378	0.963386	2.32383	7.01319	2.32168	9.48348	1.83067	9.19244	4.29137	1.67551	3.54452	3.71675	2.19701	1.4844	3.4609	3.84833	1.43711	6.13709	1.01476	7.13878	5.26511	1.50816	12.4509	1.84394	1.97471	1.59334
ENSG00000281527	AC087350.1	protein_coding	Coding	1.45	up	0.018957	0.48	3.48728	0.278369	0.705304	4.96318	8.41058	2.84149	1.2185	1.7173	4.15107	1.20795	1.50414	5.94161	3.10297	8.37729	4.62471	7.79726	9.72199	4.91424	2.78915	1.58198	1.61162	2.06395	0.948196	1.61523	1.87631	0.879668	1.57708	3.55197	0.532129	0.432681	0.905572	1.30033	2.73864	4.8331	1.30034	2.04793	2.36902	0.976438	3.0597	1.59861	3.87273	0.674749
ENSG00000012817	KDM5D	protein_coding	Coding	1.45	up	0.0413804	0.543	1.52606	0.002824	0.937324	0.00296179	0	4.4937	0.212616	17.5884	1.72056	0.382951	0.0025432	8.40033	5.1883	17.8988	4.47794	14.759	6.22339	8.1511	0.00424429	0	0.00204368	4.82064	0.00160321	0.673472	0	3.04756	10.826	0.00102954	2.09887	5.57899	0	1.59618	6.50649	1.14732	0.580434	0	3.18511	1.56511	0.850496	2.0353	0.39288	1.94403
ENSG00000157193	LRP8	protein_coding	Coding	1.44	up	0.0061495	0.417	1.84393	0.591366	1.60395	2.12569	3.11736	6.36441	0.905428	1.62551	5.15013	1.21243	2.83174	1.35979	3.03329	1.05227	1.85145	3.01816	1.14458	4.25064	6.66003	13.2468	2.66016	0.956864	0.641867	2.04674	0.41265	1.90683	6.2746	1.84441	0.363537	8.78691	0.79946	1.61408	1.62077	0.861648	0.976865	0.858347	0.761627	1.47122	0.524009	0.917588	1.54034	1.14611
ENSG00000143816	WNT9A	protein_coding	Coding	1.44	up	0.008127	0.427	3.63665	2.64476	0.980427	0.670512	8.26689	6.49539	0.23566	13.4038	3.73457	0.613255	1.69694	2.23295	1.09795	2.10434	8.63373	7.31488	5.1848	0.876173	2.82188	8.5525	2.45943	1.22438	0.9513	0.542777	0.340203	0.576846	3.65758	4.53392	1.09347	1.88806	3.03575	1.10883	2.45598	1.56568	1.88903	2.48961	5.42061	0.700301	2.23387	0.856671	1.24052	0.342557
ENSG00000124593	PRICKLE4	protein_coding	Coding	1.44	up	0.0258085	0.498	4.44048	2.12404	0.778527	1.88351	2.62336	1.05565	0.945418	16.2637	2.04634	3.12628	2.07403	3.66417	1.55989	6.23668	0.693862	17.947	7.35147	22.0427	6.4653	2.30569	5.68221	2.04853	0.982279	1.62367	1.24669	0.763597	0.939696	1.11151	1.43023	1.6832	0.588753	1.84199	3.37655	0.870153	1.5861	2.22919	1.35304	2.37188	2.87239	1.98729	0.82314	0.990656
ENSG00000104687	GSR	protein_coding	Coding	1.44	up	0.0276612	0.498	22.8799	24.5687	46.7919	14.0786	94.0364	96.8641	44.7161	43.1669	163.453	33.5675	17.2263	120.785	100.399	68.28	37.9769	19.1547	40.6828	24.634	47.9268	117.568	28.3967	34.3063	43.1184	104.232	21.906	55.2161	92.6948	26.6573	28.2266	114.032	29.4349	18.4372	63.2125	39.7972	17.6905	23.1446	36.7989	25.715	39.636	21.0343	71.6689	46.3357
ENSG00000174871	CNIH2	protein_coding	Coding	1.44	up	1e-07	0.00138	0.28684	0.361652	0.130902	6.70544	3.29654	7.26602	1.04029	3.40354	5.53056	0.210181	0.12795	0.0751872	0.157064	0.17613	0.405324	4.90422	1.81339	0.0969072	0.782957	0.422066	0.616916	0.309397	0.205313	0.629543	0.188629	0.316323	3.02457	0.31549	0.167895	0.411559	0.294125	1.53579	0.223887	0.381229	0.466224	0.570134	1.77813	0.105714	0.212952	0.383234	0.119795	0.375694
ENSG00000107821	KAZALD1	protein_coding	Coding	1.44	up	0.0157742	0.456	4.44766	5.4512	4.99432	7.64101	5.91621	1.43451	5.14785	4.65425	2.14291	3.24172	2.79763	1.99494	3.85258	1.09904	7.07254	3.24004	3.24967	2.49724	2.07878	2.55884	5.6953	1.83083	1.67542	3.59652	5.11845	1.91662	2.01977	2.68304	2.29335	0.534594	2.0292	9.36327	7.81733	0.398099	1.67101	2.12607	2.51046	5.70782	2.0975	7.12184	0.943262	0.833678
ENSG00000134884	ARGLU1	protein_coding	Coding	1.44	up	0.0032138	0.377	14.5598	7.81238	7.50385	36.7989	17.4561	21.3444	25.1237	34.651	32.1955	13.6415	5.35791	21.5231	9.02018	28.6389	15.1478	40.9168	31.5411	55.2479	17.1046	10.1536	35.916	20.7821	7.70473	8.02336	9.5575	5.08886	53.1916	13.3201	7.24511	7.45307	7.21256	11.9863	28.3487	6.66812	14.7691	8.02453	8.09774	15.6844	11.6224	10.5601	17.2629	12.1952
ENSG00000109072	VTN	protein_coding	Coding	1.44	up	0.0117025	0.437	0.501598	0.143142	0.16739	0.0346445	0.3677	0.162349	37.8738	0.223191	50.5253	0.119452	0.128909	0.149559	0.357056	0.170859	0.182931	0.428362	2.26887	0.0291574	0.143422	6.88328	0.342643	0.194679	0.206282	0.146948	0.729806	0.226169	0.282795	0.18064	0.231532	47.6816	0.549238	0.39745	0.103169	0.36323	0.0981942	0.867919	0.358291	0.540722	0.871391	0.558558	0.204248	0.0266897
ENSG00000188760	TMEM198	protein_coding	Coding	1.43	up	0.0013512	0.377	1.21596	1.93844	2.8234	1.63076	0.774745	10.8751	8.01317	1.73576	17.4232	1.27074	0.298728	1.08616	0.819347	1.14059	0.344432	3.09713	0.897832	0.494093	1.5164	2.01767	2.86565	1.32432	1.07693	1.7443	3.13253	1.6829	1.96541	1.57589	0.428015	0.233628	0.809324	1.9765	1.33062	1.00787	1.80043	3.18662	2.46492	0.593892	0.922895	0.823489	1.26187	0.728666
ENSG00000171793	CTPS1	protein_coding	Coding	1.42	up	0.0030068	0.377	6.95111	6.38976	6.35935	20.4022	94.7398	19.938	6.47629	3.60905	8.5727	3.28549	8.53908	2.40188	5.90991	2.75843	5.8976	12.3188	4.43929	32.7762	15.7508	19.8805	4.90743	3.30948	3.94694	9.36563	6.65607	7.688	11.3628	8.46719	2.13054	25.3278	4.0958	7.15766	3.3694	4.45969	3.50717	4.87723	6.36815	4.77671	4.45813	8.23246	7.8107	6.62939
ENSG00000066279	ASPM	protein_coding	Coding	1.42	up	0.0112881	0.437	2.64333	0.842896	2.19135	6.31372	10.0159	12.766	2.55811	0.284221	1.98559	0.254446	3.16175	0.244147	4.64711	0.144753	7.88798	3.09856	1.57514	0.679313	4.83595	3.64993	2.13762	0.46541	2.17622	2.48514	1.79226	1.33084	4.27244	1.03055	0.230716	6.66656	1.82803	1.6704	1.06561	2.93751	0.615252	0.775456	1.86397	2.06821	0.386701	1.27678	1.07635	1.08374
ENSG00000151693	ASAP2	protein_coding	Coding	1.42	up	0.0258817	0.498	0.846101	6.53339	1.48067	3.26368	14.4965	7.12987	2.10776	2.96669	3.09072	0.399985	1.1721	2.37879	5.69407	2.33531	0.721442	4.70475	3.16254	1.48078	3.36176	6.31745	1.57693	0.998855	3.33857	2.38327	0.584018	5.00421	4.65394	0.587402	7.20735	3.15771	1.0555	3.25514	4.2889	2.615	2.27188	0.831184	3.92961	11.9285	0.676782	3.37014	0.269296	6.91283
ENSG00000198563	DDX39B	protein_coding	Coding	1.42	up	0.0276812	0.498	21.5065	5.57963	3.24679	29.7154	11.6443	8.82848	21.7391	31.3158	16.8504	8.21692	4.29669	21.6127	8.70734	35.7126	10.5532	56.3601	30.7232	51.277	27.5917	9.79668	23.1151	17.371	6.25725	4.83533	8.70168	3.60806	10.7559	13.5425	1.72784	5.69679	6.21584	13.6984	19.0464	3.89683	11.7501	3.65954	8.17153	8.0445	4.15005	9.2353	5.29261	4.72392
ENSG00000124701	APOBEC2	protein_coding	Coding	1.42	up	0.0013461	0.377	26.4021	5.29361	1.91186	1.46103	2.6952	0.0526659	0.304889	0.184156	0.272032	0.10075	4.99726	0.0901027	0.21175	0.185596	0.214293	0.505817	0.486522	2.04938	0.395473	0.0494799	0.201627	0.105936	0.0131808	0.175136	0.0782477	0	0.0350766	0.0592509	0.0443826	0.0541321	0.0503532	0.285928	0.881043	0.241865	0.207053	0.939449	0.0348689	0.244322	0.510393	0.266666	0.646017	0.028139
ENSG00000126217	MCF2L	protein_coding	Coding	1.42	up	0.0028509	0.377	0.800041	0.466402	0.351006	1.43358	1.20613	4.39948	5.71538	3.53151	53.2043	0.582373	0.34829	1.62296	1.42843	2.06229	2.07354	3.75468	2.46432	1.17799	1.36089	1.00627	5.09217	3.47457	0.884131	0.730163	2.4382	0.394916	4.33634	0.477278	1.46536	0.559861	2.15322	2.8822	1.38619	1.48125	0.739306	1.04224	2.30365	2.06795	0.256323	1.2906	0.277054	0.388969
ENSG00000132680	KIAA0907	protein_coding	Coding	1.41	up	0.0047917	0.395	15.8923	5.76203	4.37977	14.1903	10.3354	12.7207	17.6948	16.9396	10.0926	6.96605	6.32514	17.139	7.70844	22.5139	8.58794	23.7483	10.8055	24.0216	27.1227	16.4504	19.4561	11.7793	5.04807	9.05609	5.97224	7.13913	12.4541	13.56	3.97434	8.4549	4.22718	8.36577	23.9193	3.43352	8.8391	4.86955	6.41243	6.92569	7.34459	6.58168	10.6938	7.59263
ENSG00000122778	KIAA1549	protein_coding	Coding	1.41	up	0.005042	0.397	0.788597	0.817166	0.528509	4.22881	3.41107	11.4291	3.29268	2.65137	6.22568	0.629882	0.805631	1.71498	4.23412	2.81209	6.35137	1.48412	1.64176	3.48216	2.61682	1.82093	1.87838	0.950523	0.107432	1.41624	1.50262	1.59101	3.06608	1.48172	0.970961	3.68846	1.85618	2.44464	2.48335	1.98069	0.352499	1.26903	3.96593	2.07687	0.524731	0.975606	0.934916	0.721933
ENSG00000119969	HELLS	protein_coding	Coding	1.41	up	0.001425	0.377	1.40056	1.9171	1.35445	5.15364	4.2839	9.59932	1.83279	0.51754	3.48653	0.482801	2.14149	0.265709	1.53175	0.319473	3.42707	8.98872	1.7272	1.44464	2.80476	1.11306	1.44455	0.82155	2.13335	1.8168	1.67737	0.700059	1.67393	0.883241	0.27586	3.90487	0.796703	1.06908	1.66055	1.0173	1.34978	0.704361	1.39607	1.2193	0.347337	1.42659	0.595336	0.727676
ENSG00000230657	PRB4	protein_coding	Coding	1.41	up	0.0087736	0.427	0	0	0	0.0305976	0	0	0	210.858	0	20.7304	0	0	0	0	0	0	0	0	0.0584625	0.0207247	0	0	0	0	0	0	0	0	0.100384	0	0	0	0	0	0	0	0.0146048	0.0341114	0	0	0	0
ENSG00000184445	KNTC1	protein_coding	Coding	1.41	up	0.0115866	0.437	4.09421	1.59987	2.43035	5.36047	4.54037	10.7079	4.17911	1.04188	6.12772	0.739812	3.38522	1.19047	1.70493	1.70098	5.07895	8.8642	2.40312	1.94539	8.95483	3.33243	2.69641	1.08877	2.33763	2.25234	2.93981	2.29762	4.61305	4.3693	0.399654	5.34209	1.47386	3.28376	1.94674	1.92966	1.55722	1.02176	2.51022	0.962901	0.923341	2.385	1.62775	1.2755
ENSG00000136636	KCTD3	protein_coding	Coding	1.4	up	0.012056	0.437	8.38506	1.94096	8.249	18.719	18.2863	25.8327	16.7264	7.69284	5.09924	5.82876	6.30342	12.6348	27.8936	15.898	13.3509	20.7927	17.4165	10.9902	23.2584	25.4773	13.556	7.31306	12.4071	12.0143	10.6526	19.478	29.2724	3.30088	11.1227	14.6801	9.24789	7.59321	7.00524	12.8961	7.11667	9.06851	14.3605	14.2315	3.73049	9.20052	2.37597	20.6983
ENSG00000153956	CACNA2D1	protein_coding	Coding	1.4	up	0.0033076	0.377	0.270228	0.756325	0.495983	1.75132	0.749922	24.7722	1.76048	0.669167	56.8595	0.534128	0.635713	0.385596	1.22027	0.322168	8.63417	1.02925	0.874267	0.137446	1.9599	0.246515	0.315526	0.509177	2.79007	0.710774	0.529783	2.31037	0.155712	0.54822	0.386677	4.61014	1.5856	0.391714	0.337652	0.818785	0.855227	1.14401	1.00669	0.475106	0.420548	0.604668	0.59488	0.571552
ENSG00000136861	CDK5RAP2	protein_coding	Coding	1.4	up	0.0012617	0.377	5.68985	5.14851	3.91947	10.8273	12.5273	18.1254	4.20556	8.68697	18.7391	2.80706	4.78938	9.41141	10.3755	6.44378	7.5953	6.12023	5.56098	6.40021	4.94742	91.335	5.31258	3.44596	2.59625	4.38421	2.42134	3.38568	7.56996	7.20445	2.4407	10.6975	5.72091	1.62908	4.25266	6.39121	11.0614	2.92561	4.19258	5.73153	3.92225	3.69457	17.0062	2.18169
ENSG00000140403	DNAJA4	protein_coding	Coding	1.4	up	0.0353938	0.524	7.97455	5.06007	4.33006	3.98873	10.835	10.3192	4.43341	30.6088	0.747133	3.60682	3.81935	7.83987	4.77431	10.2762	4.79756	6.82679	4.35857	7.67847	44.4192	4.89644	3.9025	5.14293	3.53326	5.61575	3.55734	2.66023	6.90037	4.91339	16.405	10.9185	3.72836	10.3945	2.89102	3.28044	2.2108	6.48775	4.35582	8.89831	3.7747	6.65542	1.34438	6.68791
ENSG00000160298	C21orf58	protein_coding	Coding	1.4	up	0.0008103	0.377	1.62622	0.46257	1.27393	3.7862	2.17075	2.21831	2.61463	8.85787	3.8988	1.28727	0.439215	1.13172	0.733695	1.10646	1.13232	5.8329	2.09315	1.94831	0.952142	0.796497	2.35056	0.628012	1.24737	0.586407	1.02235	0.399202	7.24096	1.13281	0.311408	1.80139	0.381652	0.871145	0.961046	0.8555	1.75084	1.07006	0.795382	0.934735	0.994763	0.553423	0.682009	0.658118
ENSG00000085840	ORC1	protein_coding	Coding	1.39	up	0.0298233	0.506	2.74267	2.12467	5.17952	6.11684	11.1993	8.54458	3.17172	0.417766	5.56306	0.964221	4.87119	0.312077	2.1359	0.370172	2.39073	4.65645	1.11749	2.03979	4.21102	10.2646	1.34769	0.941428	2.54214	3.07964	4.48841	3.12635	6.50932	4.34819	0.589	13.4335	1.07395	3.00874	1.32452	1.45498	1.99146	1.50349	2.48746	0.79179	0.790851	3.63776	2.98337	2.38011
ENSG00000072832	CRMP1	protein_coding	Coding	1.39	up	0.0103833	0.429	1.86851	0.954573	0.906975	23.4163	1.34281	38.2678	0.91604	2.88783	36.2417	0.811526	2.00036	1.75429	2.2881	4.43465	1.62655	2.98518	3.50693	2.26445	1.12658	1.46054	1.84991	2.51538	3.70485	1.32614	0.665072	0.38613	3.9919	1.19293	0.775521	1.02007	2.39371	0.896488	1.90706	1.56572	2.06194	1.95342	1.94134	1.32003	0.590187	0.834583	0.345839	0.561769
ENSG00000112186	CAP2	protein_coding	Coding	1.39	up	0.0109991	0.437	1.05437	3.16684	2.90421	14.2179	7.15075	3.2001	2.75956	6.32661	5.58802	1.17972	1.58148	4.81899	3.20915	3.87654	0.610356	2.56121	11.0242	0.596681	3.38287	2.10351	2.21204	0.800418	3.90854	3.57279	1.06481	4.29555	11.7306	3.12072	0.997248	15.4923	2.30265	2.16546	4.20989	5.29422	1.63191	1.3707	1.70306	1.41754	2.13212	4.36728	3.75667	4.08745
ENSG00000149485	FADS1	protein_coding	Coding	1.39	up	0.0431024	0.546	7.36763	12.6329	13.5848	17.1288	25.5077	20.1528	12.761	5.44011	15.1393	4.11484	7.26223	4.07787	4.00251	1.9592	13.42	7.46138	3.94855	1.64173	16.5406	4.04913	7.93992	4.42048	4.09902	3.10731	13.7046	3.04608	25.764	3.22275	3.23385	24.6991	6.03644	13.1177	5.3676	10.8987	3.70405	7.14776	15.2088	2.43432	12.9609	4.90303	3.46767	1.16191
ENSG00000176834	VSIG10	protein_coding	Coding	1.39	up	0.0131237	0.437	3.4462	3.81169	2.76918	2.504	18.0364	5.91666	3.2389	2.23105	8.73365	2.06929	1.66591	3.96823	2.27671	4.15353	3.97596	5.20938	5.00076	4.22048	2.69522	7.65262	4.88696	4.32967	3.03604	7.20901	2.03496	3.17439	7.47628	1.88317	8.07195	3.26081	0.819027	4.05279	2.25801	4.11746	1.29522	3.48803	4.99393	5.09665	3.19059	2.37092	4.49701	4.91444
ENSG00000126226	PCID2	protein_coding	Coding	1.39	up	0.0005138	0.337	3.88048	3.72836	5.46619	6.31211	9.78154	9.94773	9.81076	6.37548	282.315	8.86491	4.32137	7.41307	4.45919	9.75405	6.17123	6.70775	6.20713	9.939	5.67641	4.98693	7.27666	6.72353	5.57709	5.36	6.16482	6.18854	34.5917	8.08054	4.41537	16.6203	3.82014	6.67305	8.35436	4.18792	5.5188	4.05115	4.33291	4.4344	5.53775	7.75158	20.0343	7.29935
ENSG00000198826	ARHGAP11A	protein_coding	Coding	1.39	up	0.0393599	0.535	3.04913	2.8561	2.57017	7.20306	10.4322	11.373	2.13643	0.875672	5.5264	0.717105	3.35835	1.58918	4.2171	0.746762	7.57452	3.31557	1.8672	1.46602	5.28185	3.984	3.75475	0.891536	7.51948	2.33028	2.76485	2.03468	5.18168	2.02035	1.14121	12.1161	2.15038	2.44516	2.32744	2.58768	2.43282	1.03334	3.2675	5.03105	0.840799	1.92191	1.34473	2.38828
ENSG00000140525	FANCI	protein_coding	Coding	1.39	up	0.0284379	0.501	5.03583	2.57049	7.77269	11.8375	20.0193	21.2001	3.61502	1.51936	9.22915	1.40363	3.7652	2.07657	4.71101	0.961134	7.29855	8.21961	3.47077	4.20526	5.55962	5.15051	5.29928	1.364	5.42105	4.58239	5.97637	4.99664	16.6943	3.00832	2.50094	17.0193	1.8881	8.61868	3.34187	6.74519	3.68832	2.04695	4.79411	4.22461	2.01595	7.25241	2.6769	3.45316
ENSG00000132854	KANK4	protein_coding	Coding	1.38	up	0.0002531	0.249	0.0916087	2.12715	0.0396291	21.4049	3.36838	0.081095	0.0586835	0.657711	0.0333196	0.0581757	0.635865	0.160418	0.230954	0.149194	11.0292	0.260778	2.14131	1.38848	0.179103	0.615862	0.326635	0.0943035	0.540376	0.0259302	0.461862	0.128861	0.00675136	0.10101	0.145223	2.06298	1.2357	0.0360567	0.538046	0.376303	0.0759094	0.915844	2.1633	0.28738	0.0785903	0.196752	0.0310855	0.140817
ENSG00000143653	SCCPDH	protein_coding	Coding	1.38	up	0.0067395	0.424	41.627	22.3461	37.6688	37.6797	16.9269	35.6857	32.7514	20.1266	11.1333	22.9796	45.5942	61.2284	114.099	30.8751	18.1712	35.1307	76.3279	22.17	150.626	12.8025	37.628	22.713	32.6637	19.4401	20.4618	80.7242	57.9225	11.5603	33.7937	29.0828	35.1143	15.5196	34.4924	42.4309	17.0476	41.1863	34.1746	33.3307	44.3355	31.1368	62.8054	49.4424
ENSG00000113810	SMC4	protein_coding	Coding	1.38	up	0.0183207	0.477	7.73547	8.23792	5.62441	22.6188	16.9766	19.8836	4.6226	3.50057	7.88268	6.81151	12.1655	20.3382	5.61655	2.55568	17.5517	10.8623	4.3879	4.63148	6.74541	4.85538	5.0035	8.67595	9.28709	5.43644	6.14833	4.04791	22.8039	5.81419	2.32559	14.2952	7.45959	8.78804	3.19168	7.82898	4.94893	3.32268	4.97187	5.33883	7.65848	6.43603	4.74784	5.19693
ENSG00000136824	SMC2	protein_coding	Coding	1.38	up	0.0060383	0.417	4.14074	5.7843	4.8259	15.6387	10.8111	29.2408	3.5194	2.65447	15.108	2.3935	4.5022	2.59351	6.32213	2.04187	9.84623	5.66109	3.7546	3.38253	2.39484	4.99542	2.50563	2.95969	4.25955	3.35153	3.94989	3.1531	12.4309	5.21319	1.8197	9.2894	3.5842	4.33196	3.41635	9.2107	3.91265	2.93321	3.88848	4.58449	2.38872	4.19969	2.0645	3.43509
ENSG00000180210	F2	protein_coding	Coding	1.38	up	0.0093989	0.427	0.00596754	0	0.10621	0.0109911	0.00833247	0.0713159	59.6348	0	58.2015	0	0.00943776	0	0.159297	0.0147835	0	0.00815399	0.0219603	0.00462517	0.0157505	0.104225	1.76709	0	0.0118989	0.559441	0.282551	0.10763	0.174159	0.0343854	0.224371	1.31128	0.0227281	0.0979075	0.157108	0	0	0	0.881376	0.318587	0.0115189	8.0244	0.0121498	0.838277
ENSG00000176890	TYMS	protein_coding	Coding	1.38	up	0.0379045	0.532	9.55543	7.9954	29.2493	69.0246	17.2305	55.2316	13.251	3.19424	34.5262	4.75357	10.0942	2.87612	6.44669	1.62798	12.8219	42.0736	5.39582	10.1086	13.3662	6.18702	11.3766	4.07262	10.0609	13.3843	10.5256	5.16262	46.2125	7.95575	5.38144	35.0461	6.30014	20.9003	9.2249	16.1171	6.68961	12.5022	8.07556	5.57874	3.53191	10.3968	13.8352	8.37891
ENSG00000179242	CDH4	protein_coding	Coding	1.38	up	0.0001399	0.213	22.3652	0.0436242	0.00460544	0.0457528	0.0346855	9.4585	0.0445562	0.30757	0.418197	0.0473256	0.026191	0.0670132	0.18788	0.0376072	2.64401	5.10271	0.198064	0.309655	0.0601008	2.61088	0.315702	1.01596	0.165106	0.056954	0.0122518	0.12924	0.0384454	0.103376	0.10285	0.220372	0.0394209	0.123503	0.083452	0.1073	0.680814	0.149007	0.347599	0.110515	0.0159832	0.0243565	0.0084293	0.0264356
ENSG00000130695	CEP85	protein_coding	Coding	1.37	up	0.0039026	0.377	5.25951	2.83401	4.7766	9.76979	6.27401	17.3347	7.06774	5.89006	10.8671	2.03182	4.96683	6.33591	3.32138	7.8033	3.85763	8.49808	4.48237	3.95242	6.32358	4.40808	3.09245	2.8251	3.15902	4.11536	2.9124	3.53165	11.2158	5.38337	1.19467	7.60727	1.91336	5.77465	4.98287	3.31596	3.9684	2.6392	5.05562	3.3482	2.62744	3.89186	4.88556	1.40376
ENSG00000116675	DNAJC6	protein_coding	Coding	1.37	up	0.0008515	0.377	1.53179	1.53331	4.10403	0.556195	8.47895	8.51222	2.3449	1.01264	10.3518	0.283489	2.94513	0.141678	0.650336	0.352367	1.05698	0.867109	0.410689	0.101762	0.448574	0.936359	0.247513	0.352873	1.81076	1.39364	1.5671	0.897125	1.5211	0.910648	0.258581	2.32655	1.22514	1.38876	0.484289	1.14427	1.67926	1.0925	1.54673	0.377432	0.785649	0.0662065	0.311868	0.0791768
ENSG00000185630	PBX1	protein_coding	Coding	1.37	up	0.0208745	0.488	0.322262	1.95688	0.62614	4.0823	5.2487	8.77084	2.65011	3.43259	0.936358	1.48577	0.920791	8.31535	4.48729	4.71378	2.13813	6.59232	6.70171	3.71825	4.09532	5.70702	2.2908	1.43026	0.688266	0.577954	1.69115	2.31747	2.23773	1.82251	3.17483	15.8583	2.75477	1.53918	2.0203	4.23714	2.31359	1.67466	3.61885	2.94094	1.78182	2.03428	0.170591	2.5561
ENSG00000117593	DARS2	protein_coding	Coding	1.37	up	0.0034414	0.377	8.86468	6.36756	9.66356	12.7031	12.8616	27.754	13.6287	6.1672	11.304	6.81353	20.8501	19.7071	19.7102	13.6968	13.5461	10.3653	6.67916	23.5692	14.6001	15.2786	12.0996	8.20949	22.9109	13.5475	7.69039	15.6037	23.6613	6.84803	4.5116	22.8011	11.4531	11.1761	11.162	20.7526	4.54061	7.11093	13.3744	8.21595	10.0007	8.61837	7.62579	11.5979
ENSG00000115657	ABCB6	protein_coding	Coding	1.37	up	0.0274008	0.498	1.16943	0.826605	0.936611	1.57233	7.07443	5.57271	1.90577	2.71035	13.3873	0.501284	0.356024	3.80064	2.78349	7.682	1.09939	1.43012	0.936001	2.07333	3.38492	3.9317	2.82381	0.682279	0.512991	4.01285	1.04973	1.41964	2.94557	1.54795	0.427912	4.64054	1.2805	1.30817	6.06613	1.16329	0.643188	0.431675	1.04351	0.870446	0.490963	0.82065	2.16665	0.591135
ENSG00000164850	GPER1	protein_coding	Coding	1.37	up	0.0048114	0.395	0.497737	2.52893	2.54796	46.4512	0.182182	0.500502	2.48142	0.912445	6.71614	0.405081	0.0764252	0.362271	0.627778	1.05348	0.234981	1.31399	1.66567	0.513116	4.33226	0.28334	0.448325	0.450129	1.94156	0.162498	0.0953351	0.392205	0.407065	3.31351	7.69592	1.75436	0.607357	0.634269	0.19481	0.515695	3.58581	0.775951	0.475814	2.2028	0.223866	0.414248	0.58048	0.617109
ENSG00000106078	COBL	protein_coding	Coding	1.37	up	0.027459	0.498	2.43407	3.47121	0.904114	0.123443	9.8277	3.34368	0.0474315	5.07122	3.30732	1.60115	0.797499	4.30486	4.57589	1.15082	3.36939	4.38995	4.13283	2.86609	4.47761	7.06451	4.37921	2.31329	3.55732	0.956132	0.0566672	2.15268	0.229329	6.70685	3.60776	4.06836	0.441643	3.80024	1.3505	1.81971	4.51907	2.64287	0.579864	4.12856	2.17054	1.51099	0.0259915	2.94806
ENSG00000126216	TUBGCP3	protein_coding	Coding	1.37	up	7.05e-05	0.162	3.23914	2.2441	1.91621	4.88302	8.73662	13.5558	6.00056	4.29462	43.8209	3.29423	3.77087	4.46534	3.80686	4.83898	4.76142	6.12753	5.1895	4.92517	4.40538	3.77565	5.62204	4.4764	3.80468	2.76344	3.72802	2.05733	17.9791	3.45309	2.26799	9.043	3.05317	3.21812	4.06072	2.93046	3.75369	2.7269	2.75609	4.41917	1.84263	3.77431	3.07875	2.49351
ENSG00000198176	TFDP1	protein_coding	Coding	1.37	up	0.0038951	0.377	11.6865	13.2653	19.1852	35.0474	42.6603	72.7714	22.232	15.6255	2022.02	24.8837	19.3894	20.5767	17.1126	23.4289	20.373	32.7369	24.2297	11.728	23.258	19.1106	23.3768	25.431	21.2663	15.8047	25.3425	22.6809	148.334	29.7406	17.9949	29.4681	14.8106	42.2144	21.6958	22.2687	21.9962	19.1744	22.6436	20.8474	13.0495	20.5183	29.7396	22.1807
ENSG00000187741	FANCA	protein_coding	Coding	1.37	up	0.0037193	0.377	1.59268	1.91039	1.77688	3.92372	4.11163	5.08371	2.54954	0.742638	5.94082	0.646161	2.02942	0.740316	1.35736	0.427211	2.74113	8.13896	1.26729	0.903703	5.29274	2.27353	1.94665	1.85352	2.07247	1.36014	1.44308	1.36721	5.60853	2.49167	0.400868	2.83927	0.815535	1.05254	1.66652	0.957884	1.57242	0.998122	1.31224	1.41852	0.727088	1.15068	0.786003	1.08115
ENSG00000143842	SOX13	protein_coding	Coding	1.36	up	0.0326771	0.517	3.40439	3.97971	1.65166	9.00503	23.9109	10.069	1.48821	9.03021	11.1901	2.98895	2.69854	10.3883	2.98542	10.3102	2.75904	8.25542	11.4538	13.5061	1.6762	3.61511	2.70804	9.52079	3.5965	5.85141	2.72698	4.23948	4.24952	3.39413	9.91808	3.61073	2.71427	3.20416	3.67318	11.2274	3.25312	6.03733	3.93408	13.248	5.1502	4.08486	0.359089	3.27372
ENSG00000198625	MDM4	protein_coding	Coding	1.36	up	0.0041974	0.377	6.15573	2.08777	1.8914	6.81335	5.24053	6.44292	4.41635	6.47411	2.57028	2.35709	1.7818	6.34515	4.09602	12.478	6.25143	8.42625	6.0689	18.7605	4.87331	5.06671	6.11383	5.49956	2.2685	3.04265	2.39448	1.83254	3.77123	3.39944	0.808403	3.19228	3.26427	2.13607	5.97202	3.48152	2.67216	1.86763	2.96169	2.83848	2.86313	2.31891	2.09116	2.12723
ENSG00000145604	SKP2	protein_coding	Coding	1.36	up	0.04354	0.547	3.88263	2.36799	6.53798	17.3847	27.7711	30.8859	13.4201	3.72577	4.80714	3.48314	3.12981	2.8988	3.64884	2.36778	6.27396	8.8167	7.1999	4.31254	8.32165	7.86662	3.70961	1.78751	2.87053	3.33807	3.52866	6.89154	13.705	6.96983	1.58698	13.5752	3.63267	8.35822	3.43577	5.85263	8.25772	4.0039	2.15471	4.35669	2.30423	8.94588	10.2788	2.25374
ENSG00000147576	ADHFE1	protein_coding	Coding	1.36	up	0.0042675	0.377	1.15651	0.783888	0.496534	0.179375	0.424956	0.412206	0.087342	4.23928	0.273259	0.958632	0.346555	8.24134	0.895461	16.1481	0.315714	3.24366	3.2305	3.70809	1.84218	2.48055	1.70702	0.593401	0.485476	0.5789	0.120084	0.0534838	1.79795	0.592346	0.539451	0.454142	0.765027	0.217889	5.23816	1.43524	1.30432	0.419416	0.556526	0.658249	0.673624	0.497914	0.289164	0.466387
ENSG00000054179	ENTPD2	protein_coding	Coding	1.36	up	0.0338408	0.517	1.179	7.61208	0.167151	0.149025	1.75115	1.48496	11.7731	2.03941	10.3674	0.385371	0.292488	0.177245	1.75874	1.29811	7.13819	3.00084	1.29735	2.05155	0.422027	3.23727	1.83625	4.5846	0.455192	0.630144	0.718315	1.17467	3.42704	0.418119	3.50781	2.26381	0.484256	1.44387	2.67222	0.660812	3.44376	1.9147	0.528414	10.0277	0.167337	0.573144	0.0588338	12.7313
ENSG00000092853	CLSPN	protein_coding	Coding	1.35	up	0.0091925	0.427	1.25146	1.63966	1.42025	10.5148	6.25143	10.0601	1.5911	0.121871	3.88224	0.2411	2.75755	0.24916	1.11104	0.116115	2.06948	4.59199	0.983159	0.741087	2.30596	1.37879	0.528965	0.371812	1.3458	1.1864	1.84753	0.682796	3.2923	1.68707	0.251126	6.4444	0.883648	1.42195	0.751957	1.68493	0.981533	0.635838	1.52298	1.21843	0.222565	1.08721	0.343543	0.784111
ENSG00000203727	SAMD5	protein_coding	Coding	1.35	up	0.0090607	0.427	0.178176	4.72735	0.112491	7.51241	2.36012	0.393253	0.096246	0.558977	0.729628	0.917434	0.369372	2.62142	3.19652	0.630285	6.04921	4.01707	2.04679	2.95041	1.65019	1.91039	0.605886	5.36104	0.14403	2.86571	1.92382	1.94585	0.0942253	0.109449	0.735551	0.239892	1.38931	0.20111	2.30185	0.880971	0.299872	0.631043	3.63874	2.7983	0.269564	0.356146	0.161772	1.75264
ENSG00000146966	DENND2A	protein_coding	Coding	1.35	up	0.0103491	0.429	2.57167	0.306271	3.11715	13.8776	3.59083	4.28027	1.34063	1.72474	4.13587	0.382941	2.26264	1.80804	1.77275	0.934878	1.30321	6.40583	5.88124	0.824767	0.629347	0.759646	1.33362	1.13985	1.21416	0.722902	0.507348	0.336283	5.25055	6.93219	1.34558	0.685835	1.81255	0.939084	0.656618	2.10448	1.07356	1.9695	0.857566	1.23212	1.21532	0.924138	1.649	0.799004
ENSG00000123191	ATP7B	protein_coding	Coding	1.35	up	0.0316279	0.515	0.826466	0.195604	0.173461	13.5316	16.0315	3.89126	1.57543	4.52	3.99611	1.09071	0.697574	1.12726	1.30031	1.76412	1.206	0.435274	3.2463	2.7556	0.172469	0.636406	1.36177	3.07016	1.32367	0.826273	4.67609	1.01991	1.71841	0.380802	10.8166	2.53566	1.13266	2.10653	0.984186	4.92777	0.523315	1.1574	5.1115	7.77148	0.163399	0.707685	0.312948	12.3891
ENSG00000149925	ALDOA	protein_coding	Coding	1.35	up	0.008642	0.427	360.356	216.055	216.233	216.38	379.421	299.339	371.707	136.111	591.569	207.606	650.228	260.556	184.128	150.217	251.318	124.712	146.936	228.475	468.964	554.084	357.192	195.518	248.942	167.577	293.662	423.183	348.488	560.1	183.862	288.844	134.53	256.549	165.598	173.801	472.101	187.995	221.215	228.548	218.831	167.492	260.096	350.772
ENSG00000004777	ARHGAP33	protein_coding	Coding	1.35	up	0.0202586	0.488	3.73198	1.02626	1.67986	7.85939	1.59964	7.53122	1.48555	3.75661	12.4843	0.760598	0.558191	0.734435	0.592064	1.24226	0.815919	10.9932	3.20449	1.85657	1.10972	1.18378	2.07733	1.41404	1.74497	1.09369	1.90057	0.208712	7.14013	4.38414	0.137908	0.469862	0.661102	1.03991	1.90887	0.251395	2.72708	0.491236	1.73711	0.599971	0.536088	1.27889	0.371076	0.591111
ENSG00000118193	KIF14	protein_coding	Coding	1.34	up	0.0093943	0.427	2.22915	0.620622	1.36312	6.59378	5.6616	7.73455	1.30848	0.14564	1.9284	0.203179	1.55437	0.195958	3.3418	0.0984277	3.97923	2.20585	1.01834	0.52026	4.01987	2.39482	1.82046	0.4168	2.33081	1.04625	1.15513	1.25912	4.10971	1.11523	0.176904	7.08653	1.11501	1.79185	0.533331	2.12	0.411707	0.596299	1.67662	1.2495	0.242186	1.21615	0.898334	0.645356
ENSG00000133401	PDZD2	protein_coding	Coding	1.34	up	0.0194445	0.483	0.480585	5.19708	0.108217	6.94862	3.94202	0.269338	0.243793	3.192	0.260224	0.73024	0.487726	1.80339	2.03078	2.52652	1.26464	2.09894	5.91419	5.39567	4.61841	0.981836	1.91885	0.736642	0.291939	1.7933	0.333951	0.785527	0.422005	0.213636	0.630309	2.2439	1.55803	0.177024	0.909229	2.34036	1.55477	0.774776	0.888618	1.49418	1.41965	2.36123	0.0891308	0.163576
ENSG00000112118	MCM3	protein_coding	Coding	1.34	up	0.0065551	0.424	21.7294	49.076	21.6205	128.941	55.7507	58.1439	36.5413	17.8088	76.0509	19.3008	29.9411	15.6841	20.3141	15.1239	23.1109	100.87	35.4607	40.7691	57.5644	20.7625	20.6004	24.2903	30.9408	35.9065	36.0993	13.1126	67.0913	23.9933	14.4632	33.6623	17.7839	35.2763	25.0493	37.0483	28.2654	13.5466	26.3199	25.442	9.64083	45.5144	9.36247	23.4613
ENSG00000180773	SLC36A4	protein_coding	Coding	1.34	up	0.0091965	0.427	2.65221	3.35251	5.50202	3.80548	2.68751	10.9063	3.35045	1.68521	7.38284	1.59847	2.46751	2.47358	2.05236	2.40679	5.93899	2.80599	2.26076	0.64664	2.50756	2.26786	1.64739	1.58316	1.82805	1.0583	1.53127	1.91829	2.15309	2.41426	0.751102	3.36888	3.40199	3.37229	3.39972	1.70788	1.68381	1.58191	12.9843	0.819462	1.83184	1.40235	2.07292	1.51489
ENSG00000107954	NEURL1	protein_coding	Coding	1.34	up	0.0148647	0.449	0.0613474	0.172375	0.163779	0.192085	8.9514	9.68357	2.20229	0.398777	21.7227	0.00584376	0.0533621	0.0522617	0.103715	0.0481259	4.31553	0.540668	0.237043	0.0451702	0.0863563	0.271689	0.24949	0.21813	0.0458712	1.02521	1.4947	0.095751	0.201418	0.119793	1.10798	0.0586095	0.771041	0.244764	0.179175	3.47446	0.0800636	0.0651053	4.56002	0.434585	0.0532873	0.13405	0.0936763	0.0261141
ENSG00000139842	CUL4A	protein_coding	Coding	1.34	up	0.0016982	0.377	8.05242	8.16749	5.1154	13.3031	16.5792	23.1913	16.2479	11.2595	1024.92	11.0894	8.67047	13.7526	10.135	19.102	9.45356	10.1044	12.3042	15.0226	9.91717	10.2989	13.0478	16.7135	10.438	8.92658	9.07612	10.0704	37.8925	12.6694	9.69364	33.2288	9.40533	11.3498	12.0533	10.9494	10.786	7.24722	9.73643	14.0605	4.15457	9.33528	10.9454	9.92342
ENSG00000119640	ACYP1	protein_coding	Coding	1.34	up	0.008237	0.427	3.30629	1.97414	1.85731	5.26751	3.48551	13.2696	4.40963	4.93802	7.43695	1.41726	0.784344	1.46465	1.368	2.92818	5.65382	9.04668	4.28887	3.86946	3.57787	2.07265	2.11147	1.31635	2.25795	2.1141	3.96258	2.15593	12.0725	1.98978	0.943438	2.15471	1.65275	3.27938	2.64535	1.27273	2.39174	1.18232	2.55062	1.96879	2.13797	2.70921	2.64213	4.59167
ENSG00000131149	GSE1	protein_coding	Coding	1.34	up	0.0120768	0.437	8.95412	7.77037	5.7639	7.71973	20.333	23.7904	11.8183	19.4585	34.3739	6.55451	18.4785	15.3936	12.8974	20.1984	23.5765	20.3696	15.3212	9.85688	17.9585	12.8499	13.8587	24.8301	7.46999	7.62737	18.2699	6.67209	8.82827	10.5824	3.52414	15.2933	10.1608	8.4859	9.58069	12.8457	8.08771	10.2537	20.3386	9.42632	5.89311	6.91678	2.32067	2.08533
ENSG00000108309	RUNDC3A	protein_coding	Coding	1.34	up	0.0040928	0.377	0.222736	0.0651924	0.268414	0.0569778	0.215977	13.722	9.17924	0.162788	22.0008	0.135554	0.670275	0.026354	0.0825792	0.0229911	0.110314	0.579101	0.155583	0.0239768	0.0625985	0.21612	0.459994	0.232387	1.80117	0.510675	0.170886	0.15451	0.201086	0.487226	0.0477715	0.126664	0.141386	0.226091	0.076354	1.16018	0.138424	0.593806	0.426987	0.0444647	0.519509	0.124795	0.0692825	0.0592583
ENSG00000132646	PCNA	protein_coding	Coding	1.34	up	0.0100491	0.427	65.493	85.2208	117.973	138.613	72.6845	221.416	41.7964	26.8177	138.626	45.4867	54.0224	51.8893	53.1668	21.4757	92.3224	226.938	82.3674	44.603	69.9976	113.399	54.2055	61.2457	106.858	119.854	137.472	37.9471	190.565	50.693	49.4522	41.9468	52.1649	61.2087	57.7804	67.5307	67.2729	84.3149	67.6813	43.8634	42.9515	180.105	62.385	74.0674
ENSG00000101144	BMP7	protein_coding	Coding	1.34	up	0.0449582	0.551	1.25827	0.0789176	0.362415	61.4089	0.180398	10.5171	0.0215902	3.62532	0.772292	0.117719	0.501936	0.114848	0.404858	0.238887	0.154783	4.30974	1.21961	5.08295	0.0494201	0.108619	2.73064	5.09737	0.140007	0.143099	0	0.0136383	0.0242179	5.95737	1.81973	5.63492	0.171153	0.0230402	6.56939	0.539509	2.41715	0.349907	0.244449	2.45101	0.222277	0.122743	0.0400283	1.78738
ENSG00000007968	E2F2	protein_coding	Coding	1.33	up	0.005427	0.413	1.59227	0.847198	1.47652	6.14785	4.32198	5.88745	1.27758	0.448848	5.70124	0.472822	2.27124	0.223304	1.09175	0.073687	3.0645	5.50585	2.10367	0.987711	1.72716	0.848826	0.971045	0.592119	0.539344	1.32415	3.77395	0.7254	5.83735	1.17118	0.464319	2.83538	0.839027	2.49968	0.858035	0.914012	0.929587	0.712826	2.1647	1.35703	0.398316	1.42021	0.499616	0.237405
ENSG00000069702	TGFBR3	protein_coding	Coding	1.33	up	0.0278766	0.498	0.742943	2.25331	0.315017	5.18692	51.7782	2.91428	1.10459	4.41	0.683409	0.739343	1.25792	1.68876	2.51362	0.783837	1.30339	4.16092	9.2334	0.846796	1.64561	0.950825	1.36853	1.04878	0.592554	0.696489	0.203474	0.421998	3.40192	0.461106	3.83793	1.31459	1.94409	1.02207	0.40701	2.53176	1.65957	2.36818	0.654686	4.11349	1.26536	0.772769	0.170836	3.8806
ENSG00000116584	ARHGEF2	protein_coding	Coding	1.33	up	0.0147183	0.449	10.0099	11.567	5.1625	32.1571	9.99007	19.4331	4.62781	33.8384	5.92971	8.29581	8.07215	26.1825	21.5962	17.4506	10.0335	20.9793	19.2956	74.8191	18.8427	19.9418	17.3049	26.6004	7.27915	8.96256	6.73049	8.03575	7.5951	13.7323	8.8043	12.9159	7.60383	3.9418	15.6648	10.9455	9.53717	11.1852	9.92917	16.4354	17.9969	7.02793	5.67408	5.6834
ENSG00000162769	FLVCR1	protein_coding	Coding	1.33	up	0.0254832	0.498	5.57713	6.19344	2.15992	6.05621	3.87553	11.753	15.9321	2.55184	4.87811	3.0152	3.41082	2.74484	2.94262	3.22048	4.83195	5.48059	2.74981	7.34527	5.87098	4.05785	4.70726	5.13885	2.1525	3.61058	3.77476	5.78107	7.07721	1.60006	0.999167	8.44997	1.83982	3.21848	2.08529	3.98652	1.81272	5.09225	3.00081	2.58524	2.95464	7.39698	3.56373	5.7516
ENSG00000277877	RP11-11N7.5	protein_coding	Coding	1.33	up	0.0175954	0.468	5.48891	0.58776	0.397121	2.83562	1.43314	2.84427	2.46987	1.86479	0.626052	1.23275	1.41151	4.48591	1.86625	4.12723	1.5913	4.81707	1.61482	2.71508	3.19975	2.64437	2.24019	2.4583	0.333676	0.591147	0.396172	0.619121	0.828774	0.542839	0.179769	1.55308	1.2747	0.415996	1.15649	0.68032	1.21472	0.720679	0.627708	1.42027	0.602968	0.675073	0.272568	0.332428
ENSG00000163283	ALPP	protein_coding	Coding	1.33	up	0.0428452	0.546	0.0746186	0.00873601	0.0110672	0	60.4093	0.00990822	0.0458879	1.30885	0.0279155	0.123204	0	2.05111	0.743628	0.0534021	0	3.28985	1.35466	0.0154223	17.5063	2.70576	1.04315	0.403583	0.109109	0.121657	0	0.410646	0.00989861	0.0286639	0.607869	0.203681	0.0189463	0	0.965873	0.0606706	0.0890365	1.40475	0.0568533	0.153217	0.422497	0.418074	0.344356	0.169404
ENSG00000156650	KAT6B	protein_coding	Coding	1.33	up	0.0014807	0.377	2.24851	2.66437	1.02574	6.24342	2.96676	4.83365	3.39405	2.64867	4.64141	1.30243	3.08911	4.28183	3.43356	4.3043	3.86543	2.33375	3.99652	2.89485	2.02417	2.17322	2.49247	3.66478	2.88025	1.7242	2.26054	0.9012	1.14566	2.2386	1.67664	2.52944	2.58642	1.31861	3.09531	3.3725	2.23158	2.10015	2.93318	3.59562	1.04779	1.25789	0.728305	1.30519
ENSG00000187164	SHTN1	protein_coding	Coding	1.33	up	0.0132161	0.437	7.00247	7.94543	7.43429	3.82671	24.8986	24.9619	5.29916	5.3917	19.1075	2.95991	3.54268	10.9593	27.8653	12.4562	8.39817	8.16126	9.32293	4.32324	8.91392	11.9676	17.3672	9.85235	3.5357	15.9011	4.87064	6.51767	4.24684	4.83878	4.71882	18.3234	6.75001	8.03894	13.0493	7.58669	4.81625	6.50297	13.4721	7.64953	4.68717	8.02969	4.20004	2.20711
ENSG00000132640	BTBD3	protein_coding	Coding	1.33	up	0.0113857	0.437	5.85672	3.72017	9.26815	26.1058	10.4704	5.10021	1.57771	7.93749	23.3456	3.54706	5.93929	7.21028	5.92657	4.50945	5.56035	13.7282	7.01332	3.16822	1.90243	3.65776	4.54917	8.59474	8.65982	3.96619	2.76205	1.80679	5.30432	3.08952	6.45363	6.91956	5.34153	4.07433	4.19126	8.18741	4.5791	7.20862	6.93818	5.35316	2.29212	19.516	2.28832	6.08444
ENSG00000075702	WDR62	protein_coding	Coding	1.33	up	0.0097677	0.427	0.954287	0.776416	3.18631	7.73585	4.47127	5.58745	1.10574	0.318036	5.85888	0.16312	0.812468	0.119357	1.09707	0.127266	1.01436	9.48061	2.48056	0.386101	1.42576	1.90518	1.24049	0.542612	1.8671	1.23257	2.92379	0.451398	5.71522	1.19701	0.215312	3.14452	0.557332	1.45236	0.618611	1.53789	0.430719	0.393633	1.03603	0.946171	0.555911	2.9542	0.652917	0.384348
ENSG00000117450	PRDX1	protein_coding	Coding	1.32	up	0.0252923	0.498	128.597	178.215	290.255	179.103	592.397	669.731	206.314	306.062	291.864	139.278	339.252	549.834	243.849	393.969	151.913	129.51	152.236	144.498	378.239	1146.3	198.909	131.515	111.72	717.556	126.889	178.974	342.071	259.157	159.389	637.361	128.727	162.076	242.831	287.487	217.537	169.789	260.88	127.468	187.104	238.485	650.599	215.522
ENSG00000085999	RAD54L	protein_coding	Coding	1.32	up	0.0425526	0.544	2.35933	1.51422	2.59285	9.43263	5.32518	6.95452	2.11955	0.315292	6.82368	0.5596	4.98259	0.306733	0.699776	0.144751	2.30372	7.28262	2.00493	1.82494	2.78012	1.57804	1.28849	0.479262	2.26717	2.24966	3.67318	1.20283	15.2436	3.53061	0.314904	3.31704	0.748816	5.39507	1.04459	3.52462	1.43799	1.18919	2.80722	0.778232	0.448096	2.0545	1.51437	1.85535
ENSG00000131791	PRKAB2	protein_coding	Coding	1.32	up	0.0101045	0.427	6.58856	6.07885	3.70788	6.3344	9.85337	7.2498	10.4978	3.96839	7.68958	2.44246	2.19065	4.15023	6.72052	12.582	7.39954	5.88364	5.9896	6.24918	9.5015	5.55606	4.47356	8.24045	3.69553	7.93488	5.80077	4.08514	3.13151	4.91409	4.62941	6.31429	3.40203	2.41101	10.0018	4.41884	6.69891	3.72678	6.91933	5.16189	4.38983	5.64959	5.11825	7.87751
ENSG00000143674	MLK4	protein_coding	Coding	1.32	up	0.0225251	0.497	4.17339	0.273446	1.00931	0.998449	1.89233	7.82236	3.06182	1.21685	1.69003	1.11334	4.94946	5.28301	5.60698	4.40189	4.23757	2.05931	2.16232	7.50471	4.1537	4.48455	4.51236	4.3206	2.01617	2.97745	1.39941	2.13227	1.05829	1.36489	1.01446	3.841	1.78643	1.40636	3.08876	3.30869	1.87086	2.0667	1.87083	1.94202	2.54176	1.65758	1.52248	2.54898
ENSG00000059588	TARBP1	protein_coding	Coding	1.32	up	0.0201379	0.488	10.6224	3.47892	3.79077	5.57797	5.87518	7.80924	4.56845	9.17668	3.17988	2.69204	2.85638	10.0822	8.12799	16.2953	4.02644	13.5422	9.61155	18.7613	17.4546	11.506	12.321	5.34623	2.7176	5.47114	2.8885	4.66112	5.01992	6.99203	1.72986	4.62152	3.13997	5.34515	7.42472	4.08071	3.87808	4.45065	4.06368	3.535	4.35115	4.50576	4.93757	3.5638
ENSG00000176887	SOX11	protein_coding	Coding	1.32	up	0.0059807	0.417	0.0104718	0.0950141	0.02718	44.7525	0.333862	23.0996	0.00804972	0.00270118	0.00326465	0.0133001	0.0414032	0.276547	0.037271	0.0648546	0.0678935	0.302864	3.17705	0.193436	0.0107484	0.100155	0.0199627	0.00349615	0.00522002	0.00533533	0.192818	0.0108962	0.0254676	0.0145261	0.0117179	0.002382	0.119649	0.0130157	0.0114871	1.24256	0.0104126	0.21099	0.0966642	0	0	0.00293357	0.0390871	0.0111439
ENSG00000109576	AADAT	protein_coding	Coding	1.32	up	0.0391647	0.535	1.00563	5.88974	2.31678	6.67543	1.6964	2.32835	0.141266	2.93111	2.49219	5.50448	1.15447	2.3831	0.545061	2.39431	0.397158	4.91045	7.53286	6.21162	1.10481	0.33115	2.38742	3.60458	1.52169	1.60732	4.80377	0.0495754	2.33625	0.238579	0.733449	1.60241	2.22611	1.07355	2.96084	3.35415	1.07736	5.81314	0.68214	1.15299	5.47852	2.43679	0.13511	0.173837
ENSG00000096093	EFHC1	protein_coding	Coding	1.32	up	0.0280014	0.498	2.60703	1.17536	1.14393	2.17191	1.99365	2.50532	2.79945	24.4526	3.56899	3.85763	1.10217	3.30514	0.93394	4.91794	1.82526	10.077	3.62274	1.69947	2.27681	1.59833	3.66158	2.79207	2.19242	1.45709	1.09404	0.508493	1.98568	1.85954	1.30671	0.809057	0.699978	2.15179	1.14847	1.03329	2.21201	2.36075	1.37479	1.90216	1.28779	2.03565	1.43619	2.24301
ENSG00000102003	SYP	protein_coding	Coding	1.32	up	0.0169737	0.463	0.207176	0.604673	0.175278	0.102113	0.142603	16.7965	14.5351	0.885159	14.2568	0.211247	0.0692223	0.392759	0.207712	0.180718	2.29861	0.709702	0.941365	0.226159	0.225913	0.0728045	0.37455	2.38778	0.293822	0.306259	0.31086	0.0566766	1.06062	0.201763	0.274279	0.900043	1.06689	0.235019	0.165646	0.364777	0.22414	6.67275	0.879897	0.38346	0.484389	0.255042	0.0772319	0.223579
ENSG00000155189	AGPAT5	protein_coding	Coding	1.32	up	0.0299171	0.507	3.48918	5.2032	10.791	7.79669	2.78526	22.8096	7.67685	4.58059	15.6786	4.82769	10.1372	1.84877	8.22705	4.0402	13.2172	7.44435	3.47501	5.9273	8.93766	8.28818	4.15772	6.65432	11.6213	6.97185	8.72943	7.16205	9.33262	3.27178	6.4499	9.47982	7.41161	6.48824	8.51829	8.26622	8.05585	5.64236	16.1113	4.59618	2.74041	3.26002	6.13155	9.88787
ENSG00000165244	ZNF367	protein_coding	Coding	1.32	up	0.0194517	0.483	1.67782	2.6313	1.7178	3.7129	4.47567	12.1536	1.22558	0.607199	10.9689	0.978025	2.20465	0.839109	2.16881	0.327417	4.31606	4.91588	2.01714	1.03514	2.1334	1.52037	0.928248	0.802623	1.74763	2.82821	1.51505	1.14072	9.06624	2.60264	0.767807	1.89687	1.50217	2.34998	1.99158	1.9343	1.83331	1.04764	1.94102	2.99091	0.853964	2.04145	0.773272	2.00759
ENSG00000135111	TBX3	protein_coding	Coding	1.32	up	0.0296152	0.506	0.739122	3.9389	0.455187	2.652	29.1862	0.764099	0.495427	1.96329	2.58812	0.62367	1.7352	1.26803	3.75486	1.19957	6.8565	2.29943	6.3026	1.40143	0.738023	2.54925	1.33588	3.0944	1.01736	1.53238	0.544919	0.235958	2.76844	1.52278	1.76692	0.279243	4.3297	0.486359	0.366117	1.34125	1.87488	2.06986	0.975809	1.69621	0.646703	0.60183	0.33325	1.19754
ENSG00000204899	MZT1	protein_coding	Coding	1.32	up	0.0139672	0.439	7.32068	7.66019	18.8343	29.917	30.8135	36.4924	9.32144	5.14262	99.929	18.8018	12.2059	8.7852	7.46804	6.16545	17.5091	8.04032	9.62135	7.83371	8.97381	6.84539	11.6339	11.5687	14.7686	8.67378	10.4336	12.7646	34.1828	7.11938	7.24381	24.6171	8.72248	25.308	10.0799	6.46825	10.6031	9.05247	7.94302	10.2613	11.1666	12.138	38.6364	13.2567
ENSG00000092470	WDR76	protein_coding	Coding	1.32	up	0.0337495	0.517	3.81737	5.57667	3.47013	6.20616	8.21671	9.82561	0.992488	0.820088	7.03585	2.0332	2.40191	0.616705	3.01484	0.690233	3.42336	7.23512	2.92032	1.97823	6.33283	3.25862	2.11984	1.18105	4.29688	3.54765	4.00477	1.88963	6.29159	2.15253	2.0068	7.45595	1.67702	3.67055	2.56346	1.66682	3.13627	1.94907	3.3199	2.27564	1.83672	2.70956	2.87179	3.24833
ENSG00000183723	CMTM4	protein_coding	Coding	1.32	up	0.0358202	0.525	18.888	4.24375	6.48563	4.84791	9.70901	21.7956	9.52005	19.3763	7.62022	6.0682	6.74224	9.75818	14.2625	11.1556	13.583	5.94808	9.65161	5.10156	17.7653	15.0547	18.5293	11.2363	2.19988	7.50955	9.41647	7.90173	3.95425	4.83586	9.23635	6.06148	11.4207	6.86606	8.80546	9.86032	12.0377	8.72991	10.7064	18.2079	4.92146	10.7076	3.10315	2.77315
ENSG00000069188	SDK2	protein_coding	Coding	1.32	up	0.0013697	0.377	0.120616	0.0851872	0.169171	2.6127	0.135464	3.85688	0.0786088	1.34731	6.17012	0.0949129	0.178315	0.127323	0.545949	0.180797	1.78502	2.13713	0.871637	14.9299	0.219153	0.035982	1.72283	5.58211	0.243115	0.0748126	0.0594885	0.0263741	1.1209	0.200609	0.385543	0.152093	0.704047	0.0547522	0.1715	0.791485	0.357847	0.441602	0.230516	0.996039	0.144246	0.22918	0.0347001	0.203698
ENSG00000188493	C19orf54	protein_coding	Coding	1.32	up	0.0027677	0.377	3.91364	5.90688	9.13823	13.8767	10.8915	7.74121	6.11394	6.88054	7.37968	3.59058	4.16436	9.47969	5.40807	3.92429	5.14497	10.8368	5.87364	2.09674	5.93432	7.931	7.20285	4.74631	5.07502	3.67096	6.31553	3.09956	5.00926	3.87681	3.52066	5.39063	4.99715	5.35979	6.06872	5.03158	4.84537	3.49929	6.97639	5.54559	3.72495	4.35769	1.23928	3.28198
ENSG00000160752	FDPS	protein_coding	Coding	1.31	up	0.0031271	0.377	56.6901	24.8331	54.3512	35.6411	33.329	24.5295	50.9937	25.8066	59.2028	28.4295	28.1313	32.4681	33.4026	20.3529	21.7993	41.4791	21.3823	55.307	70.2632	32.106	49.5448	27.2035	23.381	33.665	36.1011	31.4012	73.308	72.4847	23.3988	49.5533	14.9646	27.4369	41.8585	25.3828	17.1081	25.661	26.2883	25.1699	40.7969	53.6252	87.8792	117.06
ENSG00000069275	NUCKS1	protein_coding	Coding	1.31	up	0.0024452	0.377	72.6782	25.3885	34.4286	198.166	76.3018	122.566	62.1763	39.0979	30.0864	33.7917	93.6732	99.0107	92.0016	70.4276	60.5287	88.6564	62.1295	99.3172	57.1308	51.1454	45.5536	46.1063	47.2354	46.6301	52.906	48.7825	120.225	45.7971	23.7582	113.025	59.3378	36.7704	36.5143	79.9416	50.1232	59.5656	43.7964	52.2963	39.7251	43.7745	30.1489	29.6716
ENSG00000116141	MARK1	protein_coding	Coding	1.31	up	0.0463444	0.558	0.261252	0.118398	0.099995	4.61518	2.11419	18.4082	4.05539	2.29124	7.29872	0.107037	0.231022	4.08745	2.51958	2.11327	4.08885	3.27033	1.22328	0.526895	0.598094	2.36553	0.596211	0.289805	0.64415	6.54657	1.82332	1.20039	3.43213	0.258986	0.247076	0.49075	3.09202	1.22555	1.62705	5.31472	0.138268	0.479591	2.21526	0.259566	0.130138	2.00675	0.045755	0.155453
ENSG00000115392	FANCL	protein_coding	Coding	1.31	up	0.0009424	0.377	8.05024	6.00502	6.89162	8.84281	10.9763	20.1936	10.0681	5.83907	8.31984	7.07945	8.22165	5.99805	5.90561	8.221	7.68996	18.2324	6.05182	8.58158	13.6599	9.60995	7.40862	6.02203	10.5041	6.28093	3.63439	7.48375	12.4576	5.46503	4.08336	5.06301	3.77246	4.21565	6.75285	5.7324	7.16571	3.60389	4.7644	6.37356	5.67491	5.40823	6.34538	7.89557
ENSG00000156427	FGF18	protein_coding	Coding	1.31	up	0.0433509	0.547	0.214543	15.3801	0.801191	18.7414	0.160482	6.08932	0.0589002	0.853833	0.544638	0.116781	0.339303	0.117494	1.34993	0.892143	1.86293	3.9994	1.22186	5.80207	0.128082	0.277205	0.311611	0.460468	0.168059	8.38555	0.559304	0.0372065	0.127055	0.250186	0.823112	0.167321	0.408556	0.125712	0.365625	3.03712	0.251426	0.841445	11.3639	0.409062	0.310592	0.296218	0.0780007	0.391395
ENSG00000174469	CNTNAP2	protein_coding	Coding	1.31	up	0.0111475	0.437	0.161081	0.0319776	0.00934865	0.510809	0.42832	16.3487	0.0107673	0.106225	10.496	0.0693818	0	0.0978469	0.907335	0.112196	1.2714	0.0650728	12.1372	0.0401679	2.38824	0.017474	0.986195	0.0336704	0.0195504	0.336844	0.229358	1.18444	0.872385	0.0349741	0.0178683	0.0019117	0.0800211	0.098191	0.0230477	1.80654	0.028204	0.0387784	0.768399	0.0115044	0.108149	0.0164805	0.0171108	0.00894366
ENSG00000139116	KIF21A	protein_coding	Coding	1.31	up	0.0437707	0.548	4.15713	3.31335	0.994147	1.21653	5.54829	11.4866	4.44124	7.8707	5.10526	1.73705	3.62398	12.2945	3.68695	5.45799	5.90169	1.08548	1.82528	1.76784	5.44438	8.39761	3.14356	2.92503	1.63351	5.73703	2.40726	3.83352	3.15253	2.00553	1.9961	11.2201	3.74191	2.51563	3.33722	6.03025	1.68196	2.79637	3.76182	3.74124	1.07746	5.06548	0.925106	2.49458
ENSG00000140459	CYP11A1	protein_coding	Coding	1.31	up	0.0043489	0.377	0.331283	1.14059	0.058186	0.289025	70.9558	0.0520927	0.0134031	1.45047	0.0652294	0.423528	0.034469	1.50022	0.240474	0.0575924	0.127176	0.262068	0.625594	0.125003	5.42266	0.0380655	1.88353	0.183369	0.104299	0.435294	0.0687964	0.19957	0.0231298	0.22047	0.178525	0.0416445	0.19092	1.13126	0.254622	0.0730988	1.02724	0.382148	0.111132	0.232712	0.353386	1.7511	0.0354991	0.0927756
ENSG00000117054	ACADM	protein_coding	Coding	1.3	up	0.0035122	0.377	9.5382	9.54849	14.496	9.41669	9.27564	21.3109	12.7663	11.1283	13.5568	12.0922	15.7641	30.8598	10.48	23.8524	9.32356	14.0458	12.7069	17.3719	8.10609	7.74751	9.33612	6.83843	6.62924	11.5446	7.37502	27.488	18.3021	6.17591	8.86474	10.5472	6.87045	16.6465	15.5401	18.3535	7.03495	7.60133	20.1663	6.86589	12.5095	14.2568	23.6493	12.6694
ENSG00000152078	TMEM56	protein_coding	Coding	1.3	up	0.0446613	0.549	3.68404	5.69345	1.73801	2.72247	3.37576	4.88093	3.80859	1.69589	4.3685	2.78864	6.70748	7.34518	1.36463	0.636615	2.15262	2.24163	2.92022	3.78427	2.60451	0.628347	1.2123	2.56358	0.864931	1.11028	1.48848	0.700217	1.67585	0.277719	1.37891	0.810882	0.747751	3.32847	3.60769	5.85771	1.66654	1.96169	3.44301	1.6252	5.26193	1.23362	2.4151	3.08478
ENSG00000163155	LYSMD1	protein_coding	Coding	1.3	up	0.0182075	0.474	6.98366	3.85722	10.5289	10.1694	2.99909	8.42327	7.72377	3.80318	6.19681	7.46735	3.00349	7.5052	4.99931	5.94727	7.39561	6.56611	6.9589	6.8141	6.88613	7.61471	5.151	6.02853	3.91981	8.87219	7.61299	3.51867	7.20374	9.73088	2.92493	5.84637	4.82972	6.13572	12.3099	3.17274	4.26698	4.541	15.7997	2.71596	9.88474	6.85337	9.30197	5.29468
ENSG00000143493	INTS7	protein_coding	Coding	1.3	up	0.003811	0.377	8.67877	8.00547	9.85486	8.93436	7.96142	16.5271	6.25516	2.98441	6.84412	6.70868	6.68382	10.0808	14.2413	6.17531	8.84249	9.16898	5.89053	8.74292	11.636	13.2004	7.88359	10.6498	9.84652	11.0976	5.87306	5.50161	15.8459	3.67799	3.30495	18.9972	6.66757	5.51072	5.89084	5.9406	5.14537	8.09895	7.66258	3.91237	7.78712	9.23227	7.50192	7.446
ENSG00000143498	TAF1A	protein_coding	Coding	1.3	up	0.0067258	0.424	3.2537	1.94772	3.53163	5.19886	2.67157	5.18241	3.96789	1.45621	1.81897	2.03287	3.08414	1.06574	3.89136	2.25709	2.55597	4.89831	2.38567	2.80697	3.70422	3.15413	2.25125	3.01144	2.98706	2.89236	1.72141	5.72833	3.98153	2.85041	1.64458	6.73637	2.21216	1.84239	1.06383	2.19568	1.58761	2.77463	1.41867	3.61569	2.38435	3.18949	4.34495	5.01202
ENSG00000123983	ACSL3	protein_coding	Coding	1.3	up	0.0124877	0.437	9.50025	15.3143	12.4289	9.75152	66.4434	22.3091	18.2347	20.6954	20.2357	9.53416	14.4896	30.9477	51.913	22.3097	22.2395	14.8478	13.5872	7.632	26.5059	23.5829	21.2813	11.8606	18.681	11.5055	17.6726	42.94	11.5724	12.0719	13.972	23.3963	18.8919	17.1135	12.9484	27.1722	8.72921	9.92704	23.3616	18.4023	9.60307	20.812	9.27745	15.6214
ENSG00000164045	CDC25A	protein_coding	Coding	1.3	up	0.0162709	0.46	0.953617	1.12294	2.53272	6.57626	5.29517	5.68345	1.5002	0.434763	2.84161	0.732342	2.84096	0.163736	1.19057	0.146506	1.90515	2.72219	1.39192	1.64723	2.24379	1.80293	1.49379	0.262848	1.83144	1.27304	1.5386	1.22303	2.23832	1.22344	0.682449	3.77842	0.654598	1.89094	0.933566	1.22277	0.702904	0.767467	1.485	1.36611	0.428076	1.68365	2.03185	0.999094
ENSG00000124789	NUP153	protein_coding	Coding	1.3	up	0.0033879	0.377	9.91769	8.53112	7.18076	28.9709	37.0832	16.5721	7.76347	11.0024	18.4571	6.84147	11.67	14.2577	18.6465	14.2706	11.944	10.3584	16.3786	18.3876	17.3999	9.82875	8.19759	12.9515	12.0992	9.55575	10.6393	5.72441	12.6158	13.3116	4.82548	21.8708	9.99102	12.7975	10.4371	14.0309	9.09005	7.11928	10.3164	10.3532	5.46058	14.3414	4.85023	5.55913
ENSG00000213420	GPC2	protein_coding	Coding	1.3	up	0.0023336	0.377	0.544608	0.104716	0.0707515	31.3734	0.938055	14.3549	0.80673	0.25225	3.55434	0.0908806	0.326919	0.027092	0.290047	0.210089	0.244847	1.3525	0.546138	0.129403	0.213339	0.148776	0.313229	0.310563	0.107006	0.137725	0.368597	0.0910002	0.121288	2.12259	0.0373658	0.162764	0.219533	0.916052	0.150443	0.151508	0.157123	0.128397	0.664008	0.0652999	0.115099	0.287315	0.283272	0.10999
ENSG00000175305	CCNE2	protein_coding	Coding	1.3	up	0.0098211	0.427	1.85846	1.72606	1.74778	4.52569	1.71065	7.17579	0.963049	0.439215	6.93971	0.8901	1.71863	0.312516	0.671315	0.574426	1.57067	4.27487	1.69384	0.772509	2.28054	1.2866	0.387052	0.433292	1.13171	1.04033	3.80298	0.640995	7.34099	1.50448	0.248625	0.37787	0.553599	2.23251	1.28128	1.03411	0.782029	0.555713	1.29003	0.646665	1.74355	1.33211	2.55775	1.23747
ENSG00000136810	TXN	protein_coding	Coding	1.3	up	0.0389055	0.534	101.817	117.986	126.851	103.201	415.913	343.301	189.026	167.872	430.88	119.492	167.368	385.273	423.375	171.94	111.835	67.1483	99.1991	188.748	406.456	916.757	203.69	120.597	111.273	390.833	74.3428	335.787	209.14	119.419	156.438	332.554	142.354	186.274	264.861	84.9543	102.066	105.433	82.5642	172.017	204.609	143.253	240.72	266.336
ENSG00000108055	SMC3	protein_coding	Coding	1.3	up	0.0036882	0.377	9.70343	14.6088	11.9976	30.8531	40.7958	55.3224	12.7073	11.3653	26.3538	8.62606	18.9153	14.5859	20.8282	18.8269	26.748	20.7975	13.8851	15.2455	18.3829	11.2126	12.6441	16.5357	18.9542	15.3539	14.6137	12.3586	10.6717	11.6842	8.98846	32.5935	14.8992	10.0821	16.7805	15.7373	12.4501	8.17282	23.7706	15.0054	6.66478	15.7954	6.21087	5.23511
ENSG00000064763	FAR2	protein_coding	Coding	1.3	up	0.0375383	0.532	1.3049	0.898849	1.08865	6.46427	2.92938	3.14239	4.58737	1.40587	7.79078	0.567924	2.06816	0.685191	5.14984	0.438914	0.993717	0.922241	7.68589	0.215787	0.633396	1.9296	0.850633	1.0253	3.18507	2.08909	1.23169	0.630123	11.3412	1.0515	3.21177	0.234132	1.2264	0.551584	3.25077	2.55098	0.792777	1.0926	2.64297	11.9475	1.48738	1.21011	0.458058	3.95048
ENSG00000123178	SPRYD7	protein_coding	Coding	1.3	up	0.0040169	0.377	3.58106	3.54446	4.19634	3.69223	32.7878	4.256	4.60899	4.21672	6.73262	6.75297	3.91978	4.63426	5.89446	5.94436	3.35269	3.36169	9.7355	3.69362	5.50348	7.56509	7.75313	3.26277	4.97377	3.95084	5.65366	3.07515	2.342	5.33214	3.11707	14.7619	2.89783	3.17686	3.53095	3.19506	3.9006	3.37619	1.94662	3.94785	2.89334	5.18447	6.85497	3.96607
ENSG00000140057	AK7	protein_coding	Coding	1.3	up	0.0094992	0.427	1.70095	0.149622	0.514487	0.269009	0.718032	1.57577	8.68723	14.3165	1.82705	1.77969	1.33301	1.63826	0.996362	0.982459	3.71876	1.01864	1.43701	1.0023	0.77099	0.447928	0.44085	0.588203	0.700766	0.539509	0.462231	0.118204	0.779046	0.590279	0.780414	2.47098	0.840202	0.297268	1.73486	1.42877	0.837348	1.70447	0.524314	1.53075	1.49186	0.450079	0.427464	2.71357
ENSG00000132199	ENOSF1	protein_coding	Coding	1.3	up	0.0277403	0.498	7.32049	1.97607	2.27696	4.40634	2.63796	5.77292	5.48958	9.91446	5.60924	2.76091	2.1287	9.21709	2.25501	8.85984	3.38286	11.9632	4.8459	9.87107	6.94996	4.33823	6.21025	2.0344	2.34655	2.57658	1.60908	1.66056	7.36745	3.23956	3.41461	5.29977	2.72149	3.21872	7.05932	3.0725	2.84032	2.16015	1.38115	4.89764	2.11389	2.70089	2.35224	2.89527
ENSG00000125885	MCM8	protein_coding	Coding	1.3	up	0.0317922	0.517	2.91642	1.82766	2.54426	5.6667	3.01132	8.00391	1.44186	1.78528	3.07924	0.859436	1.90878	1.05178	2.16193	1.45086	3.9318	10.9519	2.29354	1.58104	2.94879	2.24863	3.20605	1.49224	3.77947	3.04439	1.69798	1.05135	5.76778	1.81398	0.423766	3.68333	1.06252	2.96731	0.927853	5.13688	1.70573	2.16733	2.35694	1.61288	0.618703	6.38529	1.16419	1.24229
ENSG00000129951	LPPR3	protein_coding	Coding	1.3	up	0.0064698	0.423	8.97711	0.0194991	5.08868	5.1024	0.0852702	0.110577	0.00853527	7.70731	0.072693	0.71922	0.122922	0.0851307	0.345792	0.747263	0.107983	0.182059	0.15663	0.00860575	0.268638	0.138517	1.22767	1.31785	0.902187	0.379029	0.0438103	0.0654697	0.611268	0.42297	0.26092	1.50026	0.0740051	0.90671	0.03654	0.152346	0.401605	1.50625	0.0244035	0.22799	0.0750135	0.186631	0.0339094	0.401748
ENSG00000105245	NUMBL	protein_coding	Coding	1.3	up	0.0325391	0.517	4.83721	3.72651	11.2965	13.2075	9.48725	6.43349	4.04584	6.18011	6.72628	1.43884	3.69488	4.41245	4.10183	4.38502	2.02472	8.63416	2.43305	0.976265	6.34334	9.78367	6.27708	2.96558	5.3749	3.4192	1.93335	2.95489	2.78376	6.20055	1.41068	7.90373	2.71718	1.93524	3.49162	3.96011	3.24882	3.03383	3.53347	1.70638	1.14506	2.01618	4.03302	1.30153
ENSG00000134744	ZCCHC11	protein_coding	Coding	1.29	up	0.0032086	0.377	2.46497	0.458616	0.988531	6.61972	3.76975	4.00406	1.67243	2.67079	3.02586	1.32257	3.24618	2.12711	1.8807	3.20218	2.36008	4.85064	2.58463	3.67171	1.56037	3.96692	1.70484	2.03703	1.55935	1.59954	1.12122	0.887542	2.54778	1.83857	0.630711	2.98985	1.68156	2.15983	1.10132	1.498	2.21519	1.00734	2.5139	0.866069	1.45605	1.24897	1.41531	0.303906
ENSG00000160678	S100A1	protein_coding	Coding	1.29	up	0.0235715	0.498	34.0655	1.65809	0.111731	0.0554998	0.217387	0.400122	6.22327	3.26457	0.732749	0.181791	1.66002	0.496293	0.0714996	0.252978	0.0488419	1.42049	1.15201	0.548838	1.51995	1.07136	1.18717	0.744468	0.510711	1.99585	0.852082	0.226449	3.19787	0.675225	0.15848	0.150796	0.363424	0.205993	1.18997	0.153128	16.0302	0.31979	0.220759	0.711543	2.74343	0.177272	0.112475	0.181715
ENSG00000116161	CACYBP	protein_coding	Coding	1.29	up	0.0043064	0.377	25.6004	16.3327	39.4457	24.1007	20.8945	33.8972	30.7285	8.01933	30.9948	15.0514	23.7088	24.927	18.622	21.6387	18.0437	13.9432	12.6497	22.0954	57.8313	29.7529	15.974	21.857	24.5745	25.2479	25.835	25.0808	46.8596	12.7618	12.8894	39.6912	20.4088	16.737	14.4234	25.2097	9.7887	20.0418	24.4814	10.57	34.9795	23.0149	46.6823	21.8768
ENSG00000158615	PPP1R15B	protein_coding	Coding	1.29	up	0.0003197	0.289	26.7051	16.8817	18.8477	23.6788	91.1009	25.6994	18.9238	20.6994	9.29575	14.8698	36.6358	18.9679	29.1839	17.939	27.6899	20.3631	20.059	38.2323	26.5453	48.5145	22.3881	22.3592	24.1658	21.2584	17.2591	22.5116	21.0594	22.1411	11.6672	54.6296	23.5452	16.1726	15.9158	19.2	11.6177	20.0072	21.0051	21.3408	22.3263	24.9906	22.8022	27.4681
ENSG00000117707	PROX1	protein_coding	Coding	1.29	up	0.0329201	0.517	3.10037	0.146668	0.102383	2.44863	0.173733	10.9824	2.80386	0.556606	9.71771	0.41564	0.0889547	0.0842164	0.506546	0.215344	8.03938	0.945545	0.884388	0.0700147	0.409375	0.691054	0.270769	0.462639	0.390833	1.7507	0.174854	0.413822	0.115313	0.208426	0.591636	0.265192	4.48566	0.167785	0.0911479	0.649611	0.152533	0.209197	1.18976	0.766451	0.34545	0.191948	0.0381721	0.214033
ENSG00000095002	MSH2	protein_coding	Coding	1.29	up	0.0138731	0.438	11.8742	8.50666	12.3682	17.474	19.8428	37.3739	15.0074	5.49985	21.4422	6.15866	12.4772	6.48746	7.50781	7.40926	12.8311	18.0657	8.07421	8.06315	13.0144	7.03134	4.58418	8.91653	8.60208	7.0582	9.04192	7.11001	14.2064	8.01747	3.42957	18.1863	8.19948	11.6799	7.57166	16.2576	6.11799	6.08671	11.0739	5.39529	5.49133	10.2716	16.614	6.06207
ENSG00000031691	CENPQ	protein_coding	Coding	1.29	up	0.0331674	0.517	4.45189	3.19201	10.7639	8.15107	6.09357	5.99889	5.87242	2.43262	8.70524	5.60413	11.9429	2.54333	4.10973	3.3862	2.50494	8.03872	7.22737	4.62784	5.69353	3.43965	2.20958	3.46517	8.85056	6.35282	4.62528	2.08318	11.1475	5.09895	2.05753	4.94949	2.19051	8.81414	2.55736	3.13245	3.66713	5.42918	3.33486	3.04707	4.8136	8.27993	12.9076	8.09232
ENSG00000146373	RNF217	protein_coding	Coding	1.29	up	0.0058347	0.417	0.509662	0.731921	0.272871	2.77883	13.1886	0.97481	0.0750608	1.34538	1.28078	0.54901	0.694926	0.88662	3.02189	0.831894	2.70218	0.86887	1.93688	4.09137	2.46512	6.82311	2.89659	2.08364	1.09934	9.82624	0.617852	1.48275	2.02197	0.404827	0.333394	1.63172	1.32657	0.661596	0.813146	0.844158	0.664265	0.656048	2.01838	0.657733	0.599921	0.460356	0.164862	0.281326
ENSG00000155100	OTUD6B	protein_coding	Coding	1.29	up	0.0225921	0.497	5.55962	4.91868	6.77602	3.91129	5.64186	4.20687	3.87665	2.71817	4.64507	2.82838	9.63983	2.39908	3.35016	3.42506	4.36617	2.60889	4.96108	3.36002	4.96535	6.21496	1.91595	2.31861	4.69973	3.0529	9.82081	2.52155	6.08338	5.07827	1.09439	6.12564	3.0166	2.39694	5.39878	2.69497	2.65092	2.49291	2.44215	2.63984	5.84952	3.53085	5.8427	2.37799
ENSG00000178966	RMI1	protein_coding	Coding	1.29	up	0.0137506	0.438	6.71259	3.47474	4.90394	9.29451	7.73087	17.527	4.0026	2.78025	9.94268	4.05889	4.71444	5.16767	8.09248	4.29255	6.5408	7.44078	6.41901	2.038	4.59625	4.40627	2.44844	3.04656	3.81982	4.38172	5.25603	5.50526	13.4404	6.88672	2.91328	4.60737	3.8836	7.30671	4.33381	3.71765	4.36852	3.97222	5.96232	4.22316	6.54132	3.67585	4.37298	5.22714
ENSG00000177156	TALDO1	protein_coding	Coding	1.29	up	0.0366323	0.53	39.347	75.9196	56.2177	34.5283	163.703	102.275	98.0184	82.8733	228.493	57.6152	46.5468	369.976	115.892	218.367	40.1209	43.592	79.92	73.795	125.552	271.288	129.114	65.409	54.4091	230.638	40.0813	112.445	117.31	86.4832	61.3013	103.332	55.4204	81.0851	111.338	75.3405	45.526	42.3298	53.7213	71.6735	77.6604	62.3995	183.458	66.3711
ENSG00000121621	KIF18A	protein_coding	Coding	1.29	up	0.0277276	0.498	1.67885	3.14293	1.86389	8.33977	3.44116	3.50621	1.58374	0.423807	4.26236	1.07443	1.13939	2.79377	1.50254	0.384946	2.77932	1.47437	1.25561	0.373937	3.78005	1.91139	1.20146	0.577922	3.49053	1.60776	1.98725	2.14377	5.34719	1.16877	0.542799	14.9047	0.999465	2.89544	1.00574	2.4501	1.57293	0.980719	1.26959	1.18478	1.15781	1.66025	1.1283	2.24801
ENSG00000067064	IDI1	protein_coding	Coding	1.29	up	0.0273785	0.498	16.6673	30.7294	38.4767	15.8293	19.8388	23.6968	30.7807	23.1972	32.9931	14.5883	12.9485	21.3615	28.5594	11.1584	18.803	9.75037	15.7017	25.754	28.5365	13.2871	51.9507	15.8742	9.9126	21.4426	19.816	12.2472	21.8402	10.9831	22.4919	31.6478	17.2384	26.3678	23.3158	25.3578	8.62912	21.4655	33.3165	17.6733	33.588	31.6853	41.1682	96.839
ENSG00000138182	KIF20B	protein_coding	Coding	1.29	up	0.0383746	0.533	2.06124	2.63295	3.03411	4.11963	8.90416	6.17157	1.94988	0.694412	2.56766	0.681293	2.5503	0.741746	3.43892	1.34995	6.07718	2.46744	1.36775	1.40304	3.53311	4.30052	2.55751	1.40602	3.85091	2.09813	1.58628	1.89827	1.98595	2.18002	0.538358	6.61773	1.82727	2.48799	1.53502	3.08145	1.96623	1.56602	2.23195	2.45827	0.908934	2.50887	1.96265	1.1535
ENSG00000103540	CCP110	protein_coding	Coding	1.29	up	0.0096869	0.427	2.56721	1.73642	1.63565	2.1804	1.69488	14.1326	1.1949	8.01384	6.73021	1.97236	4.13365	2.95776	1.73292	1.37157	5.75893	8.79107	5.26011	2.15602	2.80642	1.35144	1.55791	3.73147	2.06131	1.5228	2.13717	0.59535	2.7557	1.59366	0.814973	2.09899	1.84007	1.72766	3.36874	2.46125	2.29722	2.10464	1.92453	3.04696	3.50439	1.25342	1.06002	1.12729
ENSG00000132639	SNAP25	protein_coding	Coding	1.29	up	0.0347001	0.519	0.0770607	0.00796052	0.121017	3.78207	0.113929	12.6763	2.00709	0.224501	36.4858	0.0172719	0.114704	0.0617862	0.298474	0.288227	0.61718	1.35025	0.695049	0.0175665	0.295116	0.0848248	0.282285	0.322355	0.176251	0.0692862	0.241456	0.0440227	0.844865	0.235075	0.0608691	9.12535	0.336656	0.321148	0.0708581	1.62399	0.294106	0.489432	0.840859	0.158231	0.104998	0.998119	0.147665	0.115775
ENSG00000133247	SUV420H2	protein_coding	Coding	1.29	up	0.0162331	0.46	1.9153	1.26482	1.65905	3.08155	3.60434	5.54136	4.29687	5.85953	11.9223	0.95928	1.09873	1.14568	1.39514	2.96582	1.26038	8.34755	3.02178	2.64535	2.02992	3.37136	4.51185	2.03645	1.10249	2.1725	3.63396	0.924066	1.7946	3.1727	1.17681	0.904688	1.02562	2.19125	3.34291	2.18628	2.35287	1.68221	2.42906	1.68827	0.916565	1.21059	0.804556	1.72284
ENSG00000162664	ZNF326	protein_coding	Coding	1.28	up	0.0018345	0.377	2.39951	1.63494	1.2791	3.48046	3.06027	3.89627	2.29394	3.22269	3.8198	1.07423	2.28305	4.67603	1.67404	3.73065	2.24106	5.02591	4.14314	4.11035	2.7278	3.02973	2.08817	1.87743	1.48894	1.19995	1.68363	0.995633	2.35057	1.68969	1.43059	1.45593	1.47213	2.29468	2.03339	2.74357	1.83389	1.61345	1.90732	1.9543	1.20338	1.06419	1.54007	2.44443
ENSG00000143624	INTS3	protein_coding	Coding	1.28	up	0.0119579	0.437	15.0323	3.67735	2.48483	14.5608	7.18968	6.53752	7.60735	10.5002	12.8403	3.62317	3.63643	12.2043	8.17338	10.0756	6.80239	12.9492	11.3855	26.2643	9.38307	9.91517	13.9133	12.4003	4.29728	5.67276	5.37506	6.07703	9.27423	7.52552	2.81673	9.90339	4.35368	4.41663	10.8303	9.67028	7.12183	4.96945	8.76677	5.56747	4.41019	5.56592	2.15835	3.88655
ENSG00000158764	ITLN2	protein_coding	Coding	1.28	up	0.0322379	0.517	0.446471	0	0.082774	0.0342633	22.9492	0.0185264	2.61694	1.7131	0.539364	0.124044	0.0735522	0	1.34078	0.0153618	0.180918	0.0889662	15.6427	0	0	0	1.71407	0.25154	0.0463665	0.00947814	0.0917513	0.0129047	0.0863728	0.0476408	1.48007	0.114253	0.0177129	0	0.00765251	1.24786	0.0346835	1.20172	1.43102	1.85261	0.646353	0.297052	0.284064	0.0593911
ENSG00000094975	SUCO	protein_coding	Coding	1.28	up	0.0038302	0.377	9.86016	8.4463	8.14414	15.1143	7.33471	19.8465	15.2688	6.19966	14.0123	7.24956	17.5025	7.37676	12.7718	7.87002	11.9108	15.9725	10.7803	14.1757	11.7632	9.76845	7.36925	15.6991	12.6055	13.9603	8.53397	8.36966	13.5826	6.63983	4.80947	9.17674	11.1596	4.92232	6.52937	15.7608	5.74179	13.6498	9.34292	8.70803	9.1498	8.81969	7.95544	5.95735
ENSG00000117625	RCOR3	protein_coding	Coding	1.28	up	0.0039074	0.377	6.30815	3.67991	2.50223	5.22508	5.37972	12.6944	5.25954	4.70409	2.97105	4.65538	4.38339	9.43035	4.95324	12.3794	5.72952	8.96015	5.69102	11.4945	4.75174	4.03186	4.68595	8.184	3.60089	6.02717	2.95522	2.7493	6.73293	2.70888	2.06765	5.90715	4.34419	2.60993	4.92959	3.7355	3.84814	3.86443	4.97335	3.09986	5.58258	4.0651	3.56775	3.62637
ENSG00000163660	CCNL1	protein_coding	Coding	1.28	up	0.0296948	0.506	13.0416	4.8769	3.77756	7.10237	9.15244	8.40284	9.14473	20.4892	9.82186	5.69257	7.82726	8.14434	5.53771	10.1647	14.3035	27.4623	12.7599	14.5938	9.96003	11.5112	11.0156	6.31729	7.84192	4.5547	5.33424	3.89154	12.8083	9.0338	1.66438	3.78543	5.70337	5.94265	11.0523	3.10417	6.35222	2.46624	4.28207	6.55418	7.00931	7.67421	6.11545	8.87153
ENSG00000198315	ZKSCAN8	protein_coding	Coding	1.28	up	0.0361458	0.527	0.8026	3.83631	1.37387	11.9853	7.22678	5.71729	2.94102	6.53466	6.14065	4.50288	3.52803	6.86818	5.0796	8.14253	4.81239	9.12789	6.89898	8.83511	5.30738	2.77542	4.60157	5.95153	3.0603	2.01899	3.43664	0.782806	3.63305	3.22347	2.0974	3.55799	3.48965	4.81387	5.51421	4.25339	4.84991	2.45403	4.17345	4.18816	1.81325	4.05728	1.1631	2.11496
ENSG00000146281	PM20D2	protein_coding	Coding	1.28	up	0.0411959	0.543	5.69191	4.575	7.63669	11.4241	6.69748	8.18247	4.23379	5.9029	7.18867	8.18987	8.87917	2.65438	7.00595	5.94667	16.0313	9.25248	4.34541	6.31795	3.92424	3.56047	4.61713	6.90852	10.2924	4.55504	13.3845	3.43048	8.33318	13.5584	2.64753	6.65674	4.10546	13.3273	9.74065	4.87827	12.0403	3.42125	7.78869	4.85813	7.8736	5.87289	6.15294	2.80677
ENSG00000187189	TSPYL4	protein_coding	Coding	1.28	up	0.0085931	0.427	4.15743	5.88172	3.09389	21.7782	8.91594	6.07635	4.41038	11.742	26.551	4.68848	4.60599	4.27362	7.0487	4.41912	6.243	13.3859	7.50668	4.33394	4.46477	2.90661	4.84873	9.08655	5.48774	5.46799	5.24291	1.83341	5.10701	6.3746	3.47814	1.68435	4.43687	3.51854	5.70566	10.2064	6.6516	8.51647	8.11963	4.88125	4.37084	3.37161	2.735	3.72694
ENSG00000158164	TMSB15A	protein_coding	Coding	1.28	up	0.0275696	0.498	0.422084	1.28741	0.444805	26.1862	0.651392	30.796	0.47815	0.103145	3.78141	0.16929	0.175666	0.643445	0.513936	0.183444	0.504105	1.3963	1.308	0.0860889	0.1759	0.526558	0.169396	0.155752	0.642281	1.17712	0.262958	0.184923	2.34282	0.270231	0.551861	0.363831	0.888386	0.298205	0.76762	0.745074	1.32537	1.25054	2.96855	0.319302	0.300163	0.634777	0.542748	1.32389
ENSG00000133731	IMPA1	protein_coding	Coding	1.28	up	0.0176362	0.468	10.2634	11.3431	18.3925	6.27603	5.27768	10.4942	65.8524	5.12816	8.15676	9.30514	37.2898	3.56148	4.07663	4.3947	7.49237	3.89583	5.5246	4.66377	6.31607	6.49633	2.64097	7.02255	9.81637	7.32378	12.1133	6.20024	8.83162	8.51686	6.81675	9.99354	6.07609	4.5424	8.98914	4.01615	3.77977	4.31858	3.77965	7.74431	10.0595	6.38756	8.87814	8.12311
ENSG00000162337	LRP5	protein_coding	Coding	1.28	up	0.0408245	0.543	14.2964	41.1257	29.4882	42.4139	22.83	22.019	26.9819	31.8007	43.7173	19.8995	11.8028	22.2256	18.2631	45.9786	46.5052	28.5849	18.5875	27.7041	39.2515	50.8903	24.5884	28.4331	12.9486	37.2638	25.2286	21.5864	16.2468	13.4379	27.0688	33.5082	23.1065	39.8408	22.0473	19.8455	22.9086	13.9723	73.8417	42.464	11.4891	38.5866	10.52	31.0166
ENSG00000133678	TMEM254	protein_coding	Coding	1.28	up	0.0112439	0.437	7.57814	8.26858	8.31674	8.27912	17.1699	13.5259	25.8159	15.7299	10.2894	12.6376	11.9367	29.0944	22.2899	10.775	13.2876	10.0563	9.33311	15.1915	13.7543	8.54777	17.6288	14.7836	6.70447	21.5514	8.93817	9.28056	7.13537	8.51984	6.35997	10.0793	10.746	13.3597	30.0953	8.66474	6.09089	15.8569	10.0514	7.75936	10.7061	13.9158	7.67308	9.64288
ENSG00000175970	UNC119B	protein_coding	Coding	1.28	up	0.0252637	0.498	16.8488	6.13688	6.70575	14.4048	4.01642	17.0304	4.73758	18.9546	6.73395	6.07721	3.96086	3.98263	5.71844	7.67985	9.87555	6.60403	8.58035	9.66691	13.156	6.31087	8.10058	8.09163	2.28662	11.0857	15.389	12.7891	5.60328	5.47607	8.2561	11.7216	6.59333	11.2151	10.6904	9.22151	10.5555	10.4612	12.5102	5.41317	5.26964	5.90332	6.57806	3.51623
ENSG00000134152	KATNBL1	protein_coding	Coding	1.28	up	0.0278823	0.498	2.81407	2.10907	3.58411	2.4075	3.41197	3.42021	2.112	9.66094	3.2354	3.35471	2.56101	3.01791	41.5782	3.24504	3.53564	3.31329	3.53614	2.84086	3.39139	24.7586	4.44137	2.93739	4.34736	2.05096	1.86015	3.2429	2.62445	3.93113	5.03787	4.38895	2.52089	3.65706	3.77931	2.33861	2.22592	3.77052	2.33672	3.17973	4.58817	2.97025	6.43284	4.70912
ENSG00000005189	AC004381.6	protein_coding	Coding	1.28	up	0.005711	0.417	1.76807	0.980857	2.4029	0.892462	1.02779	7.25683	1.43874	1.1564	7.75612	0.620126	0.549886	1.24783	0.934717	0.354314	2.8778	2.30468	4.20603	2.12146	1.28542	0.73831	1.56069	0.711318	1.06943	1.89588	0.890269	1.00069	5.07854	3.36987	0.591059	1.0248	0.760733	0.70617	1.96587	1.47178	0.993058	0.628075	1.79826	1.18483	1.99914	0.758504	1.34049	0.724281
ENSG00000141576	RNF157	protein_coding	Coding	1.28	up	0.0249342	0.498	0.444697	0.260316	1.93529	8.54976	1.93087	11.0795	6.60894	0.277716	4.62977	0.100327	1.38191	0.146218	0.527587	0.201326	0.847252	1.3112	0.87326	0.405132	0.604018	0.18249	0.230526	0.253959	1.367	4.70235	1.69306	3.08346	5.82544	0.538199	0.340475	4.12073	0.66113	4.35491	0.23107	0.826621	1.32656	0.710966	1.35289	0.736896	0.176947	2.12438	0.706841	0.809491
ENSG00000197063	MAFG	protein_coding	Coding	1.28	up	0.020548	0.488	7.57654	5.21159	5.79808	12.1989	12.2521	33.1486	5.33338	12.4074	37.451	5.55937	5.99813	9.33274	8.71037	12.2458	5.27324	7.06234	9.06492	6.67433	17.1119	11.5103	11.1702	5.936	5.73713	23.5861	6.7346	12.372	15.1283	6.91496	6.16144	13.9214	6.85597	6.15464	9.42801	7.33743	4.98506	7.28242	10.4974	11.5048	3.85452	5.02735	6.00645	4.0578
ENSG00000171385	KCND3	protein_coding	Coding	1.27	up	0.0033471	0.377	0.325129	6.02578	0.146389	0.053467	0.0837697	14.8405	0.0416549	1.27298	4.61195	0.951247	0.205067	0.563846	0.613039	3.26973	1.87584	1.02337	0.626718	1.43996	0.551658	0.053115	0.43042	2.30861	0.434122	0.299752	0.324531	0.134249	0.0693167	0.224265	0.63149	0.184892	1.15353	0.154429	0.156036	1.24211	0.662462	0.884046	1.31347	0.806682	0.769537	0.484686	0.0551629	0.317166
ENSG00000143614	GATAD2B	protein_coding	Coding	1.27	up	0.0034647	0.377	9.76157	4.88513	3.20075	15.2393	7.22845	14.5872	5.70332	6.14142	12.6183	3.45037	8.61211	8.44588	9.5821	14.5185	10.9835	9.57331	7.20889	14.2278	7.92927	7.58793	5.76716	13.4785	5.62375	8.51827	5.08647	4.55103	5.45291	6.74994	3.88017	5.92399	5.99484	3.65885	8.72749	12.0865	5.20681	5.35577	6.74984	6.46815	2.56495	5.95834	2.32426	2.74592
ENSG00000047410	TPR	protein_coding	Coding	1.27	up	0.0102226	0.429	18.6587	8.62075	5.8663	25.3018	18.7273	19.9035	12.8531	9.44732	8.62232	6.38504	21.5934	18.0545	16.3864	21.2593	15.2065	22.8922	13.6528	12.2841	18.8135	18.3243	14.6572	17.6468	11.5079	8.46503	8.04369	7.59606	4.75651	8.08985	4.77836	31.3246	12.3328	4.8435	7.40222	19.1358	9.07692	9.19102	9.69609	11.8532	5.31571	8.33814	4.50053	6.84474
ENSG00000257315	ZBED6	protein_coding	Coding	1.27	up	0.0155903	0.455	2.85368	0.892878	0.278802	3.16545	1.35986	2.36056	1.24407	1.51284	0.462129	1.03003	1.30241	1.45801	2.36397	3.12522	2.7741	1.74169	1.80513	3.03596	1.83966	3.89949	1.24682	2.31312	0.696087	0.79173	0.706377	1.15744	0.683968	1.71698	0.266841	3.13241	1.57506	1.00934	1.16063	1.85045	0.71562	1.01109	1.06395	1.94828	0.421591	0.728214	0.349913	0.693483
ENSG00000180667	YOD1	protein_coding	Coding	1.27	up	0.0236613	0.498	7.5421	2.05723	2.87616	2.90546	5.52944	3.95075	2.75174	2.72679	1.20912	2.24067	5.69088	5.34763	3.82058	5.1181	3.80511	7.13921	3.98171	12.8504	5.42415	6.32308	4.31214	4.8452	2.58009	2.66086	1.97961	1.8713	2.55234	3.23307	1.47746	2.72627	2.48855	1.45661	2.64367	3.53622	2.40334	3.25178	2.91727	3.03308	2.04049	2.86725	5.421	5.36902
ENSG00000170264	FAM161A	protein_coding	Coding	1.27	up	0.0025315	0.377	2.89452	0.636031	1.10872	1.77172	1.47666	3.70498	1.2829	2.57399	4.79647	1.33583	1.61756	0.666441	0.850776	1.40924	1.44647	3.63436	1.23328	1.71343	1.26946	0.274708	0.622307	0.380166	1.42121	1.00678	0.863133	0.410021	1.35295	0.970172	0.250948	1.58177	0.987645	1.44339	0.810479	2.03189	2.20184	1.22194	0.848226	0.606834	0.805356	0.51623	0.766878	0.666013
ENSG00000177917	ARL6IP6	protein_coding	Coding	1.27	up	0.0197252	0.484	5.03454	8.11519	15.4261	7.56547	17.8154	10.3625	7.27213	5.06334	12.8256	7.28019	8.09156	5.61275	4.97297	9.27905	8.64643	12.3676	6.40972	3.40548	10.4177	7.32369	3.53988	5.68882	20.1859	6.75996	8.69525	15.8797	13.743	10.8014	4.82625	15.9626	2.94196	10.3386	4.90463	5.44471	6.09272	7.47223	10.3781	5.94318	5.3326	9.19547	25.6903	7.86247
ENSG00000138376	BARD1	protein_coding	Coding	1.27	up	0.0240501	0.498	2.48311	2.4226	2.34923	5.60363	5.24278	10.1114	1.33808	1.44795	5.07641	1.98306	3.20514	1.32477	2.52638	2.19754	3.1548	7.4781	2.05215	1.22277	2.15813	1.31419	1.60976	2.58253	3.53335	2.53539	1.74178	1.10832	8.60266	2.81822	1.22091	2.8447	1.4568	2.0931	1.80973	4.10292	1.51886	2.24289	2.50273	2.38452	1.21037	2.13745	3.55932	1.72964
ENSG00000221944	TIGD1	protein_coding	Coding	1.27	up	0.03516	0.522	2.7478	1.77138	2.96631	2.80808	1.98313	2.72495	2.08551	1.59702	5.36759	1.96586	1.0635	2.2717	3.9099	3.15943	5.09277	4.41201	1.47197	5.80049	1.40764	1.33067	2.71857	1.8522	0.838024	1.76033	1.12078	1.31498	5.23697	1.88541	0.354185	1.2659	1.10393	0.855991	7.17308	1.88243	1.48286	1.6798	2.59916	0.999872	2.89815	1.45184	4.65023	1.8384
ENSG00000010282	HHATL	protein_coding	Coding	1.27	up	0.0263442	0.498	12.1906	0	0.0234207	0	0.00734963	0.335488	0.0242772	1.78409	0.0787672	55.8358	0.0832455	0.0179364	0	0.0565054	0	0.0143844	0.0258267	0	0.0231545	0.013133	0.0468266	0.0843527	0	0.00536363	0.0103843	0	0.0244389	0.0303296	0.00353403	0	0.0200472	0.129539	0.0129915	0.00802453	0.0196272	0.0340023	0.00462747	0.0324241	0.0304806	0.0176947	0.0214333	0.011203
ENSG00000078177	N4BP2	protein_coding	Coding	1.27	up	0.0272113	0.498	2.04083	2.0243	1.401	4.68786	6.48992	2.72737	4.90264	2.09294	2.33852	1.34711	2.81161	3.62478	2.11467	2.13116	4.22831	2.34037	2.19402	1.2076	1.38576	2.53632	1.99391	1.99914	2.27528	0.733137	2.33514	1.25363	0.772775	1.37891	0.565123	4.56552	6.78566	0.639247	2.58792	3.55709	1.02119	1.02377	2.14375	1.48367	1.83974	1.76587	0.95135	0.770593
ENSG00000112039	FANCE	protein_coding	Coding	1.27	up	0.0375204	0.532	4.15286	4.11211	4.16223	10.8861	9.44254	5.29285	1.64884	3.78079	7.86841	3.03076	2.28036	5.49198	3.3612	5.48591	1.60314	10.03	5.85421	11.6095	4.65484	2.36368	2.59726	2.82868	4.17592	4.03745	3.93776	3.4181	28.873	5.11159	3.67632	5.98503	1.5204	4.74552	4.05389	4.0966	2.14616	6.62558	3.5095	3.03407	2.42668	8.5326	4.19723	2.20654
ENSG00000146085	MUT	protein_coding	Coding	1.27	up	0.0029614	0.377	10.9553	13.8857	11.2608	11.057	15.6879	11.5529	10.9456	15.077	23.3091	13.8343	33.4964	26.8261	17.8707	19.1891	12.2767	16.0673	18.8604	22.6225	12.2773	7.80821	8.96039	11.6801	11.177	19.1584	12.5561	4.73599	22.4669	9.63599	11.1598	6.27659	11.4398	14.0182	13.4579	10.7177	9.5534	16.871	12.9213	9.80136	16.1086	29.1801	8.85905	11.9738
ENSG00000120256	LRP11	protein_coding	Coding	1.27	up	0.0383142	0.533	14.2791	10.0666	13.7678	14.6716	35.7956	35.1865	11.777	41.9279	48.541	11.2815	19.8125	7.80158	20.8235	20.3521	27.4414	20.2811	17.5313	21.4803	17.6171	39.1272	28.8286	23.0174	8.57238	13.7565	15.2313	20.921	36.5824	25.6375	14.7792	28.7214	19.1112	19.4232	15.6565	21.0798	10.2733	12.8515	27.2554	14.0059	8.75545	9.51209	8.1748	8.90302
ENSG00000120437	ACAT2	protein_coding	Coding	1.27	up	0.0427816	0.546	7.31658	5.56972	6.87486	19.2782	14.3777	5.99981	7.99975	5.30307	14.997	3.46623	4.66323	4.74032	7.31343	3.6742	4.8309	4.82212	5.28855	6.14263	8.17476	4.51743	12.2766	4.76141	3.35607	5.15432	4.14107	3.99749	16.9301	10.8507	8.77668	19.1744	2.5008	2.56586	4.44109	9.26553	2.93544	3.63241	9.66865	6.10529	7.46798	7.70486	8.22292	21.5091
ENSG00000164828	SUN1	protein_coding	Coding	1.27	up	0.0070954	0.427	15.7622	7.66566	12.053	22.1922	19.5298	16.4236	10.4249	17.6253	12.332	8.57135	12.8451	8.4382	10.5538	15.9226	13.3569	30.2305	17.7606	15.5119	13.2247	17.3524	8.26889	10.7314	11.4153	6.58139	14.2187	9.74361	15.718	22.2137	12.5888	9.5025	9.00435	17.1547	7.9022	11.1742	8.64081	8.87448	6.40075	16.3201	8.77389	10.9189	9.86037	8.64337
ENSG00000274070	GATSL2	protein_coding	Coding	1.27	up	0.0014733	0.377	0.535896	1.35284	1.11772	3.18727	2.77484	3.8915	0.892553	1.00219	2.44339	0.170159	0.529706	0.342397	1.66894	1.28149	3.72782	2.04418	1.27363	1.27201	1.25727	2.53489	1.40469	2.25882	0.934978	1.27417	1.80611	0.898385	0.74052	1.33665	0.539703	1.43232	1.14808	1.2489	0.532745	1.25951	0.42463	1.4012	1.97284	0.82528	0.452558	2.1956	0.795573	0.332672
ENSG00000173273	TNKS	protein_coding	Coding	1.27	up	0.011121	0.437	2.11535	1.74627	1.67531	3.95932	1.7689	8.93296	3.76012	3.34032	5.89716	2.94691	7.27112	4.45398	4.12526	4.04101	6.32538	3.7581	3.21718	4.55189	5.33875	2.43821	2.46889	3.72281	3.69707	1.12258	2.87174	2.19216	3.46427	2.52938	2.4091	5.13142	4.03032	2.05272	3.16827	6.85861	4.19507	2.83908	4.68127	2.66073	1.49909	1.63895	0.685768	2.08903
ENSG00000104497	SNX16	protein_coding	Coding	1.27	up	0.0325444	0.517	1.56133	2.49264	3.48093	3.24656	2.07408	4.68774	19.9899	1.9158	2.64886	3.35817	19.4201	1.40602	2.056	2.15883	4.85812	3.17077	2.60355	1.91368	1.01063	2.06721	1.3718	8.11997	3.01777	2.36798	5.33345	0.858678	3.17687	1.7097	3.26453	1.26594	2.61496	2.49123	1.57512	2.58157	2.16876	1.89473	2.38541	1.54536	2.00706	1.09302	2.39253	2.04445
ENSG00000148057	IDNK	protein_coding	Coding	1.27	up	0.0339074	0.517	3.62395	7.26277	3.26601	0.679827	2.2138	6.8672	3.40481	3.93391	5.86864	5.28996	1.77777	6.00295	2.59758	4.93216	5.90114	2.01737	3.25167	1.76848	2.76024	4.19653	2.0043	1.59641	1.83158	2.67555	0.728184	3.23547	3.07138	1.47696	2.73164	2.71344	4.32917	2.41481	2.65022	1.47071	2.30222	2.47725	2.17559	2.54929	3.27088	2.45343	2.74977	5.39204
ENSG00000176919	C8G	protein_coding	Coding	1.27	up	0.0323842	0.517	2.09534	0.104389	0.462855	0.437928	1.01674	0.414384	23.3495	0.758986	4.86454	0.169869	0.258525	1.36725	0.528915	0.490857	0.289045	1.15741	0.820293	1.47427	3.21624	1.85389	1.17094	0.0893055	0.148156	0.423999	0.527713	0.876232	1.3208	0.58988	0.169616	0.121692	0.31129	0.775767	2.0173	0.0226552	0.709278	0.0822828	1.37177	0.091541	0.315532	0.374674	0.0907672	2.94148
ENSG00000095564	BTAF1	protein_coding	Coding	1.27	up	0.0127166	0.437	6.79175	4.02156	2.66568	3.89619	5.73931	9.51811	3.8416	6.96731	8.676	2.58096	4.16129	7.31442	7.13264	6.27302	9.40802	8.07629	5.87659	9.27107	6.56683	10.3983	5.77988	5.98643	3.99988	4.05346	2.934	1.71943	2.21514	5.07814	2.03071	5.74138	4.67811	3.75685	8.8373	3.85832	5.24465	3.04862	7.22187	5.24613	2.3593	4.44625	2.45174	1.86246
ENSG00000198924	DCLRE1A	protein_coding	Coding	1.27	up	0.0216845	0.492	3.52312	6.14059	6.96963	3.85681	8.51297	10.9509	1.97333	2.77499	8.04431	3.54193	2.25491	5.18541	7.58253	3.12509	7.0671	4.20826	3.77382	1.93322	6.72597	3.99485	4.11172	4.15496	3.55532	7.08568	3.64168	3.3894	5.7049	2.36151	2.81186	7.00266	2.68994	3.76963	6.27608	2.72839	3.91522	2.61626	5.07202	3.89896	3.76742	4.73189	5.85288	2.64736
ENSG00000120802	TMPO	protein_coding	Coding	1.27	up	0.0294139	0.506	13.9457	15.6429	16.1886	26.439	37.2782	44.6297	13.7218	6.39699	23.0551	7.63824	20.7251	8.13143	15.3035	7.28833	27.7164	19.5877	9.0366	11.1889	17.7129	8.64687	13.8547	11.0342	18.4479	18.5793	22.052	12.1702	42.8985	14.3003	11.9433	24.9983	11.4355	21.0842	13.1212	13.5068	12.7814	9.81682	19.6412	9.38871	8.76101	17.2344	8.10151	20.0253
ENSG00000136098	NEK3	protein_coding	Coding	1.27	up	0.0123751	0.437	1.48895	0.775681	2.4012	5.37323	7.60981	2.618	2.62319	1.95712	3.31153	2.93166	1.14923	2.08776	1.93975	3.48563	1.59353	2.34599	2.9013	2.07613	1.58888	1.28425	3.8208	1.44138	2.0562	1.97821	1.09627	1.13418	1.75782	1.61463	1.18145	3.1892	1.78401	1.52215	2.58479	0.906886	0.494104	1.45623	2.25785	2.18693	1.36827	2.53263	4.0758	2.42606
ENSG00000100439	ABHD4	protein_coding	Coding	1.27	up	0.0308298	0.514	11.9532	13.3749	11.2544	8.4702	46.0456	14.2312	4.41462	9.72731	19.0789	5.60586	15.0902	34.597	50.874	24.1068	10.7872	19.7403	11.8923	18.4012	13.8123	57.8096	12.8486	11.9835	10.4893	44.4233	11.5216	9.74162	33.9179	10.6569	13.7137	18.4214	14.8238	7.00978	9.85873	14.6204	9.00905	11.3241	11.0508	13.9033	8.50161	9.90431	13.3519	13.5759
ENSG00000165943	MOAP1	protein_coding	Coding	1.27	up	0.0260088	0.498	10.9346	16.0952	6.79226	19.9186	10.4522	26.1398	8.98183	15.8465	18.2882	12.6157	11.5826	28.9112	20.0995	28.1681	17.5388	24.3005	17.5332	87.7427	7.94726	5.81411	12.9666	17.5364	8.00715	14.7361	26.542	4.41048	10.9805	6.59743	11.9284	5.35385	12.2218	12.2609	25.952	17.0997	14.4484	12.6647	14.5012	15.4691	22.5306	11.4026	14.6178	9.76618
ENSG00000080824	HSP90AA1	protein_coding	Coding	1.27	up	0.0256566	0.498	229.575	160.193	158.332	416.363	199.619	364.699	200.138	232.545	217.991	122.289	334.406	366.536	271.3	236.787	395.423	153.54	197.415	487.427	448.523	223.747	89.0135	217.113	302.651	341.9	563.569	175.267	211.205	195.53	226.699	335.607	290.539	118.074	276.381	563.466	166.801	188.71	185.64	334.859	220.78	230.205	204.706	276.668
ENSG00000059145	UNKL	protein_coding	Coding	1.27	up	0.0188316	0.48	2.99309	0.916457	0.614388	1.88869	2.12364	2.95651	0.546324	3.74612	6.07728	0.93232	0.552362	3.30056	2.18985	3.05177	3.00168	3.64579	5.01154	2.19862	6.79579	6.81937	3.08904	2.51177	0.902899	2.14985	1.65849	1.39169	3.43042	2.16977	0.847998	3.87438	2.04557	1.30081	3.3646	2.33413	1.24781	1.53846	2.08864	2.09307	1.41104	1.23554	1.06663	0.708784
ENSG00000181222	POLR2A	protein_coding	Coding	1.27	up	0.0310812	0.515	19.1868	17.9329	7.98866	40.5671	50.7028	56.3969	43.6885	40.5396	24.4658	10.6465	30.8251	67.5338	36.2672	56.2392	38.2447	25.0945	24.6947	63.5604	25.8419	44.4507	29.0426	34.0503	18.083	16.3728	17.958	15.9976	17.0814	26.0811	25.313	43.5206	23.0557	16.7068	27.3206	41.0762	20.5092	17.4726	45.3079	41.7149	7.94344	15.5725	3.77403	13.2234
ENSG00000133027	PEMT	protein_coding	Coding	1.27	up	0.0399579	0.538	6.08689	8.26563	8.50301	8.29415	8.8203	28.9171	19.1242	12.9397	95.356	12.0009	7.30384	11.5918	6.72288	17.5996	7.65767	8.30498	13.2834	17.8215	7.72919	6.83195	12.9866	10.1019	6.19194	12.973	13.0033	8.74554	11.9476	6.47992	8.03688	18.4745	7.21088	10.5104	16.4792	7.9173	5.99752	9.06259	17.3214	4.32358	9.13641	7.15285	12.5188	6.94835
ENSG00000124207	CSE1L	protein_coding	Coding	1.27	up	0.0212262	0.488	18.5089	22.6165	30.3533	112.678	38.4641	66.5846	35.376	18.8288	54.8241	13.6105	27.3596	25.8452	23.8023	22.0201	28.8452	37.5855	25.0373	33.9703	27.7553	21.6165	25.1005	23.3154	33.2807	29.6863	32.4306	23.4483	76.6319	21.4823	13.9192	35.3013	14.573	40.872	10.2363	45.0547	13.6211	23.9469	34.8885	13.9374	21.7052	39.134	36.6157	20.251
ENSG00000176396	EID2	protein_coding	Coding	1.27	up	0.0047268	0.395	4.87781	5.92206	12.0995	19.8215	21.6446	13.6323	7.39292	4.93382	12.8888	5.63427	7.39847	6.53084	7.5459	4.58615	5.55308	8.54379	8.15057	2.4529	8.03545	5.02146	6.61893	5.54725	5.97349	6.77077	7.42569	2.11014	4.05566	3.21636	4.6159	4.85407	5.54405	3.43716	5.70677	6.05443	6.89729	6.19562	7.20563	3.45425	6.64269	8.93479	3.39377	3.59685
ENSG00000078900	TP73	protein_coding	Coding	1.26	up	0.0041634	0.377	1.31179	0.960196	0.395462	3.48529	1.58345	3.13714	0.221395	7.83891	3.21556	0.49297	1.32733	0.35653	0.3804	0.392047	0.838826	7.77842	0.797655	0.385408	0.578038	0.538945	0.531883	0.984848	1.50074	0.284308	0.119853	0.636826	1.67898	0.630967	0.489468	0.150475	0.321362	0.0721543	0.344319	0.418493	2.40796	1.82103	0.460902	1.10421	0.295338	0.63916	0.142014	0.61778
ENSG00000131778	CHD1L	protein_coding	Coding	1.26	up	0.0173035	0.467	27.0403	19.3302	24.338	27.1059	13.3869	28.3072	26.6037	15.6685	23.4731	19.3817	14.4141	18.6696	34.2837	32.3379	26.5355	19.7272	15.2658	37.8175	27.5095	16.9594	37.9971	31.5033	19.7503	27.2921	30.8391	34.1445	14.4403	10.8853	11.2398	42.171	16.7295	13.7653	43.9036	30.5241	14.0545	13.3774	34.4199	14.0311	14.0253	21.7138	19.3453	16.2132
ENSG00000117592	PRDX6	protein_coding	Coding	1.26	up	0.0041334	0.377	123.223	87.6444	150.908	129.468	222.047	59.2484	101.27	71.2616	72.0451	101.609	129.533	325.507	190.101	197.636	74.902	75.7567	93.6387	172.553	235.564	264.61	131.111	95.7631	85.9121	207.805	98.7257	200.591	194.207	77.2364	69.2521	212.179	95.9087	81.9844	146.098	131.656	107.731	125.04	82.2746	52.7235	139.172	126.57	158.915	102.487
ENSG00000154305	MIA3	protein_coding	Coding	1.26	up	0.0060988	0.417	13.7151	6.57643	7.5225	12.4719	7.54567	12.7721	25.2491	10.6886	15.7841	6.80948	12.4934	11.4098	17.7244	12.5301	14.2981	12.6032	13.467	12.0968	14.1277	12.9588	11.0454	14.9118	4.26749	8.69606	8.01958	7.28055	7.67093	6.94842	8.92407	9.08873	16.7927	5.3534	5.26703	11.2425	6.26502	7.78568	9.00593	26.4659	5.62858	7.24003	3.92642	7.71248
ENSG00000068615	REEP1	protein_coding	Coding	1.26	up	0.0030718	0.377	0.295964	0.0823369	0.234694	0.518126	13.3837	3.70038	0.563142	1.9819	3.12983	0.463363	0.115859	0.0998538	0.40154	0.22746	0.113993	4.75273	2.47301	0.0635927	0.118591	0.197405	0.696412	0.622221	0.227874	21.1736	0.202337	0.276453	2.19436	0.0863001	2.24091	0.991842	0.491063	0.100525	0.310999	0.348453	0.38899	0.500278	0.200941	0.403135	0.237564	2.06376	0.423592	1.50308
ENSG00000144381	HSPD1	protein_coding	Coding	1.26	up	0.0384381	0.533	71.7091	53.9191	105.567	116.342	89.546	119.888	158.575	47.6968	170.277	78.9345	103.352	90.3812	139.198	79.3948	124.505	36.5892	37.8953	125.529	325.341	92.5219	79.1935	55.7274	141.576	112.467	121.916	163.441	108.118	97.3175	47.1372	195.72	104.779	88.1136	101.734	131.16	53.8256	70.8498	113.396	62.3374	58.3242	163.24	106.054	56.7495
ENSG00000163808	KIF15	protein_coding	Coding	1.26	up	0.0393637	0.535	1.30721	1.60796	2.68402	7.88585	3.46558	7.53574	1.56263	0.24064	2.71988	0.416898	3.41072	0.250195	1.03505	0.133149	3.08956	3.44643	1.22558	1.46841	1.69724	1.05605	1.13438	0.669068	2.35389	1.21175	2.13584	1.65381	3.86161	2.14391	0.357639	2.82548	0.970512	3.88872	0.92623	2.79616	0.974872	0.725397	1.7618	1.68498	0.739192	1.65033	2.19247	2.13877
ENSG00000154928	EPHB1	protein_coding	Coding	1.26	up	0.0022504	0.377	0.181574	0.334235	0.11194	13.9452	0.0397098	4.69279	0.0201799	0.270863	9.99694	0.116697	0.15569	0.0149092	0.186869	0.379363	1.07086	0.113589	0.147591	1.22927	0.132801	0.270183	0.130672	0.289229	0.113413	0.590735	0.0863169	0.0910525	0.079806	0.550434	0.0499387	0.0656859	0.612393	1.48625	0.977299	1.46077	0.476387	0.744946	0.369261	0.148234	0.0844541	0.1765	0.0801716	0.139684
ENSG00000137337	MDC1	protein_coding	Coding	1.26	up	0.0241445	0.498	5.8461	3.68177	3.96313	20.673	17.6854	11.7306	8.37283	6.60635	14.9064	2.48422	4.44677	3.52381	5.45035	5.29969	6.33757	13.1501	10.9234	9.66175	10.5058	2.28116	4.0818	5.01056	5.10972	3.75542	6.39957	1.9282	12.5866	8.02092	1.80037	9.82546	4.43802	4.06847	4.35016	7.1202	5.8431	3.75976	5.62395	4.85507	1.61363	6.42299	1.06423	1.47802
ENSG00000124713	GNMT	protein_coding	Coding	1.26	up	0.0030977	0.377	0.212928	0.698001	0.473711	1.64713	0.495517	0.904754	0.545596	3.53713	0.849686	0.324525	0.179599	3.89389	0.631541	1.45352	0.276102	0.446112	6.2511	5.88609	0.249775	0.194796	0.613376	0.312792	0.0849131	0.766633	0.0280047	0.0886233	0.960368	0.827025	0.133429	0.368102	0.324384	0.49755	0.700719	0.324612	0.42345	0.694287	0.411823	0.233179	1.78102	0.405617	0.115604	0.0604253
ENSG00000122566	HNRNPA2B1	protein_coding	Coding	1.26	up	0.0051771	0.404	111.462	65.5453	54.407	241.472	133.277	148.106	111.708	77.7692	114.685	59.1659	112.123	112.799	83.2991	93.4838	103.534	133.262	107.854	100.838	120.995	118.24	88.4878	71.4456	74.5942	72.2898	91.4564	65.4176	124.551	103.479	48.7581	172.181	78.1503	61.3393	86.0428	71.4487	59.2314	51.9929	77.4776	76.6793	54.5902	72.446	47.7896	54.859
ENSG00000171097	CCBL1	protein_coding	Coding	1.26	up	0.019591	0.483	2.22548	1.82138	3.31633	1.40756	2.38041	3.44575	1.07809	2.46304	4.24925	2.47191	0.431652	1.49524	1.38242	1.31762	1.98737	2.3868	1.30828	4.90448	2.14635	1.62389	1.95849	1.18601	2.21455	1.22801	0.795259	1.6836	5.5786	3.26633	1.07976	2.80813	2.18297	1.49996	2.72569	0.345679	2.94985	1.39887	0.978249	1.43987	1.37788	1.10809	1.11138	0.840085
ENSG00000085741	WNT11	protein_coding	Coding	1.26	up	0.047235	0.558	0.152109	0.267123	0.141002	0.29183	1.18584	15.7921	0.194879	0.578735	14.9732	0.567502	0.230539	0.388744	0.902306	0.727474	0.328732	1.13446	1.92804	5.75709	0.206311	3.24962	0.459119	0.749061	0.164285	6.47116	0.0500142	0.0527581	0.256431	0.137962	6.1446	0.328701	0.265524	0.288318	4.39565	0.589393	0.193789	0.391869	1.76071	1.17124	0.648387	0.202406	0.580668	1.79409
ENSG00000181264	TMEM136	protein_coding	Coding	1.26	up	0.0106498	0.434	0.735658	3.08624	1.58362	3.92685	10.3243	3.48679	0.225155	2.06102	1.63091	1.20038	0.899523	1.58998	1.29705	2.27244	0.739734	3.86256	1.82568	1.26178	1.94167	1.0792	2.1772	2.27531	1.50081	1.70402	0.463619	1.26398	4.35086	0.409937	0.779757	1.943	1.19338	0.888972	1.18526	1.55767	1.79066	1.00576	3.34451	0.678349	2.0314	0.727031	1.55325	0.913358
ENSG00000148824	MTG1	protein_coding	Coding	1.26	up	0.0229569	0.498	1.1111	0.724372	1.52945	3.01149	2.50615	1.87999	1.46827	2.91016	3.11406	0.892028	0.752255	1.48155	1.316	1.60488	1.15646	8.0175	2.78512	2.83982	3.13202	1.59473	8.23636	1.86843	1.37448	1.42756	0.916393	1.24765	1.53556	2.31489	0.773439	1.39472	1.01194	1.29696	2.99612	0.617504	0.809218	0.764731	1.7086	1.57184	0.939654	1.90506	3.03388	0.711823
ENSG00000111696	NT5DC3	protein_coding	Coding	1.26	up	0.0485855	0.562	1.66269	1.13978	1.25761	0.812994	6.5434	5.78593	3.34753	1.91988	4.70274	1.38606	2.42539	2.27404	4.63864	3.13212	2.46595	2.05257	1.61152	1.41038	1.14201	2.78597	1.75389	1.20751	1.45067	3.01698	0.912127	0.779417	2.88958	2.00503	0.493156	4.72427	1.94695	1.38179	1.84305	1.35651	1.10596	1.35728	1.38811	0.963675	0.838559	0.715544	1.57005	0.412183
ENSG00000120699	EXOSC8	protein_coding	Coding	1.26	up	0.0099649	0.427	4.47713	3.94594	7.23723	15.3417	12.456	7.44789	7.77906	5.18394	11.8641	7.51527	3.70608	5.91394	3.2228	8.89654	7.1889	7.87602	5.07536	8.25267	4.85727	5.13556	8.85456	5.49617	4.81046	4.41266	5.81399	4.583	7.80492	5.0162	4.29503	6.02464	3.80789	7.51868	6.60464	3.2913	3.22634	3.47785	4.07606	3.76157	5.04927	5.10146	14.8252	8.34235
ENSG00000198824	CHAMP1	protein_coding	Coding	1.26	up	0.0080057	0.427	4.29045	3.6776	2.95446	17.6994	11.9255	17.5417	6.00725	5.63521	8.19608	4.30241	5.16984	5.97982	8.78443	6.42908	7.85311	7.46762	8.07781	4.80985	5.26401	4.98376	6.61647	9.04769	5.23042	4.29015	6.00277	4.7149	17.5489	4.43798	4.79613	10.3271	5.44689	5.69459	6.07516	7.2806	6.57617	4.42735	5.87594	7.49125	2.21126	4.19448	2.32494	2.26739
ENSG00000126790	L3HYPDH	protein_coding	Coding	1.26	up	0.0472283	0.558	2.23221	1.29652	2.57967	1.8477	4.14162	1.65213	1.49558	3.72362	2.79446	0.455051	2.24591	5.0685	2.24898	6.88903	2.49186	2.33206	1.73131	3.58807	3.58387	9.23184	2.64371	1.40062	1.21231	2.72598	2.93013	3.70846	1.87233	4.15114	0.612313	5.66042	1.67055	3.17715	8.27131	0.562759	1.55782	0.949822	1.69516	0.945227	2.1879	1.29933	1.901	1.15539
ENSG00000165959	CLMN	protein_coding	Coding	1.26	up	0.048098	0.561	2.01688	1.6782	0.413991	1.41021	1.55221	4.56926	1.49153	6.25051	2.71574	0.299123	0.608516	0.298885	4.35157	0.284916	3.12929	5.66531	5.91575	2.00864	2.17092	1.91156	1.41156	1.17265	1.27739	2.15691	1.22753	0.769128	3.98949	2.29276	4.23941	1.64023	2.02835	1.21572	2.01097	5.81856	1.53375	2.51773	1.88388	7.59409	0.445246	1.76101	0.13418	3.96057
ENSG00000161960	EIF4A1	protein_coding	Coding	1.26	up	0.0294594	0.506	4.97222	0.628374	0.68779	2.10891	0.831366	1.07188	3.27867	4.37715	1.61706	0.954366	1.6841	1.92648	2.17011	3.51024	1.58681	3.32855	2.80555	5.1716	3.50816	2.88185	2.87399	2.27934	1.56106	0.694222	1.15205	1.67991	0.78035	2.88097	0.605402	0.597744	0.752258	1.01401	3.57969	0.720056	1.25525	0.589085	1.29351	1.49294	1.0222	1.43863	1.77755	1.08447
ENSG00000167595	PROSER3	protein_coding	Coding	1.26	up	0.0189044	0.48	2.56627	1.11506	2.74497	3.02556	3.50604	4.59405	2.44786	4.91355	5.38967	0.774374	1.25524	1.37278	1.77198	1.44984	1.56715	5.50462	5.21604	1.10168	3.20785	2.38235	2.46366	1.38515	3.97322	1.27687	2.04505	0.887593	2.6322	5.00754	1.02702	2.28465	1.54349	1.78647	1.89366	2.70599	2.54878	1.04318	1.89453	2.40012	0.584956	2.52261	0.523955	1.17737
ENSG00000278318	ZNF229	protein_coding	Coding	1.26	up	0.0363556	0.529	0.0884561	0.961171	3.16099	3.11585	3.58568	0.236748	1.1602	0.466325	3.65049	0.205385	2.12028	4.34708	2.24318	0.641422	0.116493	1.22754	1.33597	0.0385641	1.83613	5.66582	0.646403	0.70324	0.0496059	0.0507016	0.0218136	0.807281	0.0256687	0.433591	0.0779489	1.95803	0.921199	0.298913	0.125081	2.27564	0.0432911	1.29843	0.240586	0.681112	1.15785	4.40467	0.0675354	0.0353002
ENSG00000114374	USP9Y	protein_coding	Coding	1.26	up	0.0456425	0.556	0.476681	0.00237817	0.723066	0	0	2.43024	0.0811971	5.27956	0.423028	0.288954	0.0021417	5.80284	3.13292	7.6411	1.68576	6.6558	3.1844	3.23587	0.00714848	0	0	2.52284	0.00135011	0.251147	0.00267162	0.861428	2.47459	0.00173401	0.72101	2.87032	0	0.754403	3.13071	0.615224	0.300956	0	1.70127	0.984345	1.58929	0.805778	0.237113	0.75227
ENSG00000169213	RAB3B	protein_coding	Coding	1.25	up	0.0210125	0.488	0.036728	0.620024	0.234589	0.792117	0.775865	9.42504	12.9963	0.663786	12.7939	0.0158001	0.114298	0.00403722	0.788547	0.0107619	0.829597	0.236354	0.98098	0.0202018	0.325213	0.10494	0.0662514	0.0320399	1.35836	0.31027	0.215037	0.616398	0.0754403	0.150947	0.353979	0.908751	0.0541482	1.65578	0.0302168	0.252869	0.0733355	0.137762	0.302057	1.23826	0.00914766	0.78661	0.014473	1.95679
ENSG00000122420	PTGFR	protein_coding	Coding	1.25	up	0.0210412	0.488	0.103299	24.4105	0.0215451	2.14635	0.202832	0.0642963	0.0198517	1.74363	0.114727	9.47708	0.0663686	0.0165	0.178085	0.154608	0.387192	0.432262	1.37007	0.0225175	0.0454405	0.0442982	0.151794	0.181061	0.144824	0.210522	0.108264	0.0223929	0.179855	0.0640684	0.283923	0.00881149	0.442604	0.2937	0.0478047	0.487206	0.11074	1.29288	0.173114	0.285019	0.211855	0.282148	0.144591	0.0343529
ENSG00000182004	SNRPE	protein_coding	Coding	1.25	up	0.0116579	0.437	47.7887	24.4028	56.5238	94.5402	68.4283	60.4129	62.3448	19.7648	21.9567	39.3364	44.7039	37.8704	31.5633	36.9135	37.1483	29.6091	25.7579	106.756	49.7369	51.4906	34.7295	40.9059	52.9343	42.8368	45.1537	59.4045	65.3598	48.3359	20.8288	65.1382	28.0936	38.1487	26.8481	38.9219	21.3727	42.0335	44.1094	18.6967	63.4292	41.4207	104.506	53.5258
ENSG00000143815	LBR	protein_coding	Coding	1.25	up	0.0178513	0.47	14.5254	12.3222	13.073	38.4237	22.1693	36.6974	18.3396	7.8087	13.4498	11.9725	18.9756	14.4308	23.9742	14.4925	30.0749	21.3148	11.5292	11.59	19.3548	10.5951	19.2732	27.7083	29.3149	20.8362	16.3668	10.309	24.5334	8.85483	8.07516	23.9766	12.4082	11.7952	15.7941	27.5501	7.90096	9.31209	21.216	14.7225	8.26381	18.3623	14.439	13.4308
ENSG00000183814	LIN9	protein_coding	Coding	1.25	up	0.0346257	0.519	3.66556	2.07555	5.05303	3.41351	4.06109	6.22288	2.18573	0.869531	1.73658	1.9906	3.10445	1.90863	3.02384	2.52054	2.98736	2.84132	1.92461	1.53999	2.84817	3.07279	1.81987	2.58028	3.552	2.63557	1.399	3.06795	7.27798	2.69115	1.41454	5.04022	1.32431	2.00806	1.69952	3.35815	1.35149	2.43744	2.572	1.75152	3.27323	2.96545	8.00005	4.82684
ENSG00000135766	EGLN1	protein_coding	Coding	1.25	up	0.0369103	0.53	10.9086	4.30371	5.62457	10.123	16.8988	13.4462	23.9619	5.95516	6.82129	5.78621	14.5623	12.1909	39.5975	8.02732	17.2537	5.48366	9.57335	6.26966	22.1596	18.989	16.1237	14.3415	6.61975	7.36146	11.5539	18.9878	13.6582	6.29342	7.98365	25.0568	9.30576	4.19882	8.19239	9.14225	11.7796	8.37937	9.813	8.36524	13.3018	13.2624	7.53971	10.4141
ENSG00000091483	FH	protein_coding	Coding	1.25	up	0.003503	0.377	47.5698	21.9078	41.4252	40.1176	41.1465	45.9591	36.5782	19.3734	29.0492	30.0737	48.8966	43.6717	42.3401	35.1752	43.5728	31.2861	33.0363	23.2635	40.6825	60.718	44.8273	38.7156	27.1055	39.7356	28.3252	31.9982	112.963	28.9911	17.7102	42.2452	29.6006	29.4252	25.1325	26.9029	21.473	37.2249	36.1307	17.7673	48.105	45.4835	27.9155	33.1137
ENSG00000182551	ADI1	protein_coding	Coding	1.25	up	0.0443145	0.548	17.8939	17.1684	31.8757	4.47128	22.7458	21.1783	69.4197	15.3763	208.431	33.4855	30.8793	52.6422	35.4822	38.0843	17.2035	14.2632	16.3497	26.259	22.4561	24.1224	18.2159	20.195	12.025	29.2081	39.7563	16.9978	35.7222	12.3411	34.188	9.28614	21.692	25.1277	38.788	26.5953	11.4954	20.4734	24.4101	16.6739	32.0146	29.8883	32.035	23.2483
ENSG00000109685	WHSC1	protein_coding	Coding	1.25	up	0.0409113	0.543	4.71152	2.98504	2.41378	16.4641	15.6167	10.2272	6.94663	3.66445	6.30433	2.11832	5.20487	4.08912	3.56581	3.60851	6.81235	7.22108	4.6911	5.45695	4.97173	3.97607	4.67838	3.15681	7.00714	3.47589	6.19669	3.13275	5.89081	3.26968	1.36339	7.06572	2.75188	3.1791	4.63531	3.85827	3.95325	2.6579	7.23899	4.07955	2.39726	3.43261	1.46168	1.82117
ENSG00000118432	CNR1	protein_coding	Coding	1.25	up	0.0226267	0.497	1.09635	11.0307	0.09586	1.85615	0.120327	1.89284	0.0883253	0.607591	0.116419	5.99702	3.52836	1.99439	0.587872	1.5952	0.64408	1.37375	0.804553	0.0333955	0.172693	0.0656982	0.97351	0.182217	0.324567	0.146354	0.481696	0.0431739	0.119081	0.16092	0.8052	0.231961	0.237041	0.080333	0.202849	0.653233	1.19965	0.552263	0.271475	0.525928	1.77893	0.458686	0.029242	0.0407588
ENSG00000132424	PNISR	protein_coding	Coding	1.25	up	0.0396162	0.537	8.10699	2.4978	2.06491	14.2586	7.13668	6.99037	5.7315	11.5656	8.70432	3.94191	3.27673	7.81151	4.726	18.8397	8.76327	13.2006	11.5518	13.0691	10.0416	5.88026	13.4113	8.33304	2.88489	2.8402	3.35838	1.87814	6.5546	6.79468	1.9522	5.11097	3.65761	3.60705	11.7755	3.57481	7.69753	2.38872	4.08479	5.88414	4.1371	3.38841	2.6279	2.01121
ENSG00000234616	JRK	protein_coding	Coding	1.25	up	0.0161644	0.46	2.82553	0.802013	0.633134	4.89962	0.955573	3.52515	1.36883	2.29035	3.05203	0.586066	0.426502	0.845071	1.12865	1.85428	1.80118	1.98502	4.34697	1.96307	3.36218	3.65001	2.83658	1.95184	0.901162	1.98713	3.65204	1.63384	3.18466	1.63287	0.932612	2.03451	0.895491	0.939886	2.88097	1.62799	1.17537	0.999226	1.47136	2.86331	0.674884	0.961244	0.758751	0.490333
ENSG00000168913	ENHO	protein_coding	Coding	1.25	up	0.0024988	0.377	0.14064	5.5818	3.25404	0.46626	0.530213	3.69762	0.259466	0.370034	13.5483	0.241144	0.222424	0.143773	0.175197	0.139363	0	1.94091	1.17311	0.207107	0.0123733	0.0175451	0.14299	0.591628	0.112171	0.874197	0.0277459	0.0585362	4.81343	0.180084	0.207737	0.0767789	0.133911	0.18879	0.115707	0.707545	1.81449	0.29851	2.90558	0.259902	0.814412	0.0945573	0.0286339	0.239467
ENSG00000185920	PTCH1	protein_coding	Coding	1.25	up	0.000336	0.289	0.451261	1.81367	0.279554	3.86177	1.3191	1.88896	0.466747	2.08246	1.93355	0.924368	1.0299	2.7285	1.41515	2.46835	0.523304	2.03904	2.35255	1.12177	0.175106	0.787225	0.883567	1.08494	0.427948	0.510301	0.211709	0.287585	0.640602	0.70701	1.58694	1.06529	0.482069	0.656647	1.32054	1.04731	0.496593	0.498541	0.968417	2.92666	0.449688	0.443999	0.246496	0.595403
ENSG00000166436	TRIM66	protein_coding	Coding	1.25	up	0.0022198	0.377	3.44976	1.34902	0.241013	0.585632	0.493084	0.882712	2.48098	3.94558	1.25269	0.672773	0.255882	1.8985	0.630943	2.88821	1.2816	2.60677	1.8397	4.29414	1.12144	1.28478	1.57526	1.57544	0.545633	0.678111	0.266459	0.95254	1.99514	1.04037	0.297552	1.0945	0.535841	0.514118	3.30697	0.900845	1.26012	0.537516	0.35622	1.93843	0.325885	0.399652	0.252071	0.455156
ENSG00000239306	RBM14	protein_coding	Coding	1.25	up	4.22e-05	0.116	15.9632	13.7928	6.38052	22.1471	16.8601	22.9032	12.0809	16.1936	26.1581	7.93807	9.68275	11.7617	15.5384	12.0648	16.8152	17.5341	15.8025	16.3417	25.2456	15.7676	17.3696	14.6956	11.6375	15.1912	14.8847	11.3175	15.3566	15.1941	10.6035	14.8235	10.4887	10.9823	12.8121	11.0839	11.187	12.7517	12.6508	10.8254	7.707	10.1155	5.3512	9.7896
ENSG00000165678	GHITM	protein_coding	Coding	1.25	up	0.0043864	0.377	83.0706	77.7589	118.935	52.56	195.727	107.04	66.8269	73.8039	82.7198	89.3272	114.014	199.44	183.887	114.82	112.561	49.5255	63.2722	61.9315	106.697	106.007	134.67	78.4955	100.461	138.952	90.2847	86.6563	80.2412	72.6774	89.119	99.4563	95.897	112.674	213.14	74.7351	74.3933	87.7943	105.954	85.3306	118.685	130.281	131.273	56.6723
ENSG00000148835	TAF5	protein_coding	Coding	1.25	up	0.010447	0.429	1.15014	2.06886	2.06152	3.04459	5.00636	2.86584	1.99016	1.1819	3.22272	1.11776	2.224	1.72159	2.2208	1.53037	3.15484	2.10599	1.81636	3.17591	1.57312	1.69623	1.66882	2.36457	1.57375	2.05927	1.79134	0.804299	1.77899	1.64562	0.831606	2.80898	2.12815	2.29537	2.38668	1.73921	0.888985	1.40086	1.78073	1.12822	0.988692	1.48708	1.37465	0.822583
ENSG00000087448	KLHL42	protein_coding	Coding	1.25	up	0.023557	0.498	3.20835	3.43948	2.66501	6.43873	5.17117	10.689	4.29413	2.7964	7.52132	1.71922	2.9554	2.76891	5.49639	4.77611	3.64379	6.84724	5.14289	2.62282	4.0364	6.03735	4.91731	2.01167	6.08079	4.75034	4.50197	6.26409	5.65976	1.7716	1.70103	4.49325	6.42906	2.8021	4.27884	4.02678	1.66013	3.48218	5.87636	3.23857	1.65325	3.35914	1.06091	1.67421
ENSG00000151229	SLC2A13	protein_coding	Coding	1.25	up	0.0425495	0.544	5.31624	5.04247	0.381527	1.17119	0.964171	3.50338	2.36355	1.20024	1.10145	1.82729	2.82497	4.19663	3.29222	0.377216	2.05153	1.07001	1.38875	1.50324	4.11905	0.509289	2.54592	2.78472	1.0107	1.82326	0.790421	0.294773	2.95641	0.459581	1.96349	1.71916	2.90448	0.856758	1.18241	1.59873	2.00666	2.00133	0.631077	2.33402	2.38454	6.47926	0.451117	1.1596
ENSG00000135454	B4GALNT1	protein_coding	Coding	1.25	up	0.0331448	0.517	0.095072	0.353953	0.139598	1.94017	5.08694	6.04443	0.26602	0.126542	7.33397	0.0760726	4.54983	0.129587	0.416206	0.0753673	0.499282	0.218241	0.0979609	0.0486327	0.357993	2.06134	0.570298	0.0685609	0.16682	0.740145	0.12379	1.30977	7.63018	0.662244	0.0880876	3.52935	0.173805	0.377192	0.117326	0.133344	0.4878	0.215829	0.692053	0.0624686	0.844161	0.159801	0.108396	0.186161
ENSG00000185896	LAMP1	protein_coding	Coding	1.25	up	0.0324537	0.517	40.5262	40.7255	29.7606	41.687	91.0186	68.4031	108.146	58.4254	3327.04	46.151	53.3534	80.5234	67.5431	145.298	55.9059	59.5919	74.795	47.3267	44.5144	68.939	66.3382	61.0323	36.0734	66.7533	55.1249	42.2756	294.591	52.8209	71.276	53.7076	66.692	82.0844	78.0882	80.2159	48.7356	56.3675	56.6287	100.446	26.3688	61.1477	32.7526	40.2211
ENSG00000170270	C14orf142	protein_coding	Coding	1.25	up	0.0174946	0.468	10.4833	14.3575	24.5255	11.3907	10.4029	12.3443	10.7245	21.7556	11.445	14.1437	10.5108	7.50401	13.3056	11.2157	18.4241	15.4774	10.336	12.3665	8.75899	10.5447	7.07212	10.3679	8.75561	10.9108	10.1718	10.0895	16.1807	7.6657	12.1646	9.64646	7.60868	8.95872	7.95217	5.00566	8.79161	16.7931	9.80746	8.42072	35.8892	10.7941	38.9019	17.0079
ENSG00000176749	CDK5R1	protein_coding	Coding	1.25	up	0.0494912	0.563	0.8972	1.19252	1.82384	8.26241	0.38811	16.84	1.63901	0.882162	4.60039	0.502732	1.55805	0.19183	1.13957	0.371894	1.34589	1.63938	1.18255	0.340872	3.52574	3.95916	0.702031	0.768241	5.37391	0.83178	0.631656	2.84829	0.772457	2.48238	0.84806	1.05164	0.770521	0.498541	0.82788	1.26588	0.540527	2.47415	1.56206	0.59241	0.203744	0.591393	0.558748	0.217168
ENSG00000196169	KIF19	protein_coding	Coding	1.25	up	0.0138958	0.438	0.415506	0.047382	0.102044	0.0149082	0.199669	2.45591	3.52172	12.9283	3.59339	0.508883	0.00426707	0.027582	0.076824	0.37876	3.5161	0.383411	0.205196	0.012547	0.192273	0.0976117	0.250315	0.402656	0.172155	0.049488	2.10254	0.0336894	0.0268438	0.191741	0.202888	0.0294591	1.1766	0.346085	0.297449	0.374309	0.311881	0.886398	0.253803	0.132962	0.057288	0.199543	0.0329594	0.178019
ENSG00000101310	SEC23B	protein_coding	Coding	1.25	up	0.0152937	0.453	25.4763	28.2651	31.2646	18.5762	14.7614	31.8401	34.0878	30.3855	24.5955	19.6455	18.6143	45.6146	38.0159	26.6501	40.4999	29.395	20.2884	19.1177	26.7924	51.4898	42.562	40.581	23.0516	26.4439	21.4064	19.3923	23.7151	26.7624	19.6901	23.3243	39.4532	27.358	15.4363	26.8806	21.5224	34.1425	40.1573	24.2681	12.443	58.3748	16.6761	19.3975
ENSG00000105204	DYRK1B	protein_coding	Coding	1.25	up	0.0277489	0.498	3.46106	5.41669	7.61516	11.722	10.4442	14.0437	7.5492	15.4207	28.188	5.51299	7.13997	12.1513	6.60892	9.26698	6.75355	12.5264	13.4207	2.74163	9.80606	10.7944	12.0629	10.161	11.0742	9.99259	9.48973	3.2012	3.13992	4.80412	6.89127	2.56355	5.58322	6.77987	13.9354	9.47725	7.65807	8.32369	18.8013	5.68732	3.34957	4.78381	2.17417	4.39348
ENSG00000123815	ADCK4	protein_coding	Coding	1.25	up	0.0084943	0.427	7.61138	5.26386	13.9292	8.54407	15.6881	5.5173	4.21608	13.5138	7.59848	8.14577	4.87641	10.677	5.81283	6.83708	3.44269	13.5486	5.97605	5.94867	9.50181	15.497	16.4674	6.89033	7.34783	7.4621	8.55555	4.65865	2.58217	6.81693	5.34673	6.10042	3.85462	4.8884	7.60113	4.43857	5.6308	4.13765	10.6356	5.14694	5.57704	8.93451	6.04621	5.28783
ENSG00000161558	TMEM143	protein_coding	Coding	1.25	up	0.0096328	0.427	2.09694	2.24561	1.78375	1.21924	2.61794	3.61156	1.30219	3.44905	3.29945	1.22199	0.46819	2.37484	1.95366	1.72141	1.27958	2.74726	2.04769	1.28426	1.83401	3.4059	6.66767	1.54433	0.676368	2.07392	1.13562	1.32913	2.74081	1.07665	1.39133	1.71716	1.09618	0.634724	1.92478	0.927705	1.51476	1.18005	1.27599	1.71384	1.71429	1.19561	0.477159	1.33892
ENSG00000137941	TTLL7	protein_coding	Coding	1.24	up	0.0023426	0.377	0.160212	0.103923	0.0481664	0.903852	1.72715	8.25362	1.79075	1.53689	7.75936	0.112741	0.22142	0.23608	0.613889	0.336109	0.18248	2.22067	2.53002	0.0369162	0.298412	0.352919	0.243966	0.111315	0.319453	0.391223	0.469835	0.253312	0.175194	0.0711539	0.0814017	0.514145	0.233629	0.665208	0.236307	1.10901	0.423024	0.238422	0.748652	0.14522	0.128157	0.0824854	0.176317	0.0952316
ENSG00000069712	KIAA1107	protein_coding	Coding	1.24	up	0.0013265	0.377	2.17437	1.25523	1.40441	0.467533	1.94476	1.19747	1.46862	1.25098	1.86806	0.916306	2.64116	2.05436	1.74157	3.30973	0.671308	2.26821	1.82319	1.49886	1.1901	1.69171	0.938105	0.679109	1.39191	0.905325	0.408539	1.43419	1.48874	1.4926	0.872337	0.825095	0.973152	1.30521	0.728198	2.25573	1.18317	0.650364	0.945506	0.699537	0.754315	0.589479	1.59806	1.763
ENSG00000118197	DDX59	protein_coding	Coding	1.24	up	0.0058145	0.417	7.85372	3.41367	5.58184	5.38603	9.84433	5.5194	6.81967	3.74085	1.85306	4.36485	6.4446	7.08208	7.56072	4.73401	5.33032	4.32134	5.09041	7.25856	5.84037	10.061	4.49954	5.07708	3.3872	4.49577	3.12299	4.49871	10.8497	4.70344	2.12109	7.58266	4.37592	4.13568	5.09463	3.30597	3.39692	3.88301	4.95615	3.13858	7.97083	3.8338	7.09741	5.80375
ENSG00000123684	LPGAT1	protein_coding	Coding	1.24	up	0.0499092	0.563	27.491	10.7119	15.0901	17.4777	16.749	30.9017	18.019	6.02239	10.9051	8.96184	13.32	12.3639	22.8394	10.4595	13.4609	12.8291	8.83564	1.26802	26.079	41.8813	21.4076	29.6376	13.1176	11.6046	8.80603	17.9137	17.2316	11.7223	5.08348	15.904	14.504	7.31408	5.93464	10.6305	6.50417	13.2019	10.9834	7.79819	6.75325	14.2525	16.4962	7.25131
ENSG00000143799	PARP1	protein_coding	Coding	1.24	up	0.0188342	0.48	57.1267	19.4285	30.3978	68.9171	30.7528	80.354	21.0031	14.8721	35.6948	18.2583	43.7416	31.7135	31.3679	30.2746	39.5454	44.564	18.2444	18.2399	36.0721	48.1625	20.9822	49.1835	22.6795	30.4523	26.6877	42.8337	65.5507	23.9303	12.4558	53.5049	31.0479	17.4618	18.7662	59.8725	20.848	25.8077	43.1366	17.8785	18.118	24.8321	12.2519	13.1332
ENSG00000152102	FAM168B	protein_coding	Coding	1.24	up	0.0208916	0.488	20.1282	13.4379	10.1221	40.5121	51.241	42.8624	23.7094	21.5582	37.593	11.0683	14.2715	27.1196	27.1901	37.7186	18.8336	20.1079	23.4126	17.6555	29.2022	35.8509	20.5101	26.4251	8.04475	22.2793	26.9223	13.3489	23.2749	15.2206	13.5009	36.2869	27.9226	14.4261	22.1136	28.0436	16.0987	23.1353	40.0405	26.2214	8.72817	22.1376	8.85848	7.15693
ENSG00000123545	NDUFAF4	protein_coding	Coding	1.24	up	0.030268	0.508	2.52822	2.87225	3.97191	7.8896	7.68768	9.77294	4.4764	3.55128	11.8789	5.58132	4.33004	2.92955	7.14327	4.73449	5.55451	3.05341	3.78469	6.08282	6.60436	6.63685	8.13168	4.99248	3.34482	6.72751	2.90755	3.20421	10.1807	3.50578	2.55422	7.57975	4.90577	4.02108	5.98373	3.73557	2.5467	3.37804	6.91022	2.95238	5.44675	4.93429	5.64748	2.12944
ENSG00000196313	POM121	protein_coding	Coding	1.24	up	0.0312746	0.515	3.93677	3.0255	3.66051	7.91855	3.16705	8.06334	2.73206	4.68537	8.03335	3.12873	3.4867	3.79324	5.88922	3.4287	4.57041	4.67423	3.60325	9.87891	6.15555	4.67153	4.32193	4.64134	3.75803	3.50951	3.60668	3.11995	4.87195	7.34211	2.67124	5.33279	2.48124	6.14674	4.35927	3.2949	4.12828	2.64788	5.00416	5.29674	2.18609	3.83067	1.82951	1.82681
ENSG00000158169	FANCC	protein_coding	Coding	1.24	up	0.0079802	0.427	1.24438	2.08735	1.46338	4.64407	3.01315	7.23637	1.41045	1.00612	6.43977	0.919706	1.02811	0.960139	1.89618	1.23563	1.61483	3.31916	2.09264	1.29986	1.64472	1.64836	1.1366	1.0152	1.15241	1.39149	1.10416	1.08736	3.99419	2.05761	1.00335	4.11331	0.85338	1.8388	2.22794	1.72702	1.57346	1.30099	1.14471	1.65866	0.649684	1.57113	0.939794	1.25671
ENSG00000137504	CREBZF	protein_coding	Coding	1.24	up	0.0211429	0.488	15.5604	11.4126	4.81732	12.7721	15.8854	22.8716	7.92262	17.4813	11.9472	8.18304	7.65883	13.2072	9.65048	12.1678	16.6259	21.403	15.539	14.9417	16.7427	15.4092	12.9218	9.31893	9.78914	5.63687	7.87199	6.49383	11.8998	14.0654	3.07585	7.95879	7.83716	7.5236	27.0087	5.09903	12.9633	5.83132	20.3939	6.39797	11.9553	11.7199	9.94836	9.32161
ENSG00000110172	CHORDC1	protein_coding	Coding	1.24	up	0.0441905	0.548	3.43762	1.99893	3.11062	1.86236	4.32135	4.68506	2.59312	2.60382	1.69371	1.67606	3.00179	2.78615	2.6407	2.61933	9.12992	1.99828	2.6646	2.49609	6.44329	5.31118	1.68074	2.44894	3.24496	1.63867	1.96665	2.7195	2.85037	2.59039	0.841898	5.89827	2.92639	1.70731	4.66471	1.99221	1.29301	1.77398	3.77422	1.0909	1.43627	5.35801	2.15172	2.51991
ENSG00000137710	RDX	protein_coding	Coding	1.24	up	0.0467052	0.558	5.57488	26.5775	20.6199	18.2527	86.8445	42.3281	11.4988	10.0466	12.6173	11.1882	12.0952	15.3548	15.1547	14.4512	14.4429	12.9418	26.8808	8.95477	10.898	75.3822	13.4014	14.6056	22.1031	9.12685	11.3308	26.5838	20.4851	6.22653	7.18839	33.9886	12.1197	16.3615	5.96728	17.8004	18.4774	14.2922	17.1893	7.36594	18.0819	17.7554	14.8893	4.869
ENSG00000094916	CBX5	protein_coding	Coding	1.24	up	0.0429108	0.546	7.79781	3.97831	3.50251	32.2185	9.86807	28.556	10.1312	7.35673	14.0392	4.02287	7.77994	6.06975	12.152	7.15607	15.583	10.5346	9.07869	6.3331	15.3925	9.33538	8.7683	6.279	4.63506	4.58589	7.58111	7.63908	14.35	5.59548	3.15202	16.0944	8.80139	5.78284	7.22702	6.74835	8.83806	6.96264	9.18138	7.73671	3.43142	5.07304	1.2607	1.89504
ENSG00000176894	PXMP2	protein_coding	Coding	1.24	up	0.0433827	0.547	5.50111	10.1921	10.9402	15.8848	6.24757	13.1527	7.72639	4.14829	17.0625	5.80642	5.53798	8.01013	3.61586	7.23791	8.3385	9.52506	5.75365	5.37774	9.76519	4.6246	5.91994	6.3867	7.02527	9.70241	8.95513	15.3842	32.1938	5.27259	12.0237	5.72319	6.339	15.5637	7.33565	3.41063	3.51415	7.51018	8.40877	10.186	8.21947	9.99131	12.0143	13.5257
ENSG00000119707	RBM25	protein_coding	Coding	1.24	up	0.0067006	0.424	9.31588	5.51415	3.23444	14.3481	8.37979	13.3515	5.57113	14.2751	11.5188	5.21685	9.44062	10.5663	8.20475	17.509	11.589	17.6998	12.8093	18.8295	10.2574	7.62457	9.69334	9.39756	5.56748	4.85624	6.61733	4.84674	7.83189	7.86534	3.21178	9.4833	5.65442	3.92729	9.51922	7.69971	7.03261	4.784	5.95293	7.44592	3.89858	4.44521	3.89527	5.28192
ENSG00000101361	NOP56	protein_coding	Coding	1.24	up	0.0238687	0.498	14.5294	16.5697	19.6868	41.1844	18.2366	36.4295	21.4579	12.7182	25.3322	13.1474	10.4995	12.8482	16.5051	17.5546	19.7394	34.7443	19.2368	32.0636	21.8006	33.2339	21.2382	17.938	21.076	25.6292	25.3215	17.6957	30.9549	23.0893	9.59418	25.3972	14.0919	14.7436	11.731	30.4362	14.9456	19.6414	17.8068	12.2599	8.51048	32.1072	15.445	14.922
ENSG00000166619	BLCAP	protein_coding	Coding	1.24	up	0.0104199	0.429	8.8917	8.20824	4.00972	16.2558	10.7252	16.6664	9.43061	13.4623	25.3645	6.08628	4.83834	9.38368	6.05688	11.3747	9.23415	19.9445	12.5983	11.5783	8.13075	8.72111	11.2438	8.68119	4.68688	8.26842	6.66116	5.63283	12.2725	5.33988	11.3478	2.28564	4.79473	5.07929	3.95361	6.70407	8.60977	6.07117	7.84422	9.93884	7.67457	11.1945	4.92938	9.16609
ENSG00000168813	ZNF507	protein_coding	Coding	1.24	up	0.0084017	0.427	2.5265	1.64778	1.77421	3.23192	7.04226	4.61961	2.42091	2.40356	3.35323	1.61734	1.77087	2.87207	3.16128	3.04673	2.91882	3.9184	4.99748	1.84904	2.87437	2.89343	2.74114	3.29674	3.26937	2.90285	2.32924	1.26045	2.53073	2.56414	1.15905	5.18709	2.37983	1.92354	2.40164	3.28818	1.73069	1.34694	2.28542	2.78014	1.30414	3.15426	1.62642	1.30831
ENSG00000142279	WTIP	protein_coding	Coding	1.24	up	0.0387574	0.533	0.813329	0.375565	0.448666	2.31436	2.34247	0.256016	0.218057	4.26339	0.23007	1.65928	0.580058	4.81424	0.579746	3.72778	0.190381	3.04782	2.29165	0.154588	3.59045	0.36494	2.53765	1.38397	0.659518	0.2055	0.382559	0.115299	0.626926	2.37728	0.545327	1.7437	0.603495	0.369382	0.385622	1.06087	0.980893	1.34979	0.782244	0.4596	0.147582	1.78242	1.31977	0.216973
ENSG00000121753	ADGRB2	protein_coding	Coding	1.23	up	0.0179185	0.47	0.690622	0.175722	0.894815	3.97139	1.85466	4.28691	1.22767	1.33305	3.43145	0.250437	0.459233	0.29417	0.415495	0.179837	0.648748	13.9109	0.613704	0.104925	1.1358	0.119934	1.2218	0.473594	0.303188	0.407849	0.68124	0.425997	3.90275	1.68949	0.118556	0.878305	0.721095	2.75223	0.180787	1.34599	2.72884	0.992203	2.78565	0.221574	0.329482	0.359461	0.055924	0.183738
ENSG00000065243	PKN2	protein_coding	Coding	1.23	up	0.0115968	0.437	8.61581	6.30406	9.93499	7.94049	13.5182	13.5528	11.299	10.2169	6.21539	6.89359	15.9814	11.4918	9.12498	11.0774	12.0018	13.7744	10.98	7.97394	14.9389	16.9249	6.86146	7.33456	7.30291	4.70785	15.8049	8.38727	12.2753	6.3467	8.5311	12.4335	6.80656	17.8461	5.64349	9.83187	7.9918	5.32438	9.54326	8.61225	6.03902	12.724	11.5491	14.1348
ENSG00000176444	CLK2	protein_coding	Coding	1.23	up	0.0367135	0.53	24.5466	6.3714	6.5034	16.847	16.454	12.3797	23.0509	15.9855	24.3228	9.58991	10.82	14.6449	8.22745	22.4304	10.6322	28.7925	17.1811	46.2062	16.4996	18.5234	15.7719	12.2804	8.83811	15.7513	14.6669	9.42276	14.2489	16.4614	5.64573	12.4725	8.06181	7.55424	22.4055	14.0963	10.9217	6.12991	8.22366	7.87536	8.34773	11.4298	10.7635	9.39869
ENSG00000116747	TROVE2	protein_coding	Coding	1.23	up	0.0080742	0.427	7.2709	4.68879	5.17378	8.60036	5.21507	13.0634	4.82452	2.7971	4.30626	4.55153	9.30711	6.92185	9.12798	7.99349	8.41141	6.46716	5.48789	4.21258	4.56119	6.24033	3.66305	8.13984	5.3054	5.6185	4.51866	3.89095	4.40237	2.30023	2.79387	4.61374	5.7912	3.32272	3.26123	8.34467	3.85139	5.87205	7.58558	3.52556	5.25373	4.10559	5.53126	3.27367
ENSG00000198700	IPO9	protein_coding	Coding	1.23	up	0.0047899	0.395	12.4867	6.43023	7.19996	22.7536	12.7451	24.255	11.7516	6.56044	9.53196	5.30182	10.1517	8.50381	11.0958	11.9057	9.71701	21.2028	9.97777	10.9617	11.8665	12.684	8.07012	13.425	11.2367	12.7954	9.60975	8.57328	20.4543	7.44488	3.77634	18.6944	8.84549	7.55669	6.151	19.1939	8.25584	8.36919	11.567	6.02105	5.02906	7.57351	5.3773	4.85208
ENSG00000058673	ZC3H11A	protein_coding	Coding	1.23	up	0.0178019	0.47	21.2712	9.68657	6.09731	27.3975	15.1013	18.5355	15.9352	15.2308	8.86801	9.30996	16.442	18.0073	19.3276	23.747	19.8643	25.5557	18.2852	24.6401	21.2109	26.5342	17.5869	22.1551	10.404	9.82648	9.10535	13.0351	11.7634	17.8178	5.65404	18.7154	15.2987	10.1855	12.0368	12.6326	10.1247	9.80689	10.9121	12.5918	7.74906	9.76965	5.87697	9.29234
ENSG00000092978	GPATCH2	protein_coding	Coding	1.23	up	0.0061106	0.417	3.65744	1.78802	2.42996	3.29678	3.09107	3.64754	2.84196	1.91175	1.06021	2.05788	3.78718	2.54192	2.49559	2.79828	3.49048	3.98764	2.81695	2.23786	2.43568	2.88421	2.11938	2.97996	2.02156	2.46295	1.84551	2.13319	2.57331	1.49673	0.927651	2.30424	0.731593	1.6368	1.47263	2.31385	1.41968	3.48172	2.45206	1.89959	3.14249	2.12834	2.2413	2.86369
ENSG00000118965	WDR35	protein_coding	Coding	1.23	up	0.0186184	0.48	2.41192	0.699121	2.17748	2.68614	2.90679	5.61626	1.58535	5.10344	4.68233	2.5158	2.52764	2.41867	3.20362	3.60332	2.44889	4.50826	2.19631	2.16588	1.65042	1.64739	1.51289	2.70363	2.00384	1.9551	2.08415	1.13293	1.07553	1.4211	1.11217	4.59053	1.51622	3.16729	2.44287	3.22404	2.0623	1.543	2.93135	2.17717	1.37195	2.06946	2.46716	1.11184
ENSG00000003137	CYP26B1	protein_coding	Coding	1.23	up	0.0418357	0.543	1.95108	1.16699	0.722321	2.20754	4.06737	4.62345	0.0186602	0.812446	3.9504	0.184987	0.340719	1.25112	1.39317	0.801814	2.20339	2.54985	5.40074	0.0729052	0.445819	1.7375	0.97179	0.705089	0.402345	0.868844	0.442982	0.993508	0.635987	0.796498	0.325962	0.637762	1.16722	0.549881	0.227174	1.68383	0.291914	1.23768	0.650895	0.85358	0.175712	0.535526	0.179157	0.284162
ENSG00000080345	RIF1	protein_coding	Coding	1.23	up	0.0132445	0.437	3.2594	2.74208	2.17857	4.74118	8.54309	7.26114	3.10631	2.42179	4.9624	1.91826	3.90551	2.60897	4.65851	4.6415	6.16968	5.97936	3.28709	2.6184	5.18979	4.11005	2.12493	3.35604	4.73106	2.40541	2.61936	2.10063	3.30201	3.75521	1.29019	6.34288	3.99437	2.02716	2.35835	4.44669	2.54881	2.86796	3.96716	3.13389	1.22402	3.24404	1.74812	2.09311
ENSG00000085982	USP40	protein_coding	Coding	1.23	up	0.0236573	0.498	12.7732	2.78322	3.28699	3.85407	9.73327	5.72026	5.64116	7.88242	8.45838	9.14801	8.05984	9.73096	7.74596	11.7732	7.81204	9.29134	6.79625	6.45073	14.0235	6.21764	7.75892	4.37589	6.01687	6.09671	3.28074	7.68675	6.2511	6.10471	3.83461	9.94463	4.95159	4.37456	8.0429	7.69493	20.7808	4.40569	5.18842	5.28897	5.00336	4.09977	11.1875	2.78789
ENSG00000204256	BRD2	protein_coding	Coding	1.23	up	0.0152235	0.452	25.0565	28.0238	14.8624	70.525	47.8387	47.0151	34.4981	57.9143	40.6735	27.6316	33.6771	42.1787	35.4552	45.8656	30.5448	55.1486	50.2566	79.2912	49.8767	32.697	31.6647	51.9295	30.6111	23.7951	33.3967	17.7425	30.4491	39.7111	21.6244	30.2147	26.9482	33.1635	50.8084	27.0501	34.1134	22.9966	34.1388	41.1986	17.1787	35.4923	12.8159	21.8112
ENSG00000047634	SCML1	protein_coding	Coding	1.23	up	0.0385082	0.533	0.553656	1.87166	2.80222	1.1472	1.80898	3.09874	1.62153	2.63064	3.52117	1.93027	1.58486	2.06586	1.04933	0.708648	2.47683	3.36269	2.96446	4.79105	1.52462	1.24671	0.949906	1.00094	1.23091	3.7461	1.25611	0.226598	21.6922	1.7298	0.485102	1.57928	0.753847	1.52564	1.59426	0.696347	1.33572	0.513486	0.832324	1.52336	4.06105	1.64252	1.72466	3.09326
ENSG00000119139	TJP2	protein_coding	Coding	1.23	up	0.0489213	0.563	6.73174	17.356	4.32797	5.19424	14.0207	23.6757	11.15	17.3752	21.7789	5.41645	6.68032	20.0255	27.6624	13.7957	12.0051	18.5671	20.0868	19.3023	6.09291	18.0354	15.3635	22.1717	13.7051	13.3414	6.81698	14.4643	10.4262	6.90752	23.4991	7.80034	13.676	8.62544	14.7078	16.1211	11.5519	6.31605	11.5762	38.4224	6.67791	6.22815	2.88361	24.9448
ENSG00000169126	ARMC4	protein_coding	Coding	1.23	up	0.0167341	0.46	0.841682	0.00559888	0.191509	28.9845	0.0979366	0.0127003	0.446043	10.7174	0.387637	1.1662	0.141181	0.0271601	0.119147	0.442296	0.320394	0.069701	0.265934	0	0.0196345	0.159093	0.162073	0.520503	0.521279	0.142945	0.119505	0.145966	0.0655545	0.108182	0.196931	2.68039	0.206424	0.0546852	0.141641	0.21872	0.299582	1.24748	0.0728742	0.144021	0.47386	0.289378	0.0324553	0.522496
ENSG00000185009	AP3M1	protein_coding	Coding	1.23	up	0.0016828	0.377	11.8428	10.5185	12.2832	9.64745	20.8417	18.3127	14.717	7.04714	12.6819	9.15038	14.1174	11.8014	16.8749	10.2598	12.9584	9.2322	8.21225	15.1716	14.8757	7.70975	12.9671	15.2466	9.84635	12.0126	9.65324	9.18117	6.41074	14.8593	7.34641	21.7348	10.0728	9.28102	15.1581	8.00503	9.09872	12.4443	11.742	9.74588	9.76289	16.3106	11.2985	8.20108
ENSG00000196865	NHLRC2	protein_coding	Coding	1.23	up	0.0177454	0.47	3.05755	3.31692	3.0286	3.51123	6.56385	6.68948	2.66617	4.27886	3.57106	2.06395	3.03	6.42689	5.97204	5.29263	6.26793	5.0708	4.60377	2.48431	4.23122	2.769	5.35568	3.28921	2.80902	2.79369	2.84883	2.3091	1.64489	1.96274	1.8116	5.06125	3.67425	3.37124	5.25076	2.86498	2.30852	1.60287	4.17564	3.52746	1.72737	2.94225	1.61493	1.59011
ENSG00000107938	EDRF1	protein_coding	Coding	1.23	up	0.0245821	0.498	1.954	1.9574	1.67502	3.00513	2.78052	5.19576	2.00979	2.58303	2.8277	1.30704	1.87469	2.05983	1.89609	2.70441	4.28876	4.62	2.68383	6.22999	6.05665	1.56216	2.64071	3.49682	1.83637	2.22548	1.8305	0.984556	1.7185	1.88407	0.612406	3.17661	1.76318	1.94539	4.96511	1.48346	2.43506	1.18642	3.30087	1.6509	1.41155	1.96269	1.78903	0.861894
ENSG00000151233	GXYLT1	protein_coding	Coding	1.23	up	0.026347	0.498	3.65359	3.28652	0.988949	9.14433	9.26491	6.75965	5.33936	2.36552	2.56663	1.90256	4.72209	7.69477	3.27624	8.43428	5.3956	4.40981	3.77956	2.98433	3.74655	2.43849	3.39993	3.25688	1.9953	4.41588	2.21844	1.68119	4.19914	2.81867	1.55495	5.67905	2.57044	1.99508	3.2881	6.02485	2.83673	2.5175	4.5325	3.95524	1.52018	3.56867	1.08273	1.2442
ENSG00000120868	APAF1	protein_coding	Coding	1.23	up	0.0126083	0.437	3.01727	4.16329	1.83657	5.51475	4.50051	4.89057	2.40224	3.14199	4.05299	2.26927	3.95627	3.00974	3.32513	2.8062	5.42708	4.12804	3.34944	2.16256	1.80131	3.66569	3.41887	4.64106	2.96401	2.56869	2.27397	1.4056	3.01088	4.78749	1.50773	5.63602	2.43684	3.71247	2.28131	4.3828	2.5501	3.11828	5.12587	2.80139	2.57776	2.6878	2.54265	4.24304
ENSG00000134900	TPP2	protein_coding	Coding	1.23	up	0.0076921	0.427	6.15946	5.39456	3.14378	17.7039	10.2117	13.772	9.2271	7.71913	12.1539	6.28165	6.67597	12.0419	8.38644	12.2626	9.70971	8.88123	8.31852	11.892	4.57037	6.1433	8.30058	11.4514	5.12745	4.11999	5.63783	3.47073	14.7572	5.40082	5.37476	9.20934	6.6523	3.5867	8.21964	7.77878	5.44732	3.8851	4.30744	9.72736	3.74995	5.43224	5.0887	4.33151
ENSG00000102606	ARHGEF7	protein_coding	Coding	1.23	up	0.0025215	0.377	3.6	2.46842	1.57075	9.94344	7.63931	11.7059	5.54065	5.37155	11.3369	3.54503	2.86309	4.81395	4.4183	5.32621	4.56917	6.44912	7.54707	9.06311	3.562	4.37653	5.26377	5.2221	3.45373	2.49829	3.88528	1.72136	12.1586	5.51205	3.10031	5.18511	4.28223	2.84674	4.98951	4.36852	4.80149	3.1241	3.56505	5.25723	1.61992	2.99074	2.66695	2.77422
ENSG00000100722	ZC3H14	protein_coding	Coding	1.23	up	0.0100713	0.427	2.83786	2.00391	1.01514	4.17264	2.24461	1.8769	1.54689	2.46327	2.10868	1.66397	2.64216	5.02547	3.43395	3.15092	3.64739	3.81617	3.21767	4.37256	2.15016	1.84797	2.09094	2.54957	2.16679	1.76226	2.81362	1.20672	2.6074	1.60324	1.45434	3.6791	1.68811	0.555598	2.0841	2.61329	2.24459	1.75461	1.96617	1.88277	1.81193	2.05334	1.8388	1.86049
ENSG00000156218	ADAMTSL3	protein_coding	Coding	1.23	up	0.0010623	0.377	0.369744	0.265755	0.107596	4.11762	0.433495	0.348025	0.189483	1.16864	0.213031	0.208054	0.483596	2.2009	0.891207	3.29543	0.89011	0.564903	3.84654	0.0955239	0.159217	3.23468	0.713777	0.550031	0.70614	0.152614	0.116957	0.0324667	0.193505	0.232726	0.454596	1.83754	0.888303	0.150086	0.966495	1.67439	0.413031	0.849429	1.34823	0.720766	0.246934	0.304185	0.136582	0.0896529
ENSG00000205309	NT5M	protein_coding	Coding	1.23	up	0.0485242	0.562	1.60631	1.03569	2.76223	1.61504	1.80948	3.43124	2.93484	0.504419	2.55469	0.546998	1.23952	0.542075	1.38095	1.49305	0.75467	2.43871	3.82653	2.72451	1.461	1.5005	1.80475	0.365298	0.417767	1.09912	1.45436	3.00908	9.94917	2.60331	0.442853	2.70067	1.18218	3.19444	1.23854	0.437715	0.601856	0.873655	2.31267	0.207138	1.46791	0.717377	1.23232	0.16516
ENSG00000177426	TGIF1	protein_coding	Coding	1.23	up	0.0312497	0.515	14.4251	6.51673	14.2879	6.67449	26.1579	16.7176	14.5288	13.0161	11.84	9.61897	12.5688	9.66509	12.5455	8.982	8.91569	15.0799	22.3895	5.1569	13.0199	26.5593	18.5279	8.11198	11.2003	5.96524	5.3163	14.1419	7.51288	11.7048	8.06962	23.815	8.71604	9.03922	16.5561	10.3636	5.14007	11.8379	8.41536	8.07942	6.61628	17.7165	14.7938	14.055
ENSG00000131051	RBM39	protein_coding	Coding	1.23	up	0.0090176	0.427	37.9507	14.3882	10.7853	30.9455	23.9029	21.917	18.9384	18.7436	30.639	17.7802	15.1529	26.2084	17.8713	32.0811	24.1908	51.3483	27.2141	29.5228	19.897	18.3046	25.9971	23.0481	17.4973	15.1864	17.2701	10.7012	19.448	24.2501	10.2059	11.8359	12.8031	18.2486	15.7479	12.2114	18.6243	9.85284	16.9874	15.7053	19.4222	22.1892	12.8794	15.0369
ENSG00000101407	TTI1	protein_coding	Coding	1.23	up	0.0124675	0.437	17.6566	6.25874	6.66661	17.0705	14.3455	13.2497	9.83548	4.6693	16.9745	6.46616	9.66628	6.42532	6.78372	6.84828	10.3529	18.9451	9.72277	6.00373	9.75623	6.03124	8.91624	8.74879	14.0635	10.836	17.7351	7.79623	20.7589	9.92525	3.89834	6.54267	4.08245	9.25048	4.16199	9.03302	9.33922	5.11365	5.56148	6.02038	7.31213	14.8704	4.62757	4.64958
ENSG00000105220	GPI	protein_coding	Coding	1.23	up	0.039126	0.535	37.0461	41.0706	65.387	43.1269	85.0518	102.231	36.2379	22.7632	116.416	23.7667	30.5873	33.4787	47.3403	26.4723	38.9088	31.0361	43.4944	30.13	93.041	107.003	71.4806	42.0495	56.2074	59.663	57.4426	18.4997	60.8145	92.9272	27.7578	68.7336	34.4006	23.5262	31.0363	60.1384	49.3966	25.8065	40.5143	27.5734	16.3499	67.6946	35.0212	30.824
ENSG00000171606	ZNF274	protein_coding	Coding	1.23	up	0.0216073	0.492	5.29946	4.12092	1.96229	6.26606	5.21952	2.85888	4.22534	3.40852	5.15455	3.43382	3.40215	2.93402	3.90299	4.34598	3.44537	9.2448	4.12615	2.03104	3.44779	6.60434	4.35386	4.53239	2.37771	3.59139	2.63355	1.6392	2.39826	4.88004	2.12479	2.5721	3.32452	2.55349	2.97926	1.96271	5.30312	2.18067	2.05816	4.98331	3.16538	2.96509	2.65463	3.08605
ENSG00000198131	ZNF544	protein_coding	Coding	1.23	up	0.0470095	0.558	4.82768	4.38145	3.27625	8.0623	8.65706	5.22867	3.25498	2.80439	7.7928	3.81802	3.18971	2.25453	4.84258	4.7532	3.57005	8.26166	4.05002	2.77899	5.92786	2.90747	3.34981	5.28642	1.59371	4.59315	4.72	0.199869	3.24174	4.66084	2.88738	5.10624	1.89395	3.72125	2.14043	5.28401	2.58643	3.70867	4.06031	4.34727	3.36576	3.29318	4.60166	4.28357
ENSG00000127483	HP1BP3	protein_coding	Coding	1.22	up	0.01174	0.437	29.2178	12.6292	15.2896	45.8712	24.1572	42.1283	21.1003	20.5388	29.6081	19.287	38.5442	27.3206	19.4534	36.1967	16.6246	54.7533	28.6515	29.7057	31.7482	22.0653	25.2722	20.3001	13.3731	11.5453	17.0679	15.539	37.9359	24.7046	10.5862	31.0386	16.9228	25.0985	14.9252	19.4862	21.5334	12.5956	20.2306	21.0686	14.6353	19.0132	18.9172	11.1369
ENSG00000116560	SFPQ	protein_coding	Coding	1.22	up	0.0059091	0.417	41.2254	27.9758	17.9029	101.096	56.4643	67.0714	38.2338	38.3212	52.7394	18.6259	48.8002	36.5164	35.0668	54.33	43.0527	66.0936	39.1071	38.9672	50.7771	36.5948	31.0248	40.6651	22.0314	30.8621	39.2303	23.7987	41.6711	37.4391	15.2799	50.1178	30.3285	26.1566	34.3368	34.4422	24.8822	25.3457	38.4461	29.2979	17.4435	22.6914	16.7759	22.095
ENSG00000162607	USP1	protein_coding	Coding	1.22	up	0.0178414	0.47	10.3126	14.7252	13.8658	26.226	23.5854	29.9182	9.35148	8.35326	17.6476	8.91557	19.3072	9.47556	10.3037	10.0368	16.5823	33.3522	12.4047	6.6842	18.1897	9.64998	6.74588	10.7581	9.76888	10.5958	11.4155	8.52306	28.1111	10.3367	7.10604	20.1597	8.83012	15.1844	6.38163	15.5857	11.8809	10.3304	14.5109	8.34839	11.3965	12.0719	14.2736	13.0904
ENSG00000116754	SRSF11	protein_coding	Coding	1.22	up	0.0164738	0.46	17.3293	11.9661	11.5992	19.4138	18.5269	15.4319	20.7721	22.3007	16.9013	15.8897	21.2543	22.2734	12.9601	40.44	15.6904	47.659	21.2966	25.487	21.549	12.9232	13.85	16.0024	9.81567	9.51274	9.94559	12.6465	19.9066	15.8585	7.37236	10.0473	9.79509	19.0912	11.4911	10.3003	14.9875	10.41	12.2854	8.98327	13.364	12.2621	17.3759	16.7272
ENSG00000117360	PRPF3	protein_coding	Coding	1.22	up	0.0414964	0.543	18.6696	6.13749	6.21896	24.7515	14.9719	14.898	10.3804	11.4755	7.31081	6.17264	5.88556	12.9901	10.554	12.5683	11.5591	14.5971	16.5366	17.1458	18.2442	20.2381	11.9247	10.2915	7.60674	7.43711	7.24684	5.88803	15.5955	11.0481	3.46077	9.56682	4.97803	5.24437	22.6041	5.22871	7.99439	6.49744	21.7838	5.67581	10.6876	7.39294	9.30091	7.26363
ENSG00000143621	ILF2	protein_coding	Coding	1.22	up	0.0243866	0.498	158.01	73.9494	182.408	220.508	115.768	154.563	187.397	53.2982	191.564	80.9102	180.46	86.9994	122.153	95.0295	121.282	119.861	85.4178	137.383	147.508	89.4011	85.039	172.013	95.3101	167.217	149.105	112.072	179.878	160.177	59.5051	111.209	95.5102	93.374	127.489	132.216	50.8665	140.097	118.303	57.7935	159.885	230.682	240.806	116.361
ENSG00000198837	DENND4B	protein_coding	Coding	1.22	up	0.0374139	0.532	11.2243	4.50324	4.1604	14.69	8.92048	17.1329	6.66318	12.313	27.5112	3.45567	3.38591	5.8117	8.42694	9.08147	10.4983	16.7186	11.3095	13.7987	14.9361	10.9712	14.5122	8.1312	5.51114	13.4841	10.6166	5.09846	9.90696	10.5583	3.24936	9.02879	6.62175	6.27422	12.4238	8.6537	5.75054	6.29932	10.3757	7.9969	4.5392	10.2729	3.43971	2.67337
ENSG00000119771	KLHL29	protein_coding	Coding	1.22	up	0.000583	0.364	0.832954	3.48315	0.131492	2.27844	2.65813	0.511953	0.0443771	1.02537	2.56851	0.549913	1.12821	0.0983593	0.352234	0.17593	0.302995	1.51377	1.27465	1.39877	0.36883	2.56181	0.702234	1.86956	0.782469	0.0994439	0.892143	1.29292	0.127636	0.328242	0.57309	0.637824	0.306247	0.0891797	0.149271	0.938769	0.639638	0.3095	0.602984	1.08095	0.344911	0.265689	0.0335817	0.432971
ENSG00000144134	RABL2A	protein_coding	Coding	1.22	up	0.0127105	0.437	1.97307	1.0008	0.625476	0.583127	1.55963	1.86154	1.43689	7.1423	3.03691	1.73231	0.288411	2.50726	0.770766	3.08919	0.599386	2.52987	1.98841	1.14644	0.91808	1.03956	1.33908	0.994451	0.714619	0.513606	0.254839	0.75375	0.903826	0.938903	0.416634	0.539267	0.66079	1.28066	1.10859	0.46336	1.972	1.24114	1.21801	1.11816	1.04136	0.78334	0.943689	0.970345
ENSG00000123607	TTC21B	protein_coding	Coding	1.22	up	0.0124175	0.437	2.73539	3.35373	1.66623	3.5657	3.23593	3.17246	2.06081	4.55534	8.2584	2.22297	1.89644	2.90983	2.62973	3.64909	2.38209	2.56254	2.23856	2.69273	2.29644	2.18094	2.14226	2.11496	2.59628	2.19901	1.17886	1.14551	1.5077	2.31867	1.30659	4.60118	2.14896	1.69066	2.03454	2.98834	2.34557	1.85736	2.52724	1.74096	2.05744	2.85366	2.81952	1.405
ENSG00000163516	ANKZF1	protein_coding	Coding	1.22	up	0.0420798	0.543	11.2009	3.4589	5.62675	6.7973	7.29904	6.30555	9.07285	12.3743	10.4945	4.44884	3.47681	7.45312	6.0764	20.1088	6.11892	14.6252	6.13463	15.6954	16.7726	7.17593	10.2275	6.11502	5.65291	4.78187	6.37806	6.84528	5.59345	12.739	1.78157	7.10052	3.52816	5.11131	9.3482	2.73731	9.08952	3.19001	5.50512	5.46894	3.56184	5.58455	8.51635	4.44613
ENSG00000175066	GK5	protein_coding	Coding	1.22	up	0.0336543	0.517	2.24291	1.18253	0.74626	3.16513	3.11254	4.066	1.91656	3.51394	3.02953	1.05395	3.23642	0.966026	1.85541	2.08364	4.08178	7.00842	3.05065	2.33982	2.04926	1.63169	2.96024	1.5783	0.600207	1.59424	1.33586	0.871709	3.06003	2.67323	1.2227	2.16946	1.65652	1.41038	1.57858	1.84706	1.27224	0.899774	0.995814	3.13025	1.72982	1.75876	0.902088	2.14446
ENSG00000145217	SLC26A1	protein_coding	Coding	1.22	up	0.0075872	0.427	1.8893	0.311245	0.205036	0.959708	2.15794	0.501271	1.60763	2.7101	2.26761	0.357912	0.38681	1.50984	0.700194	2.06359	0.735415	1.52082	1.75662	1.74454	1.57175	3.25019	1.96863	0.411836	0.784531	2.0191	1.04895	0.609805	0.432603	0.75571	0.471219	0.217701	0.600761	0.42031	1.72643	0.940277	0.986017	0.667309	1.86351	0.968022	0.827894	0.643466	0.772201	0.286686
ENSG00000113649	TCERG1	protein_coding	Coding	1.22	up	0.0136896	0.438	7.52304	3.45314	4.11818	12.5792	6.69571	6.88341	5.59777	7.06493	6.71597	3.78605	6.99287	6.21249	5.26133	7.71924	8.89349	8.46835	5.74296	11.7942	8.50687	6.05852	9.05937	4.77499	4.61715	3.03754	6.8903	4.4361	6.29759	6.53713	1.82201	11.0207	4.15353	3.28183	6.27987	4.19838	4.62325	2.54623	3.93941	5.31404	3.15507	4.397	2.98655	3.72049
ENSG00000008083	JARID2	protein_coding	Coding	1.22	up	0.0487486	0.562	2.21617	4.02962	1.68288	18.7408	9.46348	4.42923	4.45734	5.74008	8.05429	2.17372	3.845	4.09057	5.91133	5.75338	4.60908	4.88447	10.2284	7.14513	6.18983	8.42041	4.12188	6.05858	4.67367	3.38224	4.10262	2.01468	2.8929	4.5368	2.06376	6.54999	5.25126	4.63934	3.87761	12.7661	3.18474	3.14244	4.60613	3.70381	1.30873	4.82639	1.674	1.67997
ENSG00000137411	VARS2	protein_coding	Coding	1.22	up	0.0364495	0.53	4.47798	6.32974	2.76511	6.4893	12.6788	3.32943	4.24813	10.5017	6.513	3.64102	4.0139	6.81935	8.95951	2.85292	2.27148	10.4653	6.68829	15.4952	3.90639	5.60435	13.0509	10.502	6.27641	5.23115	3.94452	1.58565	7.8794	6.65417	3.83859	6.21733	2.10614	5.76553	5.3691	3.87198	2.67457	3.65369	2.57647	2.81096	2.77459	8.65308	2.32511	3.02104
ENSG00000240053	LY6G5B	protein_coding	Coding	1.22	up	0.0012516	0.377	2.11866	0.229235	0.256897	2.21001	0.834209	0.509987	1.28901	2.37769	0.854592	0.344333	0.317602	0.829734	0.35738	2.12265	0.537083	4.802	2.00765	1.02338	2.90197	0.450951	1.45476	0.990621	0.320341	0.266026	0.534852	0.205478	1.3087	1.71965	0.0505619	0.315196	0.277258	1.02214	0.706313	0.199001	0.617781	0.236288	0.52082	0.670073	0.368254	0.548517	0.327093	0.117541
ENSG00000118412	CASP8AP2	protein_coding	Coding	1.22	up	0.0208947	0.488	2.53651	1.05638	1.59515	7.69373	3.16207	4.78509	1.486	1.43828	4.90491	1.41211	2.53298	1.33903	2.30007	2.57132	3.35067	4.14021	3.39697	1.55168	2.41674	1.81451	1.61891	2.23465	1.54292	1.59978	1.34839	0.83456	3.67736	2.59093	0.876518	3.54067	2.3655	3.14299	1.7375	2.69154	1.74581	1.24085	2.2807	2.57738	1.65361	1.48064	1.12992	0.990942
ENSG00000135541	AHI1	protein_coding	Coding	1.22	up	0.0297914	0.506	1.48064	0.816593	1.23673	3.00397	1.77695	2.81331	2.06404	2.95443	5.11412	1.05573	1.43209	3.31497	2.22741	2.94336	2.73144	4.11554	2.32229	4.14862	2.80831	1.48948	3.06809	2.43023	0.761606	1.76883	0.986331	0.972536	2.46622	2.71403	0.842702	3.29484	1.49802	0.926903	2.19325	1.07133	1.25413	1.30347	1.74429	1.55781	1.75125	1.25759	1.27771	1.10874
ENSG00000198556	ZNF789	protein_coding	Coding	1.22	up	0.0294105	0.506	2.01743	1.01568	1.33736	1.20782	1.31944	2.36741	1.9919	2.20609	4.09313	1.65278	0.680612	1.04748	1.33315	1.81259	2.00038	3.71798	1.65072	3.55961	2.21162	1.93161	2.45396	1.40031	1.09646	1.03483	0.628901	3.22699	2.19445	3.248	0.447934	0.587353	0.511662	1.55545	1.42936	1.0171	1.0783	0.962392	1.2211	1.28575	1.29219	1.02954	1.56694	1.13889
ENSG00000158806	NPM2	protein_coding	Coding	1.22	up	0.0367495	0.53	1.09906	2.42234	2.00206	0.489087	0.896053	4.64262	2.78973	2.12341	13.2733	1.98144	0.279976	0.402164	0.315042	0.55429	0.980389	1.7638	1.75533	0.177227	0.220644	0.165637	1.76239	0.325073	3.4784	2.29249	1.92088	0.0767524	2.89638	0.765046	1.12916	0.140941	1.39062	0.368561	1.17124	0.337357	0.17603	0.374388	2.17239	0.181751	0.256285	0.384348	0.150179	1.09896
ENSG00000189180	ZNF33A	protein_coding	Coding	1.22	up	0.0413352	0.543	4.37927	4.62501	2.46158	4.71283	8.47596	7.40508	4.40661	7.63868	6.55708	5.29104	9.70265	8.20236	9.316	11.1929	8.07855	10.2153	5.87057	6.09854	4.57001	3.75487	11.707	8.37137	2.90395	3.20925	2.91311	2.04161	2.97445	3.83848	2.67815	3.30455	4.29879	2.08322	10.3261	4.00885	4.88603	3.59147	4.54529	6.73266	3.13527	4.26013	2.46274	3.53456
ENSG00000165637	VDAC2	protein_coding	Coding	1.22	up	0.0191319	0.48	17.408	22.9234	34.3575	23.5363	49.8462	32.7537	43.6456	16.4119	24.6182	18.2539	23.1128	19.9107	31.4199	18.62	29.8041	15.9384	13.8065	13.246	29.4894	40.8148	48.3245	21.8405	28.9523	26.9865	27.6423	36.2086	24.603	30.9094	29.6857	73.2083	22.0387	21.4884	26.6864	12.7606	23.295	30.7683	31.9757	20.1712	16.1568	30.4364	23.6063	23.9559
ENSG00000151849	CENPJ	protein_coding	Coding	1.22	up	0.0497899	0.563	1.41385	0.804647	1.00189	4.97182	6.41967	3.26977	0.954001	1.98154	2.06186	1.2171	1.08075	3.3011	2.14333	3.73389	2.62269	3.30923	2.36379	1.42861	1.13102	2.62285	2.92487	1.33743	1.29471	1.67015	1.74072	0.659297	2.93143	1.75004	0.2338	2.18336	1.31629	1.64407	2.67752	1.81216	0.872807	0.676535	1.35576	1.25264	0.747974	1.0298	1.999	0.913907
ENSG00000083535	PIBF1	protein_coding	Coding	1.22	up	0.0292894	0.506	2.66203	3.51244	3.14426	9.65439	8.21834	5.30929	5.1103	5.52656	22.5882	8.39121	3.73472	10.3696	5.56509	6.65672	4.69757	4.22894	4.92441	6.08982	2.65996	5.51704	3.74237	5.48664	3.23185	2.42091	2.56234	3.69572	3.81138	4.10043	2.64731	4.47799	3.47494	4.18126	5.11319	2.64008	4.30136	2.91887	2.30569	3.68075	5.33178	3.38591	5.74764	6.8614
ENSG00000139746	RBM26	protein_coding	Coding	1.22	up	0.0062312	0.417	3.42019	3.08368	2.32788	13.4987	9.44836	11.1541	3.99627	5.94722	4.44599	4.55972	3.79231	8.41182	5.72537	7.5778	7.46144	7.77106	8.23401	8.31139	4.80521	5.97909	6.60695	6.41913	3.191	3.19868	3.66291	2.97116	10.5031	4.08875	2.31046	8.71825	5.0931	3.77382	6.30304	5.38603	4.35685	2.79832	3.8897	4.7045	2.23447	3.36842	3.14655	2.79979
ENSG00000165417	GTF2A1	protein_coding	Coding	1.22	up	0.0051926	0.404	5.83561	7.95159	4.15549	12.8978	11.5322	21.6285	6.99557	4.66265	7.96037	3.87311	13.1255	12.2848	11.1594	5.04554	17.8903	11.2395	10.0681	9.21879	5.51106	6.39474	4.25132	10.266	5.59545	6.92426	7.90699	3.78029	10.191	3.68327	4.50837	8.56149	9.82942	5.78486	6.60584	8.90329	5.91304	8.13456	9.05994	7.91804	6.25455	6.14406	4.32538	4.9539
ENSG00000089902	RCOR1	protein_coding	Coding	1.22	up	0.0337044	0.517	9.16174	8.37209	3.34615	14.4701	15.6806	13.8547	5.19055	8.77202	6.87517	3.78163	9.98817	12.9384	9.90738	8.36783	18.2702	10.5807	9.52874	22.5348	7.23362	10.5479	6.5608	11.3512	9.30522	6.69554	9.13894	4.02191	6.80426	5.3064	6.90405	20.5611	7.66275	4.55435	6.26581	11.39	10.6293	7.72339	7.5885	14.9278	4.71239	4.22722	2.82743	7.92205
ENSG00000156958	GALK2	protein_coding	Coding	1.22	up	0.0269273	0.498	2.1661	4.34687	3.34005	0.963895	1.6759	2.81319	4.05711	2.69884	2.79694	3.30291	2.04201	4.89209	3.77206	2.07235	3.50441	1.24519	2.3844	2.82365	1.90215	4.9684	3.36404	2.2586	2.53423	3.36439	2.90603	1.13676	1.47962	2.2018	3.47843	5.18459	3.03597	2.02074	3.18183	1.25683	2.24076	1.98775	1.9416	3.34408	2.78871	1.55552	1.39873	2.45565
ENSG00000140463	BBS4	protein_coding	Coding	1.22	up	0.0368767	0.53	4.50758	6.94978	6.87862	1.97252	8.78795	5.69805	4.38131	8.44654	4.55542	7.60234	3.94434	13.3728	4.71901	6.9417	2.43738	4.93131	4.04457	4.20144	6.15347	5.60042	6.40917	5.1209	3.86866	6.44318	2.43844	3.46016	6.57803	3.59974	4.93483	6.29218	2.45153	4.25598	4.63484	2.70067	7.4152	4.3019	3.45978	3.17807	7.96452	6.29426	5.51088	6.74456
ENSG00000074356	C17orf85	protein_coding	Coding	1.22	up	0.0324187	0.517	3.21032	1.66318	0.954589	4.72455	3.79827	4.27929	2.11889	5.30302	2.21055	1.824	1.488	4.63474	7.44814	7.76684	3.04669	6.19486	4.28798	6.80821	4.3926	3.27876	11.4265	2.86438	3.35831	2.27568	2.91276	1.40144	2.20203	2.02357	1.07806	3.17217	2.77221	2.88066	4.32798	1.91196	1.72255	1.63538	4.00032	2.42232	1.79815	2.87094	0.850433	1.5668
ENSG00000247315	ZCCHC3	protein_coding	Coding	1.22	up	0.0113964	0.437	5.04972	5.84825	3.94667	22.3033	12.29	15.5432	8.76796	10.6523	8.02844	6.63835	5.26674	6.75618	5.37734	9.2877	7.55986	14.5065	9.71156	12.3111	5.09332	11.8408	11.0997	11.4061	9.25014	8.45123	8.43166	3.94985	9.7773	4.12184	5.94309	6.79905	7.86233	7.81596	7.64459	7.5808	7.36939	10.999	7.53062	7.27583	3.52933	11.1111	3.82424	4.93448
ENSG00000125835	SNRPB	protein_coding	Coding	1.22	up	0.0429507	0.546	127.608	149.258	404.189	209.657	138.294	237.209	147.767	87.7747	207.292	107.706	103.346	91.5561	90.5437	123.359	142.201	233.584	111.209	102.881	119.967	262.059	140.279	132.737	233.229	303.112	212.261	172.076	296.425	138.751	126.144	121.817	118.997	157.794	87.3035	192.834	112.969	287.913	131.509	85.1319	111.471	384.407	382.28	225.879
ENSG00000078699	CBFA2T2	protein_coding	Coding	1.22	up	0.0469911	0.558	4.04527	1.99501	1.76486	6.22666	4.64185	18.1753	2.459	4.31832	27.2274	1.51745	2.03076	3.84917	2.32806	4.3729	6.09782	7.87558	8.03534	5.67073	3.16259	2.74609	4.49282	5.24434	2.43361	3.9483	2.90782	1.11063	6.27455	4.22997	2.084	1.62732	2.72715	3.56519	2.29553	4.88411	2.99041	1.85616	7.25415	3.51216	2.30152	4.77098	1.24819	0.979481
ENSG00000099822	HCN2	protein_coding	Coding	1.22	up	0.0119154	0.437	8.39001	0.117621	0.407288	0.115136	0.280561	3.25504	0.418752	0.10366	15.1844	0.0425336	0.0988639	0	0.143031	0.140113	0.202648	0.292855	0.0438174	0.0311466	0.612827	1.1085	0.38588	0.465115	0.68555	0.172898	0.105708	0.467711	0.399822	0.474548	0.203858	3.44317	0.119042	0.229765	0.172658	0.108915	0.159837	0.906528	0.384697	0.165032	0.0861888	0.330229	0.0818183	0.0285105
ENSG00000197372	ZNF675	protein_coding	Coding	1.22	up	0.0469344	0.558	0.789456	1.50061	1.02287	1.50361	2.04805	3.53794	2.14125	5.91132	5.47894	1.55957	0.642004	2.08639	1.24526	1.53903	1.74492	1.8908	1.80472	1.09337	1.98698	0.76103	0.926352	2.74728	0.988304	1.17468	0.659268	0.564751	1.64973	1.48759	1.1941	0.437719	0.738872	2.17266	0.533255	8.40426	1.04871	1.53158	1.00163	0.773667	1.41995	1.05553	3.58449	2.0335
ENSG00000132694	ARHGEF11	protein_coding	Coding	1.21	up	0.0311598	0.515	11.5175	5.51787	4.10416	14.474	11.1937	13.2954	9.13065	11.2416	8.85738	4.52841	6.55571	11.6396	12.1817	11.885	9.12197	13.3166	13.008	12.5348	9.14567	16.3324	12.5393	16.987	4.45302	9.53244	8.19121	4.6989	17.4597	8.18917	4.97602	12.2454	7.49226	4.38212	11.3907	10.4641	5.11631	7.41373	13.4692	9.97428	6.03544	10.5455	1.4989	5.47157
ENSG00000116406	EDEM3	protein_coding	Coding	1.21	up	0.036482	0.53	10.0811	8.32797	7.40081	9.35563	8.8596	10.5601	25.1279	7.37872	4.96779	7.09913	21.3001	10.8638	22.6769	8.24418	15.4742	10.2924	9.81388	12.1403	11.6535	25.2063	6.98587	7.91955	5.65321	7.06166	9.34791	5.97733	10.2498	6.48295	8.96006	8.73701	13.0001	5.8545	9.44899	11.6738	7.44687	11.9592	7.67813	25.5405	8.41598	7.94143	4.99823	19.8254
ENSG00000116750	UCHL5	protein_coding	Coding	1.21	up	0.0170121	0.463	11.0868	5.27569	10.3531	6.49667	8.59992	14.6063	11.8363	3.34834	5.2818	6.04104	11.0883	9.64528	10.1354	9.88334	8.72408	6.91425	5.83722	10.7283	10.1198	12.1182	7.12198	5.62203	7.10157	8.66916	6.75146	9.228	10.1024	4.07048	3.50942	16.8245	6.46041	6.92896	5.32845	6.87156	4.71759	6.95295	6.17988	4.17958	10.5701	8.34032	13.377	6.35992
ENSG00000143748	NVL	protein_coding	Coding	1.21	up	0.0119059	0.437	9.87396	5.17479	6.30245	10.0626	28.4084	7.56314	6.22672	4.36974	3.70222	6.2644	6.00032	9.29236	6.29608	9.34939	6.17013	8.7007	5.18528	6.65551	8.94846	6.35817	5.89464	7.78699	4.03471	5.36098	4.4099	4.15179	8.37157	5.89855	2.12489	8.63888	4.17846	4.97744	3.78473	4.36215	4.85958	5.08849	6.31516	2.89543	7.0061	6.3878	6.06377	3.65399
ENSG00000188177	ZC3H6	protein_coding	Coding	1.21	up	0.0067213	0.424	1.76501	0.595465	0.814598	1.30603	0.968509	1.81809	1.48859	2.5102	0.877834	1.27724	1.51294	3.10606	2.38844	2.08563	2.39902	1.70703	1.92308	2.26231	1.34979	1.49741	0.90446	0.817407	0.830344	0.993198	1.24886	0.904188	1.39816	1.76724	0.36529	1.14375	1.18339	0.785531	1.54969	0.680066	1.71241	1.15884	0.906754	1.06156	1.19951	1.12253	1.08671	0.406119
ENSG00000168280	KIF5C	protein_coding	Coding	1.21	up	0.03121	0.515	0.0611001	0.1595	0.0293908	1.89789	0.179851	7.33145	1.45982	0.140568	15.4724	0.0188763	0.107077	0.0815935	0.18514	0.0231819	0.572799	0.509945	0.180281	0.0716738	0.161265	0.0515024	0.0461711	0.0396957	0.31116	0.22885	0.195471	0.0733136	0.0755764	0.0634348	0.0221745	0.0743751	0.399375	0.062807	0.341009	1.66408	0.0504923	0.105151	4.9723	0.122068	0.0318754	0.18597	0.0336211	0.0527205
ENSG00000204186	ZDBF2	protein_coding	Coding	1.21	up	0.0039244	0.377	0.734371	0.162822	0.438734	1.42034	3.83447	1.13147	1.8689	0.874642	2.10043	0.829914	1.31038	1.17349	1.26236	1.59201	1.02096	1.54437	0.992884	0.0433442	1.91237	2.60339	1.0661	0.498222	2.13482	0.382407	0.496479	1.59463	0.991758	0.54366	0.293464	1.98849	0.720253	1.39385	0.715574	1.17565	0.727662	0.434598	1.55646	0.47141	0.201692	0.905364	0.776045	0.34142
ENSG00000144445	KANSL1L	protein_coding	Coding	1.21	up	0.0314923	0.515	2.24449	1.04458	0.707636	1.83694	1.25961	3.02806	2.13562	3.34027	2.08744	2.57111	2.00647	5.69489	2.95173	5.08098	3.82152	3.46217	3.79364	5.83023	2.70826	1.43701	1.91841	3.00942	1.64826	3.19537	1.32237	0.927454	2.10018	3.02354	1.46714	1.268	1.81713	1.58271	4.42648	1.87388	1.60551	1.49086	1.97005	2.6272	2.44892	1.93011	1.72691	2.54346
ENSG00000132563	REEP2	protein_coding	Coding	1.21	up	0.0025892	0.377	0.389235	3.27127	2.80403	4.83054	0.575838	2.4827	0.299207	1.06857	2.27959	0.21187	0.469014	0.0157899	0.321601	0.137751	0.330471	2.83652	0.25578	0.143656	0.615583	0.104052	0.206114	0.241339	1.39053	0.316358	2.74248	0.109289	0.639282	0.447967	0.220889	0.588151	0.352963	0.870825	0.205863	0.445046	1.8868	0.850957	0.802518	0.24738	0.214664	0.132406	0.188684	0.286008
ENSG00000164663	USP49	protein_coding	Coding	1.21	up	0.0022949	0.377	1.12307	0.538336	0.378194	3.13868	1.68099	1.44594	0.816185	1.4341	1.86358	0.49641	1.23406	0.937751	0.776137	0.866418	0.533007	6.14013	2.09719	2.07675	1.89277	0.999512	1.0873	1.18487	0.322288	0.98396	0.662491	0.184617	1.00184	1.08746	0.190847	0.770197	0.437819	1.67508	0.901047	0.633026	0.715968	0.975972	0.674965	0.540747	0.683159	0.908724	0.470927	0.255047
ENSG00000096401	CDC5L	protein_coding	Coding	1.21	up	0.0081088	0.427	9.34166	9.26147	6.88371	21.0238	15.3859	13.831	12.2494	8.07786	12.32	9.99764	25.7786	10.8342	10.6796	10.7974	9.86913	14.7294	13.8972	12.9785	11.8309	7.98306	5.64856	13.7014	10.5629	13.8501	10.0771	5.20652	12.386	7.00164	7.263	10.6608	9.32557	13.1859	7.79667	9.99037	9.09749	16.6097	9.44147	8.12406	7.22095	13.5077	6.1983	9.33366
ENSG00000005421	PON1	protein_coding	Coding	1.21	up	0.0228264	0.498	0.714651	0.613356	6.2521	0.425557	0.0675247	0.0963218	10.0619	0.199589	0.231173	0.470897	6.38199	0.265496	0.0573739	1.00723	0.0696756	0.403813	0.197735	0.179078	0.283642	0.107253	0.129749	0.71579	0.203567	0.0766552	0.0106006	0.253464	0.014256	0.175448	0.0360766	0.300677	0.0409298	0.0921654	1.56052	0.0409585	1.09397	0.723965	0.113373	0.0441328	0.549709	0.0541902	0.579816	0
ENSG00000147180	ZNF711	protein_coding	Coding	1.21	up	0.0316703	0.515	0.127722	0.176234	0.027062	6.1555	0.326954	7.78325	1.26233	1.3649	3.54953	0.185393	0.149092	1.62174	0.600706	0.605194	1.56745	0.419676	1.8241	3.29973	0.21136	0.413516	0.908225	0.158385	0.55482	1.54629	0.10199	0.0717236	3.52176	0.177172	0.355263	2.5027	0.555938	0.0544286	1.09083	1.19611	2.29736	0.289053	1.22712	1.03029	0.246537	0.214681	0.0371485	0.744328
ENSG00000104643	MTMR9	protein_coding	Coding	1.21	up	0.0080676	0.427	0.961015	1.05328	1.30742	2.18069	1.01122	3.85235	2.2295	1.96887	3.49178	1.46206	2.40007	1.4754	2.46689	1.50152	3.69809	1.79964	2.00571	1.35571	1.86129	1.24848	1.23013	1.89913	2.12472	1.03387	1.47991	0.513173	1.62451	1.04242	1.37865	2.70814	2.22834	0.711529	1.56281	2.1133	1.47978	1.81678	2.52243	1.25992	1.19107	0.947109	0.559532	1.0926
ENSG00000104756	KCTD9	protein_coding	Coding	1.21	up	0.0479897	0.561	5.26683	4.96911	9.06033	4.45701	5.25499	11.2579	5.82878	5.74415	12.0209	9.74962	3.31646	7.90293	7.83437	5.66227	11.7164	5.02857	6.27744	4.77095	8.54347	8.55851	5.39632	4.5867	8.86454	4.4718	3.50006	4.00517	17.2297	5.10355	8.00241	12.9265	6.10904	4.05983	4.33598	5.89103	9.01558	4.81875	7.16058	4.89756	4.97929	4.4993	3.93017	10.7295
ENSG00000183808	RBM12B	protein_coding	Coding	1.21	up	0.0279052	0.498	3.68945	2.63797	1.38209	4.39653	3.4474	3.75185	2.12516	2.07753	4.09892	1.61357	3.1465	3.76415	2.80474	3.43922	4.85014	3.21252	3.78813	3.08866	2.45158	3.09004	1.74913	2.96507	2.13288	2.07211	2.85314	1.21246	4.10064	2.55137	1.26068	3.19791	2.25953	0.978719	3.07975	3.23408	2.1958	1.50974	2.64645	2.16565	1.61556	1.41017	1.13874	1.19892
ENSG00000164953	TMEM67	protein_coding	Coding	1.21	up	0.0279399	0.498	2.44585	1.05203	1.65982	1.46212	0.946798	1.46038	1.44648	5.21598	1.81834	1.78546	4.45812	1.13026	0.837169	1.80424	1.525	1.65217	2.18197	1.128	1.52617	1.17603	0.429712	1.36936	1.80273	1.28267	3.32439	1.20844	1.03602	1.66827	0.540393	1.26403	1.02182	0.56872	1.38786	1.26626	1.11004	1.3346	1.10178	0.924438	1.03929	0.738206	1.05505	1.14987
ENSG00000165113	GKAP1	protein_coding	Coding	1.21	up	0.0462414	0.558	1.1432	1.13027	1.5921	3.19982	1.48942	4.41057	0.975664	1.28868	4.03268	1.86927	1.07483	3.14407	1.28154	3.12197	2.50956	2.11555	1.76669	2.29883	0.744433	0.651322	1.13828	1.13601	0.41282	1.45844	1.40293	0.583844	5.31084	1.02007	0.4563	1.62169	1.10565	2.71878	2.13657	1.03609	1.10766	0.793316	1.9151	0.78554	1.79836	0.991034	1.27373	0.450232
ENSG00000149532	CPSF7	protein_coding	Coding	1.21	up	0.0032309	0.377	19.8106	21.1981	7.14558	24.2477	23.9196	21.6272	15.0735	18.842	23.3384	10.4946	8.38492	16.009	11.4226	23.7516	27.166	19.3941	17.8405	23.2484	23.7948	13.6403	16.7313	15.5218	14.0853	8.91172	12.8967	11.9096	28.1696	16.0616	8.22124	20.0668	12.4248	14.46	15.9875	13.3828	12.7717	9.86914	15.437	11.5128	10.5307	22.7895	5.61534	10.5867
ENSG00000096746	HNRNPH3	protein_coding	Coding	1.21	up	0.0094708	0.427	19.5901	16.4429	10.5414	42.5393	41.1985	38.0882	31.5375	21.1188	28.5439	13.0413	28.1602	26.757	22.5797	25.4289	25.5236	32.3983	25.2739	25.3664	25.0516	19.5314	20.5668	16.4159	19.7425	16.5394	18.701	11.5482	26.0964	23.5467	11.9244	27.1852	19.3998	10.3261	22.1893	22.8708	17.5581	12.514	21.358	18.2603	12.3714	13.6815	11.815	10.6212
ENSG00000133858	ZFC3H1	protein_coding	Coding	1.21	up	0.0434893	0.547	5.23869	2.75802	1.4074	4.307	6.72371	4.48527	3.88791	4.82722	3.84138	2.84812	2.33197	5.41331	3.60419	5.02897	6.05023	5.08098	4.92039	3.92855	6.46414	3.96952	6.2118	3.65512	2.40667	2.64584	2.41224	2.49764	2.11573	3.88392	1.30167	4.69926	3.46421	4.48771	5.10232	2.24072	3.15926	1.37089	2.66869	2.44604	1.91062	2.58158	1.24312	2.76319
ENSG00000111271	ACAD10	protein_coding	Coding	1.21	up	0.046494	0.558	3.63094	2.56732	1.37981	2.40387	3.17611	2.65728	5.46699	6.24982	2.60072	2.4086	5.03099	9.10974	2.69865	5.5872	3.88301	4.12315	3.98363	6.98591	4.25577	5.99846	5.61061	2.85852	2.3612	3.06791	2.80344	4.82237	3.59272	3.44278	1.3007	3.79283	2.3816	1.90601	3.78908	4.01844	2.99881	1.79251	3.16363	2.07467	2.23316	1.72409	1.7588	1.7407
ENSG00000100697	DICER1	protein_coding	Coding	1.21	up	0.0279761	0.498	4.99319	3.8018	1.82849	11.0409	6.80088	9.05777	5.38732	5.55743	4.96172	1.75917	5.29325	4.24103	7.92105	6.05299	11.9092	8.80653	8.75008	8.22062	4.49858	4.08273	3.16817	5.21686	3.02213	5.01613	4.36128	2.03582	3.10992	3.03751	3.04246	5.34675	6.1662	2.49232	4.13549	7.77259	3.11542	3.00528	5.05348	6.1633	1.65573	3.51814	1.10128	2.0338
ENSG00000126214	KLC1	protein_coding	Coding	1.21	up	0.0141523	0.44	1.60859	1.01197	0.629574	3.39514	1.82114	3.30944	1.25416	2.92636	3.53681	0.421664	1.06511	1.33736	1.04237	3.3799	2.31136	4.99646	2.62768	3.77639	1.79354	1.23265	2.03329	1.56128	1.04104	1.3524	1.83859	0.664035	1.70817	2.28545	0.731331	1.71427	1.10338	0.816451	1.50551	1.40271	1.38238	1.04022	1.85962	1.91199	0.532504	0.684253	0.595465	0.814283
ENSG00000134138	MEIS2	protein_coding	Coding	1.21	up	0.0180218	0.471	0.472103	1.35622	0.332338	1.0071	0.924843	5.40054	1.02915	1.96081	1.724	0.526229	0.724351	4.1563	1.28907	2.15173	1.5213	2.65733	1.73386	1.00269	1.11463	2.11849	0.945656	0.712812	0.812087	0.400652	0.0917479	0.341179	0.716008	0.761502	2.36167	0.592402	1.31768	0.142932	4.61337	0.777737	1.28324	0.589132	0.832564	2.9805	0.372673	1.22227	0.51646	1.72768
ENSG00000101413	RPRD1B	protein_coding	Coding	1.21	up	0.0157238	0.456	13.7786	8.5102	7.35942	14.6876	11.9945	14.0629	9.99739	6.42742	9.51915	6.46522	8.31468	7.31095	7.06618	7.60432	9.64049	18.7327	10.3238	6.43533	10.944	6.14536	8.45725	11.4111	10.8987	9.4343	13.7276	8.69421	17.9192	9.69657	5.3133	6.04858	6.53602	7.96713	4.86832	7.35411	7.54298	4.66824	10.113	8.54999	7.8936	13.492	5.62745	5.5361
ENSG00000178904	DPY19L3	protein_coding	Coding	1.21	up	0.0261957	0.498	2.63101	2.19866	2.56555	5.05902	4.19201	3.79252	6.03921	3.53677	2.37622	3.06823	2.45775	5.10316	5.48341	3.59809	2.9147	6.24301	4.19518	2.10591	2.61276	3.05156	2.54008	3.97966	2.20369	2.65365	1.92417	0.915488	1.80127	2.85471	1.0993	3.27491	3.48084	2.25157	2.326	3.35255	2.09685	2.56344	2.04747	3.02867	1.41675	3.42112	1.59206	1.04846
ENSG00000156304	SCAF4	protein_coding	Coding	1.21	up	0.0122929	0.437	6.8337	5.10377	2.81691	13.3559	17.4994	10.9608	7.44951	8.80839	9.1505	4.3479	8.91933	10.6371	8.69641	5.12348	7.29797	11.3706	9.12908	8.82415	9.77833	7.3606	7.37722	7.29917	6.04171	4.52495	4.56853	3.57771	8.05786	6.03109	4.022	11.1463	4.16431	3.4597	4.74176	4.56823	5.95789	3.61723	4.7722	8.69445	3.76808	4.82427	3.16592	3.54012
ENSG00000181817	LSM10	protein_coding	Coding	0.83	down	0.0149086	0.449	15.7258	19.8282	35.5292	20.0089	27.7528	12.5208	15.1537	8.94203	15.6973	16.0845	18.5002	8.50948	10.9698	8.39969	12.2336	17.1234	12.3277	9.87053	11.079	13.3876	13.716	13.8763	10.4149	26.7939	17.84	12.9198	27.3112	16.4829	16.5546	19.8247	14.6829	27.9158	15.5824	9.49046	20.2467	23.1671	16.6778	9.41975	30.2567	20.534	47.1769	23.1868
ENSG00000162711	NLRP3	protein_coding	Coding	0.83	down	0.0335864	0.517	0.716556	1.39319	1.1031	0.471346	0.272465	0.681751	0.0491805	0.653522	0.610338	0.469266	0.566623	0.234363	1.58828	0.243024	1.08885	0.694983	0.694539	0.225619	0.610716	0.255405	0.902532	1.12781	0.975902	0.720387	0.694201	0.488191	0.816883	2.03371	1.10824	0.327444	1.34627	0.236176	1.04483	2.13116	1.00674	1.31662	0.787439	1.1035	1.32139	1.26356	0.670829	0.258722
ENSG00000247596	TWF2	protein_coding	Coding	0.83	down	0.0113471	0.437	19.764	31.2653	34.3928	17.5171	19.9664	23.945	13.955	17.3409	30.3371	18.5961	27.8662	12.2528	21.602	22.824	17.6875	28.9661	23.8649	14.9561	15.1201	17.4642	22.0219	26.2464	43.9497	29.2697	27.6839	26.6447	18.0229	42.02	56.0752	20.5182	23.1477	24.5881	24.5105	35.3834	28.844	39.5573	27.2181	45.036	21.434	21.9038	22.6929	41.8877
ENSG00000163637	PRICKLE2	protein_coding	Coding	0.83	down	0.0499123	0.563	1.03936	1.95082	0.900099	0.41434	0.19967	1.44843	0.820413	2.81777	0.808984	0.976773	1.53345	1.05182	1.40585	1.60422	1.89384	2.9023	3.51676	0.708245	0.900608	0.230608	1.37189	1.35542	1.24137	0.334079	1.52754	0.17299	0.512414	3.25793	0.756372	0.164226	2.36781	0.772511	1.35009	1.6244	3.49323	1.73485	1.07165	1.22105	0.791048	0.562793	0.262739	0.757179
ENSG00000131446	MGAT1	protein_coding	Coding	0.83	down	0.0220771	0.493	22.937	44.5299	36.6831	22.4142	18.4936	31.7786	25.2814	29.151	26.0374	28.3978	27.2189	15.0116	32.0059	16.4651	27.9174	29.8718	48.7209	16.786	26.2626	22.8478	35.6733	28.4445	25.6999	43.853	27.229	24.3875	59.6383	33.1517	44.5682	28.2771	32.7195	29.2654	39.1469	49.4168	59.5457	51.4087	42.8823	46.5225	36.1799	52.2196	21.8583	24.9939
ENSG00000068354	TBC1D25	protein_coding	Coding	0.83	down	0.0154299	0.454	4.82497	5.35355	4.63366	4.36704	0.437736	3.88286	7.29056	5.40409	7.79858	6.04807	5.18026	3.63457	5.39942	2.56199	4.85944	5.27818	5.43676	5.14721	2.365	2.85454	4.14448	6.12474	7.5227	6.27887	5.43122	2.27718	9.7993	4.30259	4.59433	3.90489	5.33865	5.75346	5.42818	6.02633	7.32826	6.18847	7.98626	4.55039	6.44776	4.68794	2.43571	3.68899
ENSG00000123728	RAP2C	protein_coding	Coding	0.83	down	0.0131206	0.437	18.9495	8.3519	13.0469	11.5839	20.8711	8.26549	4.97673	6.17671	5.7717	11.3908	11.2325	7.17118	13.7638	4.23849	13.5964	7.81114	10.2306	4.86889	5.85518	7.50039	6.55135	7.76138	19.1758	9.22166	7.64012	5.92398	15.9512	8.57617	7.98395	15.6396	8.99326	12.0208	8.169	7.3743	21.3245	10.3532	11.7862	8.38437	18.5169	14.1119	19.1775	11.0031
ENSG00000162302	RPS6KA4	protein_coding	Coding	0.83	down	0.0467056	0.558	13.4665	16.9522	8.36805	8.46638	25.3277	10.8753	7.61403	10.888	9.21152	6.44242	6.90317	6.89208	9.04816	10.3247	11.9471	14.6046	8.98254	11.2272	18.4027	14.2765	12.5119	13.6761	15.1911	13.9177	8.61123	15.3585	18.4314	32.8897	19.7306	13.1748	13.7165	10.2842	10.6122	12.1266	9.61056	17.7538	15.1175	17.523	9.31268	17.6431	13.3303	24.2973
ENSG00000068971	PPP2R5B	protein_coding	Coding	0.83	down	0.0442296	0.548	7.22097	7.85239	4.77333	8.908	3.41752	3.88741	6.41704	5.93672	9.51064	3.81278	2.71601	1.91227	3.72196	2.32634	5.64025	10.7659	7.93425	1.0795	5.27427	3.14335	8.43234	6.21217	6.12957	2.80178	5.75344	4.70894	6.688	14.7667	5.0237	3.06363	6.34329	8.93146	2.40674	4.43913	9.95006	8.35671	6.12235	4.59065	5.02023	3.69726	3.24869	6.84023
ENSG00000174165	ZDHHC24	protein_coding	Coding	0.83	down	0.0206939	0.488	4.4588	5.51017	3.44705	2.37513	4.69649	4.00512	4.30119	3.98414	4.1929	2.47528	2.11243	3.34743	2.94748	3.331	4.07805	3.0595	4.33142	2.54668	3.66213	5.18979	5.11725	3.8651	3.3146	5.74122	3.47834	3.92524	5.80211	5.12781	4.19534	2.37319	5.9566	6.35516	5.46655	2.5213	3.51538	3.76062	6.90038	2.71271	4.68301	4.29017	2.15578	4.48655
ENSG00000111679	PTPN6	protein_coding	Coding	0.83	down	0.0258879	0.498	15.0046	13.9086	13.2336	1.90244	12.4713	18.4736	8.55192	13.2686	17.8322	9.90865	9.31614	10.5799	12.586	10.5916	15.2945	13.9393	17.157	11.9566	13.591	9.66054	21.0459	18.9172	12.0212	18.8805	7.22207	17.2534	9.19861	25.2617	14.0209	3.80628	14.4747	8.3238	15.5138	10.6662	13.46	11.5954	12.6249	16.8176	17.5805	13.777	10.8613	7.31299
ENSG00000139083	ETV6	protein_coding	Coding	0.83	down	0.0469029	0.558	8.33882	7.07464	6.81876	7.29307	7.19271	7.53554	6.17699	8.53182	7.49934	5.33924	8.56522	4.33889	10.2274	6.76695	10.1031	11.7732	7.84905	6.24633	11.7208	5.70184	8.96035	10.334	4.99629	7.48902	4.00563	15.3379	7.05745	18.159	6.20522	3.81322	15.2366	8.44832	7.78068	10.3288	6.48666	8.03673	7.1173	10.9571	3.63272	4.7468	5.32494	6.34026
ENSG00000027075	PRKCH	protein_coding	Coding	0.83	down	0.0340647	0.517	2.87623	4.47161	2.84395	2.95578	4.0812	3.1689	1.39165	3.93551	2.20374	1.60274	2.90959	2.7225	6.32359	2.21819	8.62958	5.14093	7.50548	0.844832	2.38305	3.09033	2.71572	3.45524	3.23952	3.62616	3.32279	4.74056	2.22055	3.27479	2.43331	1.66923	4.91799	2.12049	3.52036	6.5628	2.46061	3.91206	3.91363	4.37352	2.42748	3.11556	1.70578	1.21331
ENSG00000159461	AMFR	protein_coding	Coding	0.83	down	0.047748	0.56	20.3205	23.0152	28.2925	6.9022	27.7461	14.7388	9.36538	13.8168	10.8212	14.6566	22.3944	6.74968	18.2951	6.99659	17.3316	17.568	15.0743	1.16139	19.4495	28.6174	15.1444	24.2334	21.9794	15.9129	18.5924	29.272	41.7755	18.4733	24.0925	17.0788	14.4942	10.4891	9.91255	19.1377	21.4907	23.374	14.2981	20.2464	18.135	18.4704	13.0051	18.4495
ENSG00000141480	ARRB2	protein_coding	Coding	0.83	down	0.0409912	0.543	12.3666	12.7138	10.477	4.98108	7.07126	15.5706	9.3859	14.1191	13.2622	6.20002	6.69364	6.9206	12.7102	13.1983	11.0124	18.391	20.3399	13.2374	8.63233	4.53752	10.7756	12.6513	14.6923	16.4107	13.0878	4.98103	18.0118	12.655	16.7041	4.62213	13.9589	12.4334	27.1094	16.4653	10.5645	12.7742	17.665	16.595	15.9698	16.8373	7.27068	3.63735
ENSG00000091947	TMEM101	protein_coding	Coding	0.83	down	0.0465812	0.558	20.4169	17.2657	30.6692	11.8346	5.58377	10.967	1.14311	13.2337	12.0192	25.0667	14.23	7.3099	9.04768	14.7522	7.78471	10.0222	15.2091	24.9901	16.3227	9.22553	15.6426	12.328	26.5357	19.5402	14.5893	27.5593	23.2922	16.3941	17.5802	15.5302	8.27541	22.4195	16.8966	10.217	19.1226	18.0625	17.9625	10.8727	18.7449	12.9958	36.7302	19.7279
ENSG00000108829	LRRC59	protein_coding	Coding	0.83	down	0.0246614	0.498	36.3149	59.3939	63.2051	46.144	42.4909	33.0152	82.3131	22.3096	39.489	30.9321	77.6546	21.3317	39.003	23.2401	37.219	24.7692	29.9313	14.5324	58.6285	31.1259	36.7406	55.2062	61.4979	63.9556	58.5574	75.2203	57.0171	93.9888	38.2093	49.7176	59.5735	58.6912	48.9658	53.0834	25.2	53.4676	58.998	48.2365	23.7235	53.6461	30.3039	40.4956
ENSG00000186111	PIP5K1C	protein_coding	Coding	0.83	down	0.0254345	0.498	6.78569	7.60505	4.42527	6.65724	5.41511	8.4942	3.13147	8.55653	12.4293	3.39974	6.16218	4.41929	8.63306	6.40498	7.90729	11.4338	11.6253	3.71761	6.27996	8.71201	9.26234	10.9131	5.47557	6.31461	8.31027	10.7547	7.01433	9.69451	7.97173	5.80803	9.35496	8.46635	5.35081	5.25389	8.82921	10.1472	9.19914	8.08457	3.82632	5.82702	2.25861	4.15131
ENSG00000011132	APBA3	protein_coding	Coding	0.83	down	0.0140741	0.44	3.01825	3.36689	3.46101	1.64452	1.14346	2.16027	2.54332	2.6451	4.3957	2.10805	1.84092	0.788638	1.6377	1.65555	2.18417	4.76031	2.09978	1.29914	2.6024	2.76078	2.91344	2.52379	2.77701	3.30722	3.77154	2.60671	3.07921	4.63279	1.96577	1.79801	2.05498	4.63657	2.42233	1.26099	3.72562	2.71709	3.1591	1.86711	2.61694	2.48596	2.8941	2.18018
ENSG00000174917	C19orf70	protein_coding	Coding	0.83	down	0.0494865	0.563	18.5906	29.6351	42.3821	8.75289	15.0477	11.3292	21.6664	16.6919	35.3426	28.7094	10.6182	9.67719	9.53805	10.2751	11.4412	12.3141	15.1726	14.5614	15.4026	13.5979	17.5974	15.6772	19.8599	28.3027	26.5072	23.1731	31.2434	27.8876	28.1212	12.5912	15.9584	39.6764	15.0045	9.58488	28.9037	27.4799	19.4681	9.38728	39.2751	22.1288	43.7991	34.1873
ENSG00000183597	TANGO2	protein_coding	Coding	0.83	down	0.0137221	0.438	3.20063	4.23183	4.60229	1.59779	2.7608	2.63858	2.44705	4.50605	3.06974	3.34782	2.20064	3.69303	3.54505	1.85928	3.48525	4.29227	5.81785	2.78333	2.93764	2.83046	5.30836	3.38644	3.18601	4.28896	2.37457	2.30082	17.7653	9.56689	4.57992	1.81815	3.76525	5.96633	4.41446	3.10097	4.11029	3.27752	3.84806	6.0797	4.92335	5.62902	5.65594	3.47183
ENSG00000198951	NAGA	protein_coding	Coding	0.83	down	0.0138281	0.438	19.6641	24.4016	22.8194	13.2877	23.1054	15.8743	14.6772	15.074	14.8544	15.3481	20.9427	6.42229	18.8453	11.9217	16.825	13.398	18.228	12.558	8.51105	6.21353	16.2449	21.5544	25.2661	23.9958	16.8818	11.8235	34.5231	26.9011	22.3553	9.31957	19.0087	13.0601	20.1035	27.875	19.7113	20.3975	18.7964	17.7561	15.392	18.5449	8.86152	13.2139
ENSG00000010932	FMO1	protein_coding	Coding	0.82	down	0.0313075	0.515	0.333748	0.0445144	0.845894	0.29568	0.454214	0.656336	0.123406	0.320385	0.284487	0.136825	0.29398	0.410284	0.706709	0.627948	0.821715	1.10255	0.310931	0.104779	0.624423	0.0737848	0.257715	0.918212	0.909762	0.856675	1.45021	0.140669	1.53277	0.567999	0.553107	0.0864882	1.81818	8.17259	0.104271	0.811511	0.182735	2.74855	0.553394	0.182167	0.684993	0.525473	0.705306	0.494541
ENSG00000068438	FTSJ1	protein_coding	Coding	0.82	down	0.0132646	0.437	13.6224	16.8697	22.0432	12.4913	18.0148	11.2499	30.1726	12.5056	14.817	15.8683	12.6113	1.7062	15.0866	5.34665	14.8403	13.0895	14.8251	9.74498	15.5835	17.166	11.3464	11.9989	23.1582	18.8375	14.9687	11.6954	31.5028	16.8391	16.4246	31.5435	14.5699	24.3405	14.1193	15.8564	17.6272	15.3778	14.0954	12.7834	20.506	19.7444	19.4823	13.3409
ENSG00000120509	PDZD11	protein_coding	Coding	0.82	down	0.0219376	0.492	33.4167	29.9272	76.993	25.6532	23.3375	23.4989	44.0024	13.3904	39.4171	45.1201	36.1945	17.8493	21.5788	11.5917	30.6322	14.4041	22.1636	24.5451	16.8767	15.5768	15.9519	23.4695	59.835	60.0769	32.8874	24.0977	57.8281	48.0622	30.9514	26.2702	25.7331	46.0615	24.5627	24.3813	58.7789	43.268	37.2145	20.9054	57.5865	30.6088	29.6474	42.1067
ENSG00000198960	ARMCX6	protein_coding	Coding	0.82	down	0.0285953	0.503	6.25441	6.04472	6.27037	2.78134	6.27446	2.53287	3.2898	4.54188	4.34572	7.66413	4.04167	5.22916	4.77635	2.37788	5.48995	5.17937	5.44463	4.2315	2.58722	1.86863	3.35662	4.13339	4.15698	8.69072	5.71714	0.347768	18.7348	6.28235	2.44647	2.80365	4.20296	4.9424	7.40406	4.42727	10.9609	4.82955	4.88575	3.92929	13.8428	5.6417	5.83789	8.00265
ENSG00000176973	FAM89B	protein_coding	Coding	0.82	down	0.0320033	0.517	16.9602	20.7666	17.4846	23.2216	9.80779	17.2335	11.2964	12.1635	10.9329	16.2254	9.98635	9.88713	9.62118	19.5815	19.793	15.3164	13.1355	9.87701	20.7981	9.85646	16.3682	22.8413	15.5978	22.6106	15.9989	17.825	12.1493	21.8372	16.0891	5.29901	23.1349	21.7394	13.7045	10.4379	15.4971	29.3284	30.9034	5.82916	20.8714	13.4029	17.2334	14.8611
ENSG00000078124	ACER3	protein_coding	Coding	0.82	down	0.0169245	0.463	3.4501	5.29911	2.64677	3.13408	6.61948	8.55208	4.0239	2.52478	1.92191	1.80978	3.1102	0.528246	3.936	1.71922	5.90771	3.25855	5.2315	1.2448	2.0093	2.13405	2.67343	3.71739	3.39652	4.17871	2.03056	1.64305	4.70111	4.27808	3.73481	7.15415	3.65575	4.35007	6.35912	4.69089	2.91844	3.63466	11.7664	3.46067	4.86073	3.53883	4.00027	5.1678
ENSG00000167566	NCKAP5L	protein_coding	Coding	0.82	down	0.0439324	0.548	1.98257	3.16123	1.51488	5.65745	2.97837	3.61163	0.925396	6.4512	4.82031	1.84194	2.98374	2.50297	3.18003	3.19818	2.34151	7.15278	5.53065	3.17524	3.0582	2.67979	5.03207	6.05891	2.39288	3.42517	4.92434	2.75709	2.86205	3.22744	2.24039	3.60692	2.91216	4.34717	3.10125	5.13014	3.4873	4.41771	3.65953	3.07439	2.43989	2.77593	0.930605	0.928802
ENSG00000103966	EHD4	protein_coding	Coding	0.82	down	0.0104447	0.429	10.9605	17.81	8.71393	4.32203	13.5998	7.37439	4.78355	10.8417	6.427	7.4363	12.4348	3.81057	9.21815	5.56927	6.6429	9.85403	14.1578	4.61049	6.287	9.24734	7.00283	17.4448	23.0349	7.62618	5.13623	7.07933	6.00934	11.1967	18.7182	13.3432	8.96676	7.34425	7.26478	14.3775	12.2962	14.5598	8.97019	13.7175	7.71329	8.2489	4.4316	10.4575
ENSG00000102871	TRADD	protein_coding	Coding	0.82	down	0.0498188	0.563	12.0635	14.5017	12.8059	2.40204	13.0947	7.1552	11.9209	21.0652	7.93945	11.3163	14.3254	9.38302	12.2479	11.0191	6.66833	18.5004	7.85334	5.2975	18.5303	13.3781	22.4207	20.6921	11.9679	14.274	12.1511	18.9367	10.0815	19.523	11.992	6.44825	12.9595	8.43502	18.9817	7.88962	15.8136	14.8909	11.9761	13.3651	20.9056	11.6679	14.2297	12.9451
ENSG00000184988	TMEM106A	protein_coding	Coding	0.82	down	0.0327207	0.517	3.53097	6.07386	3.77634	2.12341	2.92254	3.42324	5.39587	2.12668	1.50399	2.76374	3.43131	1.39892	3.72479	1.58084	4.39932	1.84268	3.7155	3.13566	2.61994	1.66645	2.10317	2.53528	4.90294	4.96356	2.3332	3.32882	4.12535	7.91496	2.61349	3.98884	2.44659	1.2151	4.585	3.9562	3.69293	2.49294	2.59183	8.05391	3.13686	3.26068	2.09606	2.81595
ENSG00000108861	DUSP3	protein_coding	Coding	0.82	down	0.0085386	0.427	18.9912	27.6459	13.4351	11.3239	11.5014	13.1227	17.299	17.1797	23.6655	9.00037	15.7401	6.3783	23.7684	11.2447	11.1515	15.3207	27.5859	14.6862	21.1316	12.3478	16.6924	19.4107	23.9221	24.6578	17.5382	21.6175	26.2361	25.4527	20.287	19.0905	20.0686	9.72491	25.5211	23.1341	23.383	23.53	21.5831	26.9444	18.6835	18.7444	10.4344	18.6819
ENSG00000074842	MYDGF	protein_coding	Coding	0.82	down	0.0115622	0.437	70.0101	88.1333	132.917	32.8545	29.9723	51.3162	162.247	33.4325	63.0527	116.81	67.8388	40.7911	45.5591	65.1287	72.0258	41.4491	35.3857	29.0145	74.9899	52.6523	65.1869	82.7654	65.7747	75.0546	119.905	101.817	118.124	94.6791	71.7313	76.7501	80.2688	581.296	82.8615	32.6969	81.326	93.6558	104.68	50.2208	101.686	187.535	141.394	129.783
ENSG00000130813	C19orf66	protein_coding	Coding	0.82	down	0.0322334	0.517	4.95322	7.061	3.75122	3.83512	7.00918	4.25209	3.66476	5.57729	4.25557	3.98032	2.36727	2.61002	3.31878	3.7747	4.05688	13.3636	7.05197	4.82798	4.92833	4.63115	4.6288	6.26723	3.39	5.31877	3.55467	3.57217	13.4182	6.49278	3.60803	2.97106	4.37912	1.9842	4.50772	3.21717	8.46755	5.4606	3.54097	4.11719	5.31166	4.69014	2.02692	3.94684
ENSG00000104774	MAN2B1	protein_coding	Coding	0.82	down	0.0258114	0.498	25.85	27.539	10.0732	15.2758	12.3122	23.7161	10.4264	12.9897	23.0671	24.6968	17.2862	13.171	25.7501	16.4872	17.8081	34.1025	21.0038	6.77935	13.4078	15.2605	24.4819	27.0852	14.5105	23.2478	21.6862	21.8015	14.8563	24.0064	21.2094	16.1079	29.3611	15.122	19.0891	31.8154	13.4264	22.1907	27.4755	25.0538	15.5119	26.1489	16.6267	11.1616
ENSG00000099949	LZTR1	protein_coding	Coding	0.82	down	0.0165955	0.46	6.43852	5.40057	4.91062	5.42298	4.13933	4.15168	3.9539	6.87596	7.53427	3.99028	2.53849	5.1161	4.8742	3.58718	3.85842	9.30938	7.82124	7.42521	4.84417	4.16558	8.47442	3.81239	4.79268	6.02724	4.69625	3.9159	6.90874	13.5771	3.57645	3.85634	5.31933	7.56808	8.19004	5.1212	6.74659	3.99581	4.22976	4.22623	3.89128	3.79807	2.6816	3.8406
ENSG00000168938	PPIC	protein_coding	Coding	0.81	down	0.0254554	0.498	23.4351	27.424	18.3796	15.2561	35.6797	11.5285	41.7389	12.3595	8.62889	26.324	19.9941	10.3189	21.1171	18.5434	27.5572	32.1107	26.4779	10.5406	22.8577	27.5618	20.3718	19.9781	18.0419	20.3547	15.4112	14.8026	38.6171	19.9169	24.7241	35.3899	26.7821	42.0669	12.7642	23.0109	10.8562	38.3604	16.3559	21.7888	25.439	56.5442	34.1273	49.0759
ENSG00000013583	HEBP1	protein_coding	Coding	0.81	down	0.0174133	0.468	13.5416	9.7515	17.6059	4.81237	7.99416	6.7892	5.39	9.11408	6.64888	12.0781	10.2572	17.2194	10.8652	11.7701	6.82197	8.4391	14.7562	6.99701	22.7812	1.54981	11.5744	7.30192	8.44947	14.1953	6.05305	21.4954	9.33379	13.96	11.1697	12.4419	19.6753	10.5505	10.5845	13.6214	11.0979	11.2033	6.96108	8.86	14.4818	11.9046	19.7305	10.153
ENSG00000151131	C12orf45	protein_coding	Coding	0.81	down	0.0268151	0.498	7.36283	6.86853	5.80092	5.19609	6.38627	8.87567	5.60236	2.66278	6.49646	6.00584	9.14316	5.80809	4.94447	4.53574	10.358	4.30747	3.13288	7.80205	9.94692	8.1321	4.87559	5.73696	5.55067	7.74223	6.32465	11.705	6.40045	8.75049	4.68513	14.7598	7.20387	10.145	5.28387	11.0293	4.11222	7.84984	5.78712	2.67698	5.67248	6.34055	15.8826	9.34793
ENSG00000139899	CBLN3	protein_coding	Coding	0.81	down	0.046322	0.558	1.98382	1.29341	1.4932	1.19242	1.27719	1.41964	0.365264	1.10312	1.9443	0.803417	1.5969	0.951265	0.887884	1.60385	1.98322	4.19587	1.84331	1.50995	1.27504	0.844712	1.45687	0.969696	0.971142	1.5131	2.62479	1.36379	1.56403	0.806174	1.28409	0.899814	2.44313	2.40965	1.87646	1.43974	2.82161	1.00855	1.86415	1.95135	1.28407	0.599011	0.773942	0.796425
ENSG00000103066	PLA2G15	protein_coding	Coding	0.81	down	0.0221611	0.494	6.95411	10.1231	7.97827	4.55822	8.60097	6.8576	5.42428	6.86393	5.51563	4.11094	10.0869	2.08508	8.11079	3.25971	5.26013	10.4616	10.5081	2.11101	4.50763	3.22775	5.95258	10.6117	9.86259	9.8894	5.66929	4.73649	10.593	7.49241	11.5329	3.20556	6.91999	5.13524	6.94126	12.7636	8.01561	10.2302	8.02561	11.7662	8.70535	8.64625	3.85885	3.62043
ENSG00000159842	ABR	protein_coding	Coding	0.81	down	0.0365419	0.53	6.88407	8.08848	5.72483	7.21689	4.43502	14.5114	3.36272	13.6836	13.6014	6.27653	7.83711	5.00207	9.41075	14.8711	8.65355	15.0658	11.5976	9.6658	3.64512	2.5276	9.05279	16.8478	13.8379	9.86472	8.39686	6.47659	21.9408	10.7502	14.0178	2.94795	10.0653	5.381	7.28781	14.9231	8.11324	10.5277	17.4935	16.8172	7.27743	8.38611	3.29426	9.27465
ENSG00000108784	NAGLU	protein_coding	Coding	0.81	down	0.0246836	0.498	10.3238	15.6035	16.6568	14.0417	6.60634	11.2197	32.8965	20.6194	12.1761	13.9357	8.25977	4.85916	15.5235	9.84694	10.6083	13.6426	36.2637	17.6991	10.2994	8.03841	13.2878	8.98557	19.6053	15.5321	18.3484	29.0747	49.7978	16.5403	22.9778	7.95764	16.65	30.7358	16.8663	22.9904	11.4542	14.4496	11.1469	19.9916	10.3354	14.1597	5.64151	22.8139
ENSG00000172175	MALT1	protein_coding	Coding	0.81	down	0.0185523	0.479	2.86673	0.980271	1.77541	4.43789	1.30816	2.76834	0.873276	2.25965	2.43457	1.62456	1.84323	2.75759	2.75547	1.93411	3.71909	5.16847	3.53884	1.53596	1.52388	1.10228	1.45446	3.88974	2.29455	2.18231	5.5864	0.887289	3.66242	2.67403	1.74393	3.33256	2.70019	1.31055	1.80581	2.82663	1.51348	3.40784	2.65218	2.04179	1.9546	2.18766	2.08735	0.967161
ENSG00000129911	KLF16	protein_coding	Coding	0.81	down	0.03444	0.518	3.6717	5.36278	5.77418	2.09613	4.19203	6.08236	11.757	5.99349	19.8529	3.50245	8.299	1.79866	7.45057	3.18932	3.08836	6.79016	4.39019	4.28661	9.05667	11.2682	9.12322	7.22616	5.86822	7.0211	5.90261	11.0526	6.1277	11.2789	8.24957	7.86469	7.11954	13.211	5.7111	4.12163	6.48647	10.7449	7.63747	7.88816	2.76336	7.27949	2.99858	6.94889
ENSG00000128185	DGCR6L	protein_coding	Coding	0.81	down	0.0355891	0.525	20.9006	36.5653	30.3342	21.8827	14.5089	21.8521	12.7721	24.1026	29.7964	33.9651	20.5627	22.5794	16.6378	13.7964	15.731	30.144	26.398	31.8054	21.1028	15.414	26.9645	25.2264	17.6032	47.6609	26.3529	12.9435	60.1136	35.8042	27.3483	11.6261	22.9014	26.8663	27.6102	22.1535	35.4319	44.307	23.058	16.4082	45.6887	28.9468	43.9492	18.7199
ENSG00000142669	SH3BGRL3	protein_coding	Coding	0.8	down	0.0348519	0.52	110.508	82.9385	179.054	102.082	80.6845	90.8429	133.717	60.8833	84.8994	61.8938	185.86	57.1527	94.3571	50.9532	87.8057	119.634	82.169	51.5087	86.0245	75.8926	121.028	85.4666	153.334	104.75	88.2981	150.302	74.818	173.62	173.269	50.2239	100.694	94.2817	53.2044	115.956	175.494	150.572	115.96	184.222	91.8527	111.276	84.5149	127.466
ENSG00000109436	TBC1D9	protein_coding	Coding	0.8	down	0.0263232	0.498	6.52632	11.0318	4.24164	7.94852	4.44448	10.4836	3.13578	9.92839	8.76846	2.95445	8.66781	5.25667	12.1507	1.69998	12.5461	8.96204	16.131	1.32403	5.61992	2.21585	6.27503	10.3451	8.44255	7.79325	6.1403	3.87349	11.1309	7.56033	7.35039	3.85127	10.0025	4.4316	8.85504	14.1727	6.38211	8.47639	10.4388	9.76473	4.96455	5.48714	3.091	3.83245
ENSG00000048140	TSPAN17	protein_coding	Coding	0.8	down	0.0074184	0.427	23.017	10.633	17.4434	9.03971	6.42934	11.0776	4.34258	9.25353	11.3967	16.6441	9.47884	6.38854	4.6216	7.15885	9.23228	11.3313	10.6915	7.64416	11.2392	7.43334	12.0338	10.5507	12.486	12.4258	9.52153	10.6208	19.6563	14.3588	14.4525	8.17605	9.24638	10.145	12.037	14.6533	31.0619	15.6559	12.4904	10.3175	14.5542	12.4382	15.583	13.1353
ENSG00000169220	RGS14	protein_coding	Coding	0.8	down	0.0413179	0.543	8.14765	16.5324	14.9524	2.56875	4.63903	3.9034	3.60447	6.46319	4.07814	6.03945	3.82196	2.74498	3.58743	4.81192	7.10658	8.11008	4.8718	5.49173	5.21836	3.76476	5.56192	5.77627	11.9187	8.59234	6.45171	4.1062	8.16075	10.6816	4.21376	2.55985	4.11359	4.3935	12.0678	2.40115	13.2942	5.96557	5.20393	7.29924	10.8302	8.1442	10.9175	6.43153
ENSG00000023892	DEF6	protein_coding	Coding	0.8	down	0.0420461	0.543	9.1124	14.48	6.46496	5.41826	6.05291	7.43142	1.77417	12.9464	7.52715	6.96009	7.82036	3.82029	8.90623	6.77425	9.47839	22.2796	7.75253	18.6992	8.1853	5.02007	12.5155	15.0438	11.5825	9.04175	8.21007	7.09265	8.79642	18.9683	7.66366	1.81981	9.53038	7.06765	12.7851	5.7701	13.1544	8.2823	6.97024	14.8188	7.76743	9.45724	5.70943	4.68321
ENSG00000075142	SRI	protein_coding	Coding	0.8	down	0.042012	0.543	30.9408	25.3548	53.0151	18.7268	12.3415	14.3499	57.679	25.775	11.8305	40.8828	27.8662	16.528	14.6619	21.4929	35.3008	20.1302	12.4985	30.745	14.1905	19.517	16.1717	33.3212	46.5554	26.3171	46.0129	51.8932	26.4898	42.6998	59.2444	13.068	12.133	45.8783	30.3163	37.4457	16.3812	27.3136	40.1151	16.8656	113.007	65.4808	71.6744	62.2304
ENSG00000077713	SLC25A43	protein_coding	Coding	0.8	down	0.0168048	0.461	18.9104	9.17091	10.4444	2.36636	22.9258	6.58728	6.85708	5.20932	6.14065	6.03085	7.31646	10.4707	10.1454	5.42977	7.33224	4.27869	8.12565	6.17538	4.44402	11.116	5.39516	4.70211	14.9081	10.4885	10.7941	8.76336	21.7354	9.98649	4.67057	13.908	12.5216	10.3319	9.21982	5.95798	11.2974	6.22578	8.98883	5.90815	12.8525	6.10089	11.249	9.59682
ENSG00000185482	STAC3	protein_coding	Coding	0.8	down	0.0356976	0.525	1.96023	2.3332	1.88978	0.494758	1.38881	4.65629	0.971078	1.9439	2.79756	0.608588	1.596	0.569009	2.42897	0.491606	2.07112	1.89475	4.76452	0.483921	1.45632	1.1412	3.25706	2.84323	1.44039	2.47834	1.11719	1.18352	2.78336	2.58902	1.8523	0.614341	1.78349	0.703859	2.38325	2.75598	1.52684	2.43205	2.38073	2.13176	2.91489	2.07453	1.0347	0.448116
ENSG00000103415	HMOX2	protein_coding	Coding	0.8	down	0.0086301	0.427	15.5783	29.1189	15.8785	6.71682	9.89285	7.18376	10.4979	9.32624	13.3129	11.1821	10.6341	13.1788	9.48138	7.41433	8.19354	17.8434	13.7253	12.8483	11.9019	12.2771	10.075	26.6856	21.4788	11.7697	29.8706	13.3502	13.7974	11.1013	17.0533	8.59111	11.3759	7.89868	11.6184	14.3671	9.35282	15.8386	10.5881	14.0537	26.2136	15.1052	6.66523	18.2903
ENSG00000051108	HERPUD1	protein_coding	Coding	0.8	down	0.0444699	0.548	18.5972	37.9572	21.7247	5.87189	24.1124	43.6853	23.9443	26.4161	25.4717	29.4914	26.0738	41.0256	22.8411	18.6332	71.6174	41.4845	32.053	8.71236	20.226	16.6306	21.2339	33.0641	20.1919	28.5971	28.3322	14.0842	25.6356	30.2538	30.5416	11.8448	44.6732	23.7072	68.3242	32.6585	18.3953	30.0009	33.8901	25.3423	36.7919	45.1965	18.517	27.6067
ENSG00000109113	RAB34	protein_coding	Coding	0.8	down	0.028129	0.498	31.2941	45.7463	55.8682	70.7928	11.6773	19.9724	31.1209	25.3278	3.50674	58.6787	39.1728	19.8893	11.8477	33.1215	17.3279	30.6142	20.3769	19.7609	16.9642	11.3515	28.8406	48.6097	58.428	31.0032	37.1023	37.1649	31.2534	41.1628	33.6193	22.1416	27.0278	42.3313	19.8363	35.0632	50.0007	43.2681	68.2729	25.3404	33.1507	36.3607	52.3378	30.2664
ENSG00000142002	DPP9	protein_coding	Coding	0.8	down	0.0164885	0.46	8.53181	7.84304	14.2755	4.34351	4.65338	7.3989	7.59416	9.80089	14.0715	5.85808	12.5564	7.06422	9.07345	8.78136	8.51013	12.9892	9.75694	5.2524	11.4515	11.9299	12.1464	11.3158	10.9336	7.69537	12.32	10.362	8.63337	14.0766	6.93113	9.6508	8.5048	16.1855	5.6792	7.83144	13.6225	12.2159	14.4693	7.69514	6.3623	7.1104	3.71827	6.01924
ENSG00000205744	DENND1C	protein_coding	Coding	0.8	down	0.0295783	0.506	7.67233	7.57461	2.16634	0.331009	9.80948	4.40613	7.1989	5.9018	4.30298	3.63553	5.52434	4.76006	7.27457	7.67933	5.19043	9.10377	5.73174	3.13026	6.68102	4.17423	7.00985	9.26533	4.35881	5.43068	3.70025	3.37965	2.19551	8.95175	7.40652	1.76603	6.45276	6.56729	9.02469	3.67137	10.4273	6.01883	8.49448	8.94373	5.73965	7.01919	2.24863	3.61643
ENSG00000099785	MARCH2	protein_coding	Coding	0.8	down	0.0072737	0.427	24.2542	22.0083	29.1644	6.60212	9.70341	10.1076	10.7685	11.9458	15.5553	17.112	10.5344	6.77426	12.6115	11.5566	13.3788	12.4418	16.7541	5.25309	8.96556	10.4085	14.1729	14.6981	12.727	15.5902	14.9021	14.3145	18.5787	23.4507	22.5408	8.25687	13.5738	23.8029	7.7682	11.924	19.5167	25.8806	14.5009	11.816	17.5894	15.836	28.1717	14.2647
ENSG00000105612	DNASE2	protein_coding	Coding	0.8	down	0.002415	0.377	34.6384	66.1319	31.3605	13.6089	22.6708	42.7806	25.7944	21.2546	50.495	31.5271	25.0837	15.6387	30.3224	21.0291	39.7285	30.7321	34.6368	14.0256	15.3773	20.6128	22.2698	47.4789	27.8084	43.559	23.5242	19.0972	73.2471	30.9363	39.5888	17.8651	28.3597	57.6301	38.4913	33.9584	30.4351	32.1242	47.7611	28.4471	42.8978	43.7895	22.9284	30.7611
ENSG00000089639	GMIP	protein_coding	Coding	0.8	down	0.008147	0.427	12.7637	10.3964	6.2821	5.14085	6.18686	10.5191	3.00259	5.27706	12.2534	4.37964	6.75014	4.64468	11.3246	3.00709	9.00871	15.4388	7.17202	3.14406	5.57711	5.71036	7.50306	17.3076	6.57957	10.4024	6.12461	4.77279	7.62933	12.2459	9.06953	4.39252	8.48429	4.42101	7.49832	13.7519	7.19747	10.0629	6.26692	11.9888	5.9139	6.42863	3.40469	8.47802
ENSG00000128294	TPST2	protein_coding	Coding	0.8	down	0.0099369	0.427	4.38996	5.33547	10.5695	1.83304	4.53848	5.25848	1.5469	3.67982	5.24938	3.04202	3.66685	2.43357	8.54804	1.90015	10.9268	4.73417	6.40184	2.13777	9.45256	6.84912	5.59305	5.73116	2.48382	5.06176	2.17919	4.70977	11.3192	8.66003	3.96662	3.7555	6.32716	13.9567	8.05661	6.17904	4.47119	6.22919	4.34012	3.37297	7.42667	6.25014	4.63593	3.51486
ENSG00000177096	FAM109B	protein_coding	Coding	0.8	down	0.0322526	0.517	7.54963	10.467	15.0419	5.6718	9.18917	7.41965	9.11562	6.35152	1.75363	11.0594	8.34612	4.24184	4.8062	5.77797	8.35254	11.3592	9.92333	9.25826	8.45007	7.95445	8.25337	10.9756	8.78948	12.1279	14.3552	1.24036	20.5778	22.6928	11.9051	0.932091	12.497	10.7002	16.5548	7.65725	5.55616	16.5238	9.39354	7.343	11.7085	10.6757	11.0225	15.3152
ENSG00000116815	CD58	protein_coding	Coding	0.79	down	0.0245092	0.498	11.1633	12.0053	8.37345	2.51508	5.39834	7.61556	9.28984	4.8741	3.79952	10.8939	6.95128	5.5693	6.71316	6.5543	7.33176	6.4722	7.9355	5.7218	8.12436	7.45297	6.45369	5.08619	7.94719	7.12261	4.05781	13.9188	9.79326	9.21798	15.4371	9.27194	4.37194	10.0245	5.68047	5.69889	8.89163	8.00991	6.87284	6.83452	27.0668	14.6179	35.7603	63.3227
ENSG00000158473	CD1D	protein_coding	Coding	0.79	down	0.0228239	0.498	1.209	0.759122	1.38243	0.186601	0.122602	2.34079	0.010384	0.710833	1.42765	0.681987	0.779778	0.667452	1.80296	0.440616	6.02123	1.82732	1.65701	0.40832	0.968589	0.429726	0.815465	1.02828	0.942725	2.12669	1.50571	0.337343	5.17432	3.63669	1.02486	0.341075	1.45342	1.03259	1.60592	1.71958	1.81837	3.06663	1.48447	1.22044	1.48626	1.78238	1.82893	0.920031
ENSG00000163219	ARHGAP25	protein_coding	Coding	0.79	down	0.0472909	0.558	2.47294	3.7007	2.55834	0.668298	1.54331	6.78233	1.18864	2.29381	3.34661	0.808257	1.41255	2.56798	6.04493	2.5745	6.98514	3.35612	6.40239	1.30445	2.11181	1.8176	2.99739	3.51124	2.50441	4.35438	1.56933	1.98458	1.32738	3.84197	2.73225	1.86659	5.72975	1.60068	5.29071	4.43383	1.44666	3.47725	3.37886	6.00047	3.24872	4.62107	1.13653	0.855441
ENSG00000118640	VAMP8	protein_coding	Coding	0.79	down	0.0360932	0.527	445.511	225.422	537.843	11.6922	192.174	74.8241	119.835	149.112	64.0882	273.803	240.833	164.1	143.718	211.12	123.675	128.348	126.987	148.047	159.776	147.901	139.478	325.829	375.524	271.579	245.293	209.67	138.156	254.211	373.473	42.0618	163.888	209.165	173.591	155.034	229.239	268.532	195.103	172.611	1048.47	302.463	463.007	348.481
ENSG00000145088	EAF2	protein_coding	Coding	0.79	down	0.0462073	0.558	1.03168	2.67235	2.29523	0.538379	1.81266	4.84606	1.30854	0.931417	4.08473	1.26119	1.29169	0.541978	1.11688	0.930021	6.5495	2.56091	2.06699	0.806268	1.20264	1.38356	1.38763	1.78248	1.18283	0.919862	0.610597	2.24837	2.86832	2.87873	1.52387	1.77179	2.2757	1.19254	2.54634	1.24514	0.859148	2.21355	2.27502	1.35929	4.18194	3.19361	3.6058	2.90943
ENSG00000178996	SNX18	protein_coding	Coding	0.79	down	0.0247725	0.498	21.9759	13.8401	4.25085	6.31738	5.4161	5.86121	3.88867	6.06265	4.42405	5.43416	11.2301	10.0275	10.2788	6.40164	7.26777	5.94718	5.84264	2.80692	2.84906	2.84466	5.54194	17.9339	7.64697	5.28869	3.6669	3.63071	6.08429	9.52872	6.68811	3.99757	6.18767	6.03246	6.18431	11.5974	7.61055	15.1772	5.12355	8.58858	12.1529	7.13637	3.60591	2.62763
ENSG00000027847	B4GALT7	protein_coding	Coding	0.79	down	0.0066841	0.424	6.68359	4.66996	7.95689	6.70109	3.60527	4.25695	4.359	6.10419	4.20583	6.70786	6.70163	3.73093	2.95703	4.90956	5.74702	7.36838	8.03174	6.73371	4.51336	4.18052	7.26944	3.43374	4.70191	9.63987	6.26987	5.25337	11.9206	8.27928	4.72585	4.39654	4.26411	5.68455	8.22014	7.39709	16.9432	5.09901	8.34667	5.87884	6.76053	5.35228	5.22548	6.37636
ENSG00000124313	IQSEC2	protein_coding	Coding	0.79	down	0.020604	0.488	3.04257	2.61016	2.79123	1.50966	3.5647	1.53244	3.10502	5.18256	1.07529	3.57702	4.5941	3.65332	3.38798	1.45838	1.75016	2.59535	4.40782	2.33444	1.28264	3.20668	2.08061	4.26464	4.36045	4.74854	2.56572	1.8771	10.1991	3.33894	3.2623	1.6109	2.68055	2.49234	3.18113	6.46784	4.30661	3.18497	3.21096	4.69453	3.86888	2.03167	0.534017	2.3121
ENSG00000080561	MID2	protein_coding	Coding	0.79	down	0.0369354	0.53	5.63091	2.88203	2.62354	1.33033	1.44762	1.96712	0.800739	2.22816	1.59004	1.81603	2.60323	1.1218	2.0811	0.641078	1.94327	1.57775	3.05579	1.09297	0.479838	0.662011	0.961661	5.32492	2.00355	3.48477	2.53972	1.40429	7.30353	1.93152	1.40206	0.523073	2.76028	1.62695	1.1238	5.52819	5.72736	3.52774	1.77107	1.33176	3.14882	1.31316	0.560215	0.449687
ENSG00000262919	FAM58A	protein_coding	Coding	0.79	down	0.0131696	0.437	13.6691	5.53006	26.5357	9.07245	20.9285	10.2841	8.23564	8.33153	8.21028	14.2273	12.0192	6.51923	10.0808	4.48887	11.691	7.15124	8.42678	6.95379	5.67245	19.1484	8.51827	3.86763	9.00622	15.7214	11.8349	7.89566	29.5214	10.1536	11.0732	6.86687	8.29148	19.3644	9.32812	7.52288	10.804	16.1859	14.9478	8.27206	30.3579	19.6786	43.1239	17.3734
ENSG00000126903	SLC10A3	protein_coding	Coding	0.79	down	0.006069	0.417	15.3188	28.6026	15.172	9.32999	34.0986	15.9572	16.4922	13.4895	13.9599	16.9662	18.4433	10.2808	18.7044	9.58523	15.4994	14.0839	17.7109	11.5107	7.97794	28.049	10.8359	13.9595	20.9641	23.601	16.4468	7.39438	34.8571	14.2864	23.1937	12.7274	13.322	21.2927	12.1908	15.5898	33.2777	24.5861	27.3693	17.1874	20.1311	13.5686	17.6626	17.3255
ENSG00000165915	SLC39A13	protein_coding	Coding	0.79	down	0.0105639	0.432	9.64355	13.3151	9.06924	10.3268	6.60517	11.1015	10.3553	11.8734	14.9525	7.46275	5.91157	6.18765	6.522	10.3044	6.43532	15.1681	16.0846	5.68868	6.5859	8.06314	11.7412	9.97811	9.93868	10.1345	12.8493	9.37929	15.2764	11.4832	9.40113	3.95529	10.8858	18.149	8.939	6.66513	12.1803	13.0197	18.1496	8.32273	15.3402	7.20351	7.02905	10.4992
ENSG00000138185	ENTPD1	protein_coding	Coding	0.79	down	0.0114623	0.437	1.85169	4.99405	4.47696	2.06934	4.39609	4.82471	0.984756	2.08439	3.33292	1.69132	3.18255	1.53746	6.9488	2.03043	6.8008	5.79578	4.52611	1.74402	2.86445	1.96514	1.71425	4.60891	3.37494	3.85982	2.02925	1.70567	3.48805	3.3822	2.77713	2.2211	6.51798	4.20419	4.73591	3.46544	2.26471	5.59522	3.67306	2.18489	3.70109	4.94301	2.76324	3.59027
ENSG00000010295	IFFO1	protein_coding	Coding	0.79	down	0.0480527	0.561	2.17598	2.30614	1.28183	0.16699	0.882091	2.15538	0.521591	2.24969	2.24849	0.440185	0.790954	0.852109	1.97261	0.862202	2.28495	5.03133	4.98316	0.646039	2.01732	0.974182	2.31567	1.49105	1.45501	1.69278	1.29824	0.742553	1.10962	2.7563	0.942553	0.482993	2.02174	0.854999	2.89467	1.32425	1.46572	1.88391	1.48873	1.84365	1.29845	1.62718	0.7086	0.603812
ENSG00000241839	PLEKHO2	protein_coding	Coding	0.79	down	0.0435843	0.547	11.905	20.1753	14.256	5.9199	8.46262	18.1237	2.68737	10.2904	11.0008	6.02226	8.73259	4.89176	22.5525	4.84965	15.6623	11.4287	19.4377	3.55155	10.0643	6.32793	11.3877	15.0042	13.2574	18.7523	9.161	8.40572	13.4469	18.9229	20.4502	6.28189	15.8735	8.82651	14.7472	17.8194	12.8317	20.4953	14.4911	23.4806	14.7733	15.8986	9.15487	5.6153
ENSG00000172349	IL16	protein_coding	Coding	0.79	down	0.0411268	0.543	1.01415	1.9003	1.27647	0.542286	0.549906	2.53872	0.0851156	1.80132	1.82404	0.594488	0.543253	0.739609	2.60639	0.696145	4.78048	2.84193	3.17792	0.295488	0.986327	0.79897	1.20252	1.82988	1.34852	2.08092	0.943277	0.578687	0.679339	1.91725	1.30773	0.561548	2.72435	0.651213	3.53826	2.08318	0.964628	1.75101	2.03425	2.21414	1.88227	2.27142	0.704483	0.559706
ENSG00000162066	AMDHD2	protein_coding	Coding	0.79	down	0.0124181	0.437	3.46797	2.5891	2.79924	1.38019	2.32139	2.65189	2.35774	3.85154	6.60433	0.683936	1.29537	2.00124	2.12749	1.66068	1.60442	5.57202	4.72855	1.61812	4.33896	2.19144	3.98659	2.20279	4.13158	4.19443	1.96656	4.51883	10.1765	3.10619	2.04291	0.827703	2.74119	1.96504	3.43527	2.1201	3.30368	2.32226	2.31036	4.03636	4.29227	3.43302	1.53987	1.9955
ENSG00000077238	IL4R	protein_coding	Coding	0.79	down	0.0271335	0.498	26.4946	17.6146	13.7107	3.5379	6.46374	7.03479	4.86639	14.3691	6.07539	11.8443	10.8572	10.377	12.3962	5.97809	15.0987	42.3685	23.233	8.67054	27.5231	26.3757	22.6468	21.6934	20.8416	10.0525	24.8155	29.6854	14.7598	21.8885	16.3064	20.9237	15.4823	27.5969	15.1704	9.1355	24.9419	21.1287	11.8323	22.1595	12.7579	19.5847	8.74158	11.688
ENSG00000015532	XYLT2	protein_coding	Coding	0.79	down	0.0042429	0.377	12.1443	12.175	8.50076	7.42173	4.33731	3.35662	9.41878	9.49465	4.30192	7.92587	10.529	6.37752	4.78065	7.24746	4.17396	9.90616	9.0875	7.949	8.41883	5.59591	6.90591	8.76831	14.1481	15.1662	7.09927	8.5922	9.11199	11.0939	4.99828	5.49581	6.45021	7.44322	6.86605	9.60686	17.0517	7.65022	8.22191	5.53315	6.34486	6.24486	3.79347	5.26186
ENSG00000008382	MPND	protein_coding	Coding	0.79	down	0.0092396	0.427	14.3334	13.1987	7.63339	4.63704	2.42654	11.8338	7.50153	7.81604	16.4897	8.65907	8.5154	6.04838	5.31301	5.88741	6.52441	9.71137	8.51777	6.4065	4.8024	4.197	7.69234	17.8152	9.85494	8.47584	7.63346	4.34296	5.90129	10.955	10.3216	3.45638	8.23102	9.08313	5.27298	5.91012	9.21612	13.056	9.94374	7.25871	10.3358	6.24152	6.33548	7.0656
ENSG00000155366	RHOC	protein_coding	Coding	0.78	down	0.0248748	0.498	50.4647	61.1362	133.166	52.9375	47.28	28.9548	35.1102	24.7151	23.5744	53.2891	39.4513	17.2825	25.9981	15.0367	25.3142	33.0267	33.8847	16.1277	30.9371	29.225	27.6167	46.9618	63.3926	39.166	40.3659	101.425	40.323	68.7226	133.329	30.6941	28.9423	37.5189	18.857	46.4727	49.3072	64.2844	39.1742	43.5644	76.605	51.473	117.859	300.618
ENSG00000119729	RHOQ	protein_coding	Coding	0.78	down	0.0033959	0.377	9.64954	8.6089	16.0368	11.092	6.31592	9.35722	10.2059	8.59155	5.66948	10.6637	8.94084	9.11011	13.5666	9.08915	10.1779	7.71116	11.1294	3.24538	7.60842	4.85383	8.9307	8.82679	10.021	14.8785	6.46047	9.63731	18.4799	11.3582	6.3438	6.32188	17.8926	22.2594	10.5111	24.7709	5.80567	12.9241	16.2193	8.97672	6.4991	9.64081	20.2029	4.44554
ENSG00000054219	LY75	protein_coding	Coding	0.78	down	0.0340656	0.517	1.88183	1.16942	0.781141	0.181582	1.18338	1.59849	1.28703	2.00769	0.857364	1.72008	2.78466	0.878183	1.92992	0.821256	1.9288	1.31165	1.49576	1.25342	1.60844	0.371131	0.523161	1.11738	5.18867	1.70079	0.808705	0.699495	1.06577	3.86136	4.27116	0.19357	1.48547	0.784247	2.624	2.49181	0.248949	0.988017	3.16432	4.48908	1.05834	1.42745	2.87704	3.44568
ENSG00000164088	PPM1M	protein_coding	Coding	0.78	down	0.0127424	0.437	9.80959	10.7837	10.5233	3.48478	2.9334	6.01772	1.72303	5.21682	4.3442	9.4742	3.91557	9.78708	7.40144	7.33335	6.65842	8.07019	10.6477	5.59158	5.08748	3.33319	5.03116	9.57341	10.1792	10.3085	8.70954	4.54343	7.88582	13.0737	12.686	4.12349	8.44761	6.81983	14.4758	10.4073	12.2637	10.1734	9.29081	9.31868	13.3993	8.07945	13.1875	5.48718
ENSG00000123595	RAB9A	protein_coding	Coding	0.78	down	0.0014184	0.377	8.80409	16.2983	12.7597	4.81528	10.6499	9.30196	5.96617	8.91109	8.13669	12.9558	13.111	10.9267	15.0315	5.75708	15.3086	7.26675	13.0106	7.77619	5.84534	13.7059	9.37151	14.3835	17.9113	13.1306	10.4919	9.01111	25.3789	7.99241	20.6788	14.4761	14.014	12.0372	13.739	15.3524	11.504	15.837	12.8804	12.2048	30.5808	21.3461	11.313	23.1456
ENSG00000101844	ATG4A	protein_coding	Coding	0.78	down	0.001968	0.377	12.1707	6.19926	10.5832	1.14906	5.11776	5.44676	3.9325	4.55421	6.51561	6.53707	8.10706	3.95062	6.94822	1.94907	10.1458	4.98683	5.88621	2.53452	3.67287	2.82779	3.31683	5.4259	4.36941	7.78226	7.58987	2.36582	12.1347	6.37076	4.86585	2.8666	8.6529	8.91353	5.11131	5.16764	15.1713	6.83676	6.00571	4.44084	10.0954	7.1394	4.17043	8.77474
ENSG00000131724	IL13RA1	protein_coding	Coding	0.78	down	0.0054474	0.413	53.483	56.711	26.1808	18.9499	29.8937	28.3543	23.1544	22.4041	58.6217	53.3732	47.8684	20.7084	40.2429	16.6933	40.3714	27.5318	46.0422	14.6753	18.4957	34.2464	15.5485	54.8233	44.9235	38.5067	25.7912	19.7068	72.0035	37.1139	37.0046	22.4598	33.8036	37.0691	28.587	46.1803	81.1082	56.1525	40.7461	35.5484	35.9908	40.6775	31.4354	39.6923
ENSG00000005893	LAMP2	protein_coding	Coding	0.78	down	0.0116173	0.437	70.5924	34.9639	53.2631	18.6494	60.4289	43.3303	33.5644	21.2288	28.5933	30.0559	65.148	35.6157	43.6198	21.6163	41.796	21.549	39.778	14.381	12.2783	18.891	14.0793	29.0129	34.4412	59.247	26.1692	16.1664	181.21	31.2904	29.0551	25.6019	58.8323	36.5854	42.9075	64.3574	67.3884	33.2268	39.5627	31.7606	47.0045	52.1368	51.9729	30.5417
ENSG00000171428	NAT1	protein_coding	Coding	0.78	down	0.0419205	0.543	2.33926	1.38341	3.32348	0.521975	0.717649	0.937597	1.26281	6.52723	1.60832	4.6671	3.654	2.74984	3.35941	1.21375	4.11086	1.71303	1.63212	0.431857	1.41993	1.3303	1.3308	2.92994	3.85504	1.73271	1.84788	1.68603	2.98529	2.10043	5.36967	0.740802	2.34168	1.73736	1.77834	4.65003	2.26754	5.71381	3.18826	1.90356	5.36839	1.34832	10.65	6.0114
ENSG00000110031	LPXN	protein_coding	Coding	0.78	down	0.0486168	0.562	9.02424	14.9703	10.2922	1.03384	4.72843	13.4776	1.982	5.73753	10.0843	3.49019	7.27744	6.12706	13.6445	4.68612	18.3564	9.07731	15.6245	4.33616	7.5324	4.35542	8.58396	10.1136	7.40415	12.0492	5.43956	5.63958	5.2287	13.123	9.46314	3.53581	12.921	3.38105	13.7019	9.71401	7.55797	8.46447	9.73933	12.7922	13.6448	12.4623	4.23222	5.9472
ENSG00000139687	RB1	protein_coding	Coding	0.78	down	0.0092853	0.427	5.60193	6.98735	6.74457	0.944999	9.91265	4.09266	5.39276	7.03989	4.81252	7.6883	7.16644	11.6249	10.3203	9.62051	12.8583	4.80298	6.6356	6.24982	2.04432	3.64043	5.74006	11.6442	10.4248	6.88468	8.45786	5.02391	5.11618	7.88215	10.8297	13.554	9.35253	9.99812	6.30136	9.15697	4.94115	8.54777	5.96362	8.9448	8.32294	8.16382	17.7133	12.6895
ENSG00000136161	RCBTB2	protein_coding	Coding	0.78	down	0.0148785	0.449	2.22356	4.39486	2.40659	0.237185	1.51042	4.31768	0.811737	6.1254	2.05555	2.60059	2.17242	3.3131	3.36119	1.72272	3.75717	4.9269	5.91843	2.07604	2.25083	1.478	1.9203	2.97521	2.32809	1.74527	3.3112	0.84865	3.99745	3.05055	4.00605	3.73778	4.02181	3.01236	4.10725	3.16081	3.14683	4.21486	2.1435	3.87821	3.28946	2.87885	3.12878	2.94187
ENSG00000129667	RHBDF2	protein_coding	Coding	0.78	down	0.0372823	0.532	5.39548	7.62645	8.00892	1.607	8.80721	6.25533	6.79825	4.41847	4.50564	5.07885	8.55389	2.13063	4.85368	3.43912	6.55457	7.98194	6.07111	6.79988	9.22885	5.51637	4.60023	4.83615	12.509	6.02871	6.63376	15.0702	8.77404	16.8285	5.72228	8.21869	5.40309	6.11016	6.34293	9.05642	6.90348	5.42734	6.42817	7.11203	3.48286	7.4768	3.0606	2.62415
ENSG00000225663	FAM195B	protein_coding	Coding	0.78	down	0.013018	0.437	12.5013	9.65373	21.6884	37.0088	19.8678	19.5961	15.4021	16.5038	24.3774	18.6114	9.37203	9.36602	9.40476	12.8121	8.06284	15.9879	16.6673	8.60981	8.88216	5.00324	18.2702	23.6885	25.5336	25.3277	20.2316	10.7798	21.8959	18.868	18.5171	14.5481	17.9034	13.3981	18.5945	13.4984	17.6044	23.8421	46.9236	9.28323	26.4169	16.5301	18.027	18.3584
ENSG00000104870	FCGRT	protein_coding	Coding	0.78	down	0.0471075	0.558	43.8831	66.4597	60.5861	15.0648	13.3149	19.3491	20.8779	45.6244	12.1825	59.9687	32.371	34.7806	29.7347	118.468	26.3142	43.3941	54.4868	51.3709	14.6488	7.72453	34.1973	73.7384	28.2118	51.5871	52.222	10.5737	46.9496	34.8962	87.0822	22.1772	33.4573	92.9408	60.4225	35.5961	31.6767	68.9325	79.098	49.6207	85.2053	82.2252	53.7673	93.0504
ENSG00000100060	MFNG	protein_coding	Coding	0.78	down	0.0414284	0.543	7.22343	15.2505	4.83001	0.488314	1.21536	5.33052	1.92268	4.30462	4.56629	1.91557	2.22309	2.79555	6.96151	1.92496	10.3461	8.29793	9.62765	3.24902	2.95749	1.80352	5.62635	8.87834	4.88748	8.40559	2.48695	1.96754	2.60461	10.6393	7.6677	1.29036	6.40152	2.52932	5.50661	6.31449	4.21556	7.70469	6.64943	7.57012	6.36321	6.39024	2.50544	1.87386
ENSG00000159216	RUNX1	protein_coding	Coding	0.78	down	0.0190608	0.48	13.8268	10.256	5.19101	2.96579	1.76542	6.55267	1.97539	10.4707	1.81673	11.6064	15.799	8.50195	8.01772	9.37967	9.44542	11.0652	6.49015	6.82251	7.82008	9.89658	6.02881	14.3088	8.14667	5.6065	6.97034	3.52251	2.68372	13.5284	5.94552	3.60992	10.217	2.76823	4.2348	7.36007	8.81046	8.41097	4.67982	9.09854	5.81277	3.14015	6.38178	3.82026
ENSG00000171621	SPSB1	protein_coding	Coding	0.77	down	0.0253891	0.498	16.8494	5.92895	21.6379	3.98626	29.858	8.25644	7.01924	18.4509	12.3544	16.6295	34.0167	11.1312	23.7382	25.5713	14.6701	35.3042	5.72658	2.62362	19.4111	14.0747	10.9853	16.4687	21.3591	13.0776	39.487	10.9221	15.1414	25.7148	9.30117	3.54587	21.3654	10.0711	5.34185	18.3928	16.0005	30.1286	23.9059	5.90396	9.75364	8.83158	10.479	6.98582
ENSG00000118292	C1orf54	protein_coding	Coding	0.77	down	0.0243061	0.498	3.48047	6.32976	9.22167	5.62208	3.39713	9.445	2.07803	2.5626	5.45692	2.57506	2.26234	2.97461	4.32967	1.97186	6.86462	6.35631	5.59572	2.49677	4.94491	3.93446	2.90592	2.96707	3.7619	3.42033	2.99988	2.13308	3.77284	5.87004	4.75679	1.16833	6.15601	3.85559	4.02181	5.3919	2.10841	10.093	3.27766	3.70049	7.56614	8.02736	14.6539	6.76048
ENSG00000198821	CD247	protein_coding	Coding	0.77	down	0.0498585	0.563	1.27879	2.44446	1.51062	0.12506	0.995496	2.53955	0.156586	1.40118	1.96866	0.740224	0.441474	0.777683	3.11486	0.557586	4.46345	2.10813	1.0365	0.140337	4.34759	1.30355	1.63958	1.34884	1.86536	3.32881	0.699548	2.28182	0.970797	1.93933	1.38792	1.08631	3.17511	0.582328	3.48212	1.42621	1.05776	1.76842	2.00969	1.83572	2.35917	3.35415	0.460811	0.521868
ENSG00000077585	GPR137B	protein_coding	Coding	0.77	down	0.0322343	0.517	10.7292	7.18721	7.81485	7.08878	9.66227	10.0024	15.4313	5.40594	8.09925	6.51636	7.81711	1.77413	14.3436	2.2857	10.3831	6.20449	10.0728	1.60389	3.67602	5.75515	6.45763	18.4099	10.6047	16.5404	5.05768	6.30435	23.736	13.5653	13.1505	4.78516	17.269	3.73528	7.22217	16.0051	9.12201	14.937	26.785	21.1915	7.78534	10.7673	5.12563	9.97308
ENSG00000196843	ARID5A	protein_coding	Coding	0.77	down	0.0122028	0.437	5.90334	7.78091	9.10702	4.33973	5.2449	8.85047	2.2903	9.51972	5.55716	2.48029	4.45547	1.83271	7.47467	2.61893	5.99159	12.7964	6.17321	2.16364	5.45281	5.75105	7.89307	5.54935	6.4089	9.41248	4.89263	3.3341	4.64602	10.9559	5.33914	2.84878	8.73819	5.34153	7.86288	6.2341	5.42752	8.72119	8.13939	6.17908	5.53682	10.0517	5.55327	5.34197
ENSG00000115935	WIPF1	protein_coding	Coding	0.77	down	0.037143	0.532	4.28772	11.8016	5.48592	9.07718	4.19318	10.6436	3.85773	3.28446	5.84207	2.07872	4.77843	2.63222	13.9871	3.08741	17.8803	8.323	7.17507	1.31118	8.57056	4.4249	4.34664	5.97728	11.2557	7.94608	4.24264	2.93499	5.92805	10.7017	4.6587	9.12401	14.2366	3.28345	8.88623	8.691	4.58865	7.66888	11.4727	8.09498	5.82246	10.516	2.6189	2.52826
ENSG00000181804	SLC9A9	protein_coding	Coding	0.77	down	0.028012	0.498	1.05742	2.39315	1.39991	2.59221	0.9202	2.49178	0.223247	1.97656	2.37494	1.70952	1.07759	1.05941	2.73654	0.679489	3.04165	2.23342	2.41149	0.513668	0.946687	0.961498	0.605687	1.58493	1.2955	3.22873	1.08713	1.61427	2.81288	1.96424	1.6999	0.792737	3.13394	0.760815	6.52166	2.57135	1.5383	2.29525	1.6563	1.51375	3.96002	2.99774	1.69047	0.871709
ENSG00000138795	LEF1	protein_coding	Coding	0.77	down	0.0202513	0.488	0.845874	5.3437	1.25036	0.65873	0.578656	1.76394	0.23129	1.13782	1.1097	0.519143	1.67894	0.70609	2.33879	0.853199	10.9132	1.92762	1.00277	1.1462	0.636806	0.94193	0.681803	1.77974	1.64984	1.67471	1.37197	0.299294	0.448088	1.47383	1.10154	0.375781	3.66485	1.25105	1.76081	1.28089	1.05208	2.38633	1.13792	1.07242	1.04102	0.935132	0.381422	1.0512
ENSG00000106683	LIMK1	protein_coding	Coding	0.77	down	0.031517	0.515	11.9101	12.0956	17.1137	12.0686	9.86966	15.4928	4.49464	4.73966	8.66059	10.4463	21.35	4.18845	18.4447	4.62256	12.7507	11.996	6.40418	11.6609	12.8797	22.1551	7.87361	12.8168	19.6574	12.6328	9.71268	19.11	7.82661	45.1076	8.10452	7.72732	9.50548	13.9183	7.61111	10.5508	11.3008	20.1081	9.41617	10.0185	9.78821	11.4585	9.23351	3.94174
ENSG00000196411	EPHB4	protein_coding	Coding	0.77	down	0.0474522	0.559	10.5468	18.0441	15.904	36.9256	4.47409	4.24377	9.05268	14.2188	1.95956	19.7778	19.9337	7.208	18.0957	22.0992	17.9536	29.6526	19.2899	42.0595	17.8027	16.6001	16.5775	32.0793	20.3649	18.4605	17.0049	79.3924	21.0163	35.8725	20.5322	12.6549	11.1275	40.8012	24.932	22.2255	17.0853	23.0906	19.7458	22.7049	9.91885	27.1001	12.9224	18.7231
ENSG00000211746	TRBV19	TR_V_gene	Coding	0.77	down	0.0274421	0.498	0.634051	2.22696	1.34928	0	0.423416	1.70215	0.127148	0.0853317	1.95951	0.630237	0.348787	0.986355	1.52082	0.36423	2.50226	0.90403	0.371972	0.277761	0.460816	0.481473	0.875878	2.20891	1.01691	5.78675	0.380701	0.401588	0.310844	1.53551	1.62878	0.300995	2.99232	0.370055	10.4783	2.73175	1.0485	1.04304	2.20543	1.41513	1.01103	1.8998	0.224506	0.645412
ENSG00000243279	PRAF2	protein_coding	Coding	0.77	down	0.0380642	0.532	7.58231	15.055	14.8016	15.9834	6.68277	17.7561	65.8596	12.9968	20.381	15.8481	12.0609	4.94346	8.72004	4.18382	17.5043	18.1816	12.0105	17.7592	5.79166	4.65846	10.171	14.8376	11.221	14.2021	19.3684	3.75176	23.0355	18.5647	9.25169	6.68761	16.5423	51.2115	18.2889	15.4615	16.6827	40.333	23.2805	9.88137	13.536	12.3763	5.40755	7.10819
ENSG00000049768	FOXP3	protein_coding	Coding	0.77	down	0.0482996	0.562	1.45446	3.75562	2.95444	0.222356	1.37264	2.42749	0.698232	0.258026	2.27974	0.339523	1.30924	0.391795	4.19456	0.507954	5.10635	2.89856	1.08598	0.236151	0.935688	1.79295	1.32972	2.68324	1.20933	4.3701	1.10013	0.889306	1.76165	2.87454	0.964949	0.949381	6.11971	0.394428	2.52566	2.65556	1.83496	2.79055	2.70391	1.73523	3.39561	3.3627	0.351136	0.367072
ENSG00000187601	MAGEH1	protein_coding	Coding	0.77	down	0.0348952	0.52	5.83917	10.4006	29.617	11.234	12.4406	5.18284	4.36859	10.3098	17.7952	13.0082	11.4735	10.9241	10.7618	6.82445	17.107	14.2647	13.9294	9.21269	5.07312	6.34957	7.38124	19.5366	19.0002	19.526	27.7212	3.47294	22.1679	10.4489	10.0352	4.94357	15.6586	17.9385	20.0809	16.0107	11.9617	24.9642	36.8948	6.2834	38.8159	19.9618	13.6473	7.97515
ENSG00000102401	ARMCX3	protein_coding	Coding	0.77	down	0.0024841	0.377	16.226	14.0394	8.28994	9.64661	17.4634	8.39421	17.3077	12.3786	13.8394	13.9517	15.8568	12.1409	21.3053	8.43954	25.1481	13.2339	16.8476	1.65547	7.23876	6.65037	10.4977	15.5004	13.9829	16.6512	13.9517	1.16293	22.0533	20.9077	6.74136	10.4848	23.3658	11.003	14.7434	13.337	26.2629	13.1551	14.5931	14.8896	17.3786	11.4162	6.02974	11.3079
ENSG00000254087	LYN	protein_coding	Coding	0.77	down	0.0254654	0.498	25.6909	29.3332	52.8536	2.37451	11.5944	10.634	11.4309	12.5773	8.77636	29.0096	22.8795	13.5818	20.9376	5.48756	24.3581	14.4591	11.2722	7.1585	24.4987	23.8763	8.79887	17.4199	17.3027	23.5615	29.6084	16.4237	17.6457	62.9713	14.5828	7.42099	30.5994	16.7446	21.936	28.3938	26.0803	20.7182	13.3759	14.9334	18.4502	18.6054	53.5032	10.1851
ENSG00000137474	MYO7A	protein_coding	Coding	0.77	down	0.0151508	0.451	1.18648	2.92918	0.904346	0.256929	1.03673	1.49679	1.18071	0.591981	1.2149	0.442936	1.03192	0.403792	1.4628	0.676294	1.41499	2.11923	0.763576	0.881221	4.50267	1.01983	1.19525	1.0832	1.94406	1.60947	1.15113	0.778305	2.16391	2.26734	0.895299	1.30406	1.99663	0.702491	4.94857	2.11523	1.5795	0.873444	3.14637	1.49993	0.497997	1.72956	0.458086	0.699158
ENSG00000107719	PALD1	protein_coding	Coding	0.77	down	0.0483798	0.562	2.22161	5.27429	2.65337	3.79647	0.433819	2.14926	0.354395	2.69899	2.3434	1.50205	1.94432	1.92959	3.71576	1.4097	3.34645	5.73796	8.99913	0.766427	1.97806	2.15052	4.89535	10.7042	2.97427	7.55397	1.25225	1.45768	1.44918	3.62324	2.26992	0.88455	3.98253	3.22637	3.00963	5.44448	1.72158	5.16398	1.80332	3.15547	2.08933	2.27982	1.37395	0.874581
ENSG00000131634	TMEM204	protein_coding	Coding	0.77	down	0.0478652	0.561	4.91382	14.9218	5.80506	9.22837	0.903057	5.56731	3.81729	6.69614	3.23997	5.2685	5.04369	8.62546	8.55939	6.40881	5.51863	14.434	12.2466	3.12283	5.51998	5.64784	6.09375	4.83975	7.03342	6.17371	6.21833	3.44992	6.59244	5.49713	10.8208	1.79583	11.7216	7.34567	4.66041	10.2565	6.1316	19.6478	7.07133	5.18986	4.66354	4.97311	5.76653	5.34789
ENSG00000184060	ADAP2	protein_coding	Coding	0.77	down	0.0315499	0.515	6.66717	28.8328	8.68483	0.672658	4.37988	4.64742	1.77179	1.65803	3.64345	3.74176	6.6808	1.43117	7.84973	1.2968	4.65678	2.34541	4.14141	2.55069	3.00603	1.82751	3.30575	5.62512	8.28142	8.01363	3.96278	2.2801	4.60792	10.8415	5.42721	2.24856	6.4525	2.97781	6.37326	7.46077	4.33965	6.97279	3.03592	4.25779	4.97385	5.3952	6.80775	1.26961
ENSG00000104903	LYL1	protein_coding	Coding	0.77	down	0.0150039	0.449	2.4248	1.58507	3.64705	0.88063	0.974169	2.48771	0.450051	1.1553	1.45106	0.650645	1.2037	0.507069	1.74517	0.987064	1.70813	2.84658	2.92053	0.336544	1.11602	0.827764	1.66174	1.76408	1.49814	2.05822	1.32828	0.480588	1.4174	2.56448	2.06041	0.37955	1.97896	1.22252	1.8424	1.20494	1.51361	2.66091	1.45833	1.79321	2.07185	1.40231	1.67872	1.05918
ENSG00000127533	F2RL3	protein_coding	Coding	0.77	down	0.0426862	0.545	0.490737	0.569403	0.887062	0.758588	0.33649	0.558535	2.47896	1.60717	0.917945	1.18535	1.15723	0.95556	2.02733	0.502927	0.965868	1.30516	1.34904	0.339596	1.93128	2.74945	1.01903	0.746056	1.37165	0.526846	0.898988	1.69298	2.33078	1.43908	0.80017	0.639865	1.76056	0.529351	0.400134	4.20159	0.696003	3.24285	1.02078	0.36887	0.194524	1.60551	0.249782	0.466282
ENSG00000100379	KCTD17	protein_coding	Coding	0.77	down	0.0276594	0.498	6.13386	8.22998	8.46972	8.06819	4.07262	2.80682	3.08185	2.72204	13.3025	2.65351	3.69719	0.688658	3.32431	1.12309	3.52359	11.7994	4.64981	1.02448	5.03128	3.54328	3.60271	7.45115	8.21724	9.70671	8.3727	4.59979	9.62956	11.7008	4.00827	1.76675	7.72824	4.65585	3.89606	7.07791	4.70883	12.1931	6.9051	3.03936	3.86933	4.56287	1.26774	2.17392
ENSG00000159110	IFNAR2	protein_coding	Coding	0.77	down	0.0163805	0.46	13.1889	9.348	6.9338	3.43812	3.59656	6.75948	1.95213	4.49184	5.40418	5.81829	15.0949	1.59024	7.02543	1.89279	11.6857	12.6991	4.03747	2.3389	4.42782	3.97861	3.55436	7.6868	5.4549	4.39579	3.3964	3.16635	5.03352	11.4191	5.41402	7.27849	5.94765	3.58848	4.74027	5.7771	8.05263	6.12666	5.97285	8.81037	9.35815	6.60787	17.4181	6.96334
ENSG00000159128	IFNGR2	protein_coding	Coding	0.77	down	0.0024126	0.377	46.8187	74.591	49.8554	32.6387	30.034	28.9269	17.5622	22.366	54.1018	57.1983	48.3358	28.546	34.7014	16.2041	45.9972	36.9	27.7912	38.9048	24.7812	22.9922	34.8044	55.1834	33.2074	38.708	28.1853	52.8372	69.48	68.5433	38.8345	59.1487	44.2408	32.6572	25.8807	30.3937	48.3843	41.3982	39.5691	32.6289	73.8	32.4647	89.0729	103.051
ENSG00000023902	PLEKHO1	protein_coding	Coding	0.76	down	0.0389864	0.534	5.04846	9.13035	12.3351	23.818	3.83852	14.4182	1.39338	4.06816	8.96208	1.8503	4.25605	1.41779	6.80621	1.89302	7.30374	12.4281	6.37182	1.30248	9.78042	3.06517	5.45273	9.35383	8.26613	8.73451	8.87598	3.4088	5.65009	10.7487	4.9925	1.68933	7.70695	4.63096	6.86142	5.11683	3.33971	17.8547	7.2708	4.23118	20.6977	8.08436	4.93634	3.04886
ENSG00000013016	EHD3	protein_coding	Coding	0.76	down	0.0178603	0.47	3.86011	2.99746	1.38748	3.52458	2.38786	3.21006	0.378481	1.96094	2.11212	1.35699	4.37097	1.75047	3.9137	1.38507	2.81979	3.87508	2.91509	0.564777	2.31892	2.98106	2.02738	3.9616	3.95313	1.90651	5.85397	1.32292	2.84772	3.57464	1.98564	3.22999	6.91954	4.23973	1.57169	7.70128	2.64618	5.06164	3.56959	1.24013	1.08344	2.70343	0.407656	1.64874
ENSG00000196141	SPATS2L	protein_coding	Coding	0.76	down	0.0435268	0.547	19.0853	16.7889	24.8079	6.4879	11.6937	5.04138	21.185	8.27249	10.2763	7.88035	21.6336	4.66771	11.2193	6.00063	8.98504	21.8386	12.4996	1.30067	11.2329	3.81058	4.66391	8.099	35.7278	14.1216	2.52261	21.7856	24.9146	44.036	21.6319	4.32407	12.2693	9.3564	6.24836	15.6438	16.8721	23.791	5.76036	18.4027	8.29382	14.8683	16.7778	28.599
ENSG00000079819	EPB41L2	protein_coding	Coding	0.76	down	0.0388159	0.533	2.2142	5.10633	1.65193	7.83903	1.42868	4.2475	0.502287	3.80153	2.13338	1.98328	2.76667	2.66937	5.88809	1.87992	4.77561	5.84395	8.76021	1.07963	2.04471	1.40243	2.17608	4.95158	5.87924	4.284	2.50786	2.41366	5.4894	4.5675	3.90947	2.16463	6.61181	1.22045	3.37576	11.8904	1.96801	5.21317	2.95317	9.68757	2.68019	2.99784	1.72945	2.1651
ENSG00000146386	ABRACL	protein_coding	Coding	0.76	down	0.0157919	0.456	22.4961	13.7849	36.5629	27.3501	24.0631	32.5572	25.4228	11.2655	26.1636	26.0677	32.4895	11.3215	36.9648	11.8643	29.7215	22.4734	22.2595	8.9734	26.6643	26.166	23.2395	49.1792	47.1443	64.1312	32.798	30.4629	86.4237	49.1754	37.0021	16.9092	38.517	32.0308	27.616	48.6597	7.56563	39.5777	40.5131	24.8666	45.9445	36.1925	103.247	42.7251
ENSG00000120278	PLEKHG1	protein_coding	Coding	0.76	down	0.0366435	0.53	4.05834	2.16013	2.52147	1.77681	1.28957	2.91703	1.5464	2.93837	0.696414	1.78695	4.0143	1.96959	4.21691	2.03657	9.64868	8.74091	4.84696	1.08408	1.05142	0.826274	2.256	7.64958	4.81506	3.83778	1.59073	1.00167	1.92779	8.10298	3.47606	0.87589	3.41958	1.13054	2.87857	7.1936	1.21645	3.47372	4.05789	4.54457	3.26368	1.57657	1.20611	2.56985
ENSG00000154978	VOPP1	protein_coding	Coding	0.76	down	0.0208197	0.488	6.04547	11.4486	7.58635	49.6802	6.48842	19.1552	0.536467	5.05366	8.40031	4.55618	4.99362	3.63965	10.2385	4.99686	15.9652	10.5049	8.3657	3.96217	13.5427	10.7164	7.03775	7.60937	14.3764	13.1156	10.785	12.4492	16.1203	18.003	11.1311	10.907	9.13	8.94287	9.40364	9.73108	7.4937	14.755	12.0562	9.36681	5.51978	11.2248	7.97073	9.73933
ENSG00000196937	FAM3C	protein_coding	Coding	0.76	down	0.04415	0.548	23.5151	12.0498	25.109	5.97077	9.45036	13.0023	29.5072	9.48394	5.0574	22.5607	49.2297	7.83418	15.4158	7.62696	27.3609	13.1671	10.7841	11.1255	10.0233	6.1689	15.1347	9.01038	48.8119	8.97205	11.2118	55.3343	18.5496	37.39	23.4313	5.05562	16.8348	12.8672	8.26463	26.1683	23.2408	20.6663	11.9589	23.7495	15.7853	8.79749	38.5961	29.8609
ENSG00000107249	GLIS3	protein_coding	Coding	0.76	down	0.034307	0.517	2.35802	2.8624	1.23901	0.598959	4.26868	0.414333	0.556642	2.325	1.27817	1.22656	0.989054	0.888312	2.6476	0.699074	1.36578	2.22894	0.896328	0.131636	1.27995	0.882012	1.59628	5.13236	1.74708	0.517859	1.14806	0.453001	0.654081	5.46384	1.31004	4.9415	1.12574	0.653921	0.608753	3.12316	4.16313	1.69249	0.702583	0.905642	0.584515	0.898475	0.761278	1.59726
ENSG00000109861	CTSC	protein_coding	Coding	0.76	down	0.0334784	0.517	42.3673	31.2745	79.3082	6.81973	11.1829	31.7795	6.20061	29.5709	12.7007	16.8473	34.9984	16.4697	32.2234	9.91544	36.0183	24.0497	27.8253	12.5377	12.1829	25.0291	15.2991	18.2094	31.4249	39.1193	9.36563	26.1705	34.6137	48.6359	23.003	19.2685	29.3462	31.2788	66.1536	25.7116	24.3016	25.8321	25.6304	18.2699	42.8934	64.6084	38.0295	138.377
ENSG00000150867	PIP4K2A	protein_coding	Coding	0.76	down	0.0146847	0.449	9.66329	8.24079	17.1469	8.1361	4.17188	16.5069	4.95676	3.93452	10.4784	4.76914	10.4817	3.74026	13.1038	4.23804	13.6318	6.94315	8.90755	2.31572	4.16267	4.75714	5.93713	8.96875	16.6531	10.8952	2.67286	6.71369	18.2723	14.5181	7.63856	7.52294	12.6609	8.99528	6.14903	17.8004	7.69277	9.85324	7.44626	14.9413	5.14954	6.44471	3.55001	4.89511
ENSG00000119699	TGFB3	protein_coding	Coding	0.76	down	0.0471998	0.558	1.72177	13.5793	3.22424	14.8578	1.4269	6.16177	0.87601	4.25117	4.28647	0.914446	3.68781	0.801976	3.35613	1.588	10.5607	8.36531	3.05026	2.30171	2.44383	2.71583	2.4007	2.91865	3.995	9.7979	4.04435	1.60682	2.18544	3.44974	2.14359	1.27216	13.6105	4.87051	1.13883	3.30469	2.58885	8.39318	4.22521	1.78676	3.37725	5.01249	3.58114	3.43389
ENSG00000140368	PSTPIP1	protein_coding	Coding	0.76	down	0.0206829	0.488	1.46791	2.02161	1.46238	0.181915	0.989154	1.58059	0.20421	1.39159	1.32511	0.519085	0.490159	0.684734	2.11528	0.621547	1.83277	2.57349	1.98861	0.298286	2.78366	0.989978	2.08197	1.84549	1.3582	2.14478	0.752541	0.819816	0.707072	2.40729	2.66169	0.706544	1.99761	0.584182	3.4353	0.861911	1.24711	1.3012	1.45517	1.69937	1.88677	2.37573	0.755825	1.15257
ENSG00000087253	LPCAT2	protein_coding	Coding	0.76	down	0.0372586	0.532	3.65753	3.49535	2.12075	3.23263	5.83536	2.53019	0.169827	2.25416	1.81371	3.17228	5.56122	1.53004	3.79687	3.45779	3.75332	5.58459	3.27205	0.810166	1.42176	1.96498	1.33366	7.12184	2.48399	15.2478	1.04523	0.664097	1.5047	3.28069	5.44561	0.575124	3.31503	0.906161	1.9253	4.21316	5.88704	3.111	2.99607	3.67526	4.13411	2.17646	1.96995	2.45119
ENSG00000176533	GNG7	protein_coding	Coding	0.76	down	0.0187463	0.48	1.07765	2.49013	1.23215	0.227365	0.354052	1.66133	0.984844	2.11195	1.97211	1.84332	1.05003	0.881099	1.46654	2.15723	1.74132	2.8219	2.21817	0.985218	0.446166	0.387084	1.35261	3.99667	1.06773	0.445367	0.421255	0.428166	0.482424	2.04847	1.00578	0.254998	1.5439	0.41303	3.11821	1.31737	6.89466	3.13742	0.9826	1.43179	1.54562	1.03747	1.0393	0.411862
ENSG00000183617	MRPL54	protein_coding	Coding	0.76	down	0.0098997	0.427	31.193	35.2494	67.2703	9.52876	7.37211	16.1367	16.1177	22.3305	22.7602	42.8649	11.9972	14.1397	11.9878	14.583	16.1319	16.0247	18.9268	22.3066	24.787	21.009	12.8029	38.5216	34.4867	27.1475	26.0102	24.9956	42.7279	20.3593	43.6993	13.1487	20.6864	39.2384	24.7644	13.1838	53.3479	39.2026	19.6202	12.9595	80.1831	33.7892	57.9482	72.2674
ENSG00000051128	HOMER3	protein_coding	Coding	0.76	down	0.0360744	0.527	7.46186	8.67615	9.49748	17.4782	5.50133	5.61545	3.06284	3.07643	3.77641	4.93066	4.08606	2.10629	6.75033	2.36483	2.23442	8.34867	10.795	0.98572	5.95453	7.72222	8.41506	6.85466	7.7895	8.36938	4.85144	6.3731	21.8737	11.9803	4.2844	2.33056	5.7838	10.5757	2.57927	13.9112	5.42218	16.6324	5.42627	2.52013	3.85404	6.37575	7.86769	3.49245
ENSG00000100100	PIK3IP1	protein_coding	Coding	0.76	down	0.0326895	0.517	8.81039	20.7678	9.00416	2.04036	6.88529	5.96626	4.13182	15.2079	12.867	11.0554	6.9574	10.5752	18.483	9.80176	13.5999	14.9729	24.2391	15.5076	4.53536	5.69763	13.5808	21.1578	9.89612	11.6918	7.22714	11.6879	10.6901	9.49417	35.3147	1.72481	9.73305	14.9602	20.2451	16.7971	12.953	16.4861	11.8029	19.7577	27.8215	14.9904	5.99281	25.621
ENSG00000171608	PIK3CD	protein_coding	Coding	0.75	down	0.0251493	0.498	3.06652	3.79412	2.94597	1.31904	4.15761	4.89199	0.576381	6.32306	3.26811	2.33044	2.64151	1.85076	6.20986	4.16946	8.07889	8.62312	4.58696	1.54785	4.74878	2.07466	4.57218	6.76623	3.39985	4.99814	1.46976	2.3406	1.58285	6.89763	2.50581	4.43778	5.83502	1.73667	5.48272	5.25383	4.42324	4.26699	7.3651	5.31952	3.52088	4.05156	2.57856	0.920694
ENSG00000128656	CHN1	protein_coding	Coding	0.75	down	0.0397546	0.537	1.10203	3.65559	3.69805	4.66278	2.36371	4.74973	0.790664	1.3787	6.52776	0.577369	1.71383	1.67944	2.64758	1.03136	5.14043	5.6886	4.01412	0.593149	1.34122	1.81016	1.19437	1.51464	2.59109	1.91528	2.24056	0.679526	7.68722	1.63258	1.58669	2.43576	7.44423	5.45845	1.9317	1.58673	1.36519	6.41269	3.22138	0.917706	2.35765	3.82817	3.34063	7.49269
ENSG00000114738	MAPKAPK3	protein_coding	Coding	0.75	down	0.0089183	0.427	21.8808	29.6882	35.521	10.429	6.86042	7.66041	2.01672	12.3734	9.92373	31.6379	27.3132	12.5502	13.2951	8.5183	10.3919	12.6686	12.5156	15.0247	9.22575	6.78788	16.2617	19.3385	25.676	22.8698	15.8336	19.9356	10.0341	20.9063	17.6978	8.44837	12.4235	12.6826	19.0331	25.4472	36.656	21.7646	13.3541	17.0933	24.4889	18.2586	35.2408	10.1434
ENSG00000109743	BST1	protein_coding	Coding	0.75	down	0.027967	0.498	2.12939	2.10739	2.53341	0.893491	1.91087	1.28153	0.274776	1.38306	0.974288	0.914478	1.7444	0.635126	2.21733	0.674681	1.78781	1.36059	5.19898	0.447229	1.56791	1.06386	1.37582	1.32468	1.74621	1.37891	2.42787	0.775761	6.86885	2.07274	2.03995	0.592395	2.29493	1.5842	1.91994	6.1734	1.48901	2.86985	1.57124	2.65277	4.56368	2.67794	2.27686	2.28237
ENSG00000146094	DOK3	protein_coding	Coding	0.75	down	0.0221999	0.494	2.63563	2.98221	2.17692	0.70926	1.40594	6.3435	0.45616	2.36444	4.59943	0.45101	1.862	0.564684	3.09507	1.43097	4.66596	4.53721	5.50578	0.755943	2.99916	1.87042	2.47509	1.7894	1.87554	3.50265	1.93041	1.10574	1.35875	5.06022	2.76138	1.02099	3.66061	2.02675	3.57849	3.12783	3.39677	2.76431	3.96817	4.75722	2.99154	3.21513	1.30457	0.476985
ENSG00000086730	LAT2	protein_coding	Coding	0.75	down	0.0488144	0.562	3.61263	6.13846	20.35	0.635164	1.1033	5.86846	1.14273	1.80329	11.8117	1.89445	3.463	0.724474	4.09335	0.978733	7.96665	4.20886	5.17069	0.773303	3.29028	2.18867	2.31051	4.20189	8.67876	5.87497	2.45056	7.4136	1.96314	8.69861	3.81026	1.71816	4.17619	2.03746	4.55881	4.45092	4.05248	7.05082	3.58808	3.60927	7.98794	4.49651	6.89168	1.63899
ENSG00000128604	IRF5	protein_coding	Coding	0.75	down	0.0424248	0.544	7.1234	5.99827	4.49589	0.281876	2.26319	4.81484	4.66834	4.90411	6.16134	2.43855	5.51737	0.657806	4.22146	1.05697	3.73219	4.1918	5.25641	0.614645	6.31298	1.41456	3.82809	5.61235	9.70259	5.41212	1.63314	2.75301	6.41125	17.9107	4.29693	0.617127	3.04024	3.25277	5.78044	3.95574	3.9739	5.78087	3.1832	5.22076	7.08984	4.65369	2.93885	2.79092
ENSG00000101928	MOSPD1	protein_coding	Coding	0.75	down	0.0238859	0.498	8.07224	3.84618	16.4147	6.27604	8.13373	4.81549	9.88282	6.56802	5.10765	7.5864	9.34762	4.5651	9.88058	2.90778	13.0933	4.64046	6.08484	2.83501	5.53534	2.94515	2.91356	6.67776	7.24244	8.52119	7.92331	2.71891	11.6931	9.1161	4.26626	8.6258	20.7669	10.8393	7.8206	5.25553	11.183	10.4731	6.39644	4.33356	14.8238	7.20002	11.8947	5.61795
ENSG00000153714	LURAP1L	protein_coding	Coding	0.75	down	0.0337114	0.517	2.75509	12.3966	7.79671	4.78517	0.707595	3.53987	9.95283	5.41288	9.67953	3.3587	11.9428	8.18429	8.90404	4.80358	8.14459	9.82093	13.7545	1.15618	1.45057	11.2727	5.08883	4.75403	12.6379	7.72403	10.8847	5.25325	10.1738	4.8667	20.0743	1.01311	9.9358	9.1447	2.8715	9.52113	5.50921	9.57712	4.51163	5.87695	6.75086	4.37893	21.3909	28.6053
ENSG00000171843	MLLT3	protein_coding	Coding	0.75	down	0.0205101	0.488	1.87384	4.66485	1.29938	1.84114	0.917453	2.65472	1.22027	2.18741	3.78873	1.86164	0.452964	13.8486	3.58452	2.76083	3.68354	2.25346	2.68661	3.50677	5.72639	1.09526	2.3291	3.60741	3.34814	1.55845	3.09111	0.573965	0.925021	2.81286	3.7743	6.50219	2.52032	2.37605	3.42981	5.88463	3.02663	2.21121	1.19808	3.16727	2.03072	1.82181	3.08713	5.77716
ENSG00000198680	TUSC1	protein_coding	Coding	0.75	down	0.0251322	0.498	1.9726	5.9125	1.35286	15.0108	4.79421	6.91264	0.900691	4.79754	1.3178	3.44726	0.703693	4.56124	2.7582	4.10291	5.38498	4.81312	7.14993	4.66134	3.15777	3.60803	4.03375	3.90693	3.96283	4.80603	2.26767	3.16886	25.243	4.96622	3.70934	0.748968	5.06979	3.95976	10.1828	6.37631	7.05683	5.89228	7.0867	3.48701	3.03465	2.77965	3.24615	1.43631
ENSG00000204397	CARD16	protein_coding	Coding	0.75	down	0.0494183	0.563	2.12753	7.15581	2.46689	0.29887	6.89798	3.14225	0.956319	3.20904	1.72001	3.10862	2.39522	3.30232	3.93052	1.09431	4.2375	2.8824	7.44216	4.51365	6.87638	5.89307	3.39127	1.75169	2.30982	2.81097	1.36944	7.38546	4.46664	3.12246	5.04186	1.61179	3.81113	1.77486	6.46742	4.28795	2.23204	3.66048	1.72773	4.03533	9.67504	5.95501	2.97338	3.95256
ENSG00000110660	SLC35F2	protein_coding	Coding	0.75	down	0.0384807	0.533	3.83603	27.0614	29.5009	9.53097	16.3831	6.54784	0.339881	2.55348	1.27121	14.1952	12.632	7.34495	7.67899	12.9108	6.23762	9.20763	9.98344	15.9318	7.63223	21.231	12.0917	13.8432	17.5017	7.79692	3.48105	18.6896	0.657136	3.92113	6.19005	34.1563	5.42612	27.1543	16.1875	14.5984	16.0258	6.46799	8.02969	3.38772	9.74363	5.56008	11.5776	11.0661
ENSG00000160593	AMICA1	protein_coding	Coding	0.75	down	0.044722	0.549	2.92046	3.0903	2.18811	0.117502	0.564166	2.72843	0.185265	2.52877	1.71708	0.465907	2.14122	0.769931	3.85377	0.87802	3.67665	2.55701	5.18446	0.54665	2.06268	0.588062	3.33772	2.91624	2.20668	3.13484	0.660763	0.59867	0.671162	2.82621	1.94534	0.377305	3.12157	0.716294	2.85469	3.36623	1.02687	3.26093	2.17332	4.33012	6.13323	2.70165	0.865919	0.626109
ENSG00000161642	ZNF385A	protein_coding	Coding	0.75	down	0.0253463	0.498	9.80336	16.8966	8.02968	4.03792	14.8915	17.7432	4.37878	13.1056	11.5147	2.64466	11.8855	1.93291	12.5989	3.71958	16.9296	12.8851	14.5795	8.19916	9.82932	8.63496	12.459	18.7222	6.66213	31.6173	19.2554	17.6786	10.0361	13.4385	10.3037	8.28396	14.1109	13.758	8.43167	24.133	10.838	14.6216	16.9298	14.242	10.9121	9.73548	3.27459	1.75235
ENSG00000100599	RIN3	protein_coding	Coding	0.75	down	0.0129046	0.437	3.04765	3.08075	2.09374	2.81791	3.30842	2.35269	0.476903	3.19518	2.20294	2.11347	3.27887	1.55568	5.66996	2.36181	2.64746	5.33287	6.61691	1.87446	2.68745	3.02149	5.31872	6.00321	6.11528	3.65735	3.81011	3.00159	3.83017	5.46313	5.13256	3.55672	3.75453	1.27298	3.04517	5.18589	3.44126	7.4266	2.42662	4.52695	2.68597	3.40821	1.56997	2.89451
ENSG00000197535	MYO5A	protein_coding	Coding	0.75	down	0.0084201	0.427	2.52253	2.36207	2.0149	0.403536	1.89771	3.69414	1.45184	1.85323	3.20631	1.09151	2.37365	0.86836	3.43406	1.5064	2.74226	2.15163	3.19631	0.572092	2.77901	1.18978	1.74364	2.47727	3.01367	1.7789	1.20657	1.25814	2.02752	2.83245	1.23974	1.32883	2.93844	1.34646	2.63249	3.75455	3.68991	2.81659	2.80374	3.6736	2.02636	2.1643	1.23565	0.768054
ENSG00000171700	RGS19	protein_coding	Coding	0.75	down	0.005269	0.408	12.0207	13.0587	13.7221	11.4017	7.62741	8.20502	1.79963	7.28147	5.51605	8.17692	5.8267	2.33957	8.19892	5.16765	9.26767	18.4858	12.2417	5.49581	9.71746	14.06	13.5795	12.6787	23.0036	15.3686	12.9677	11.6231	24.5762	14.2151	11.5418	16.1193	9.05929	11.7233	15.3778	11.1076	13.2063	13.5513	11.5903	8.8592	12.4416	6.87371	17.0034	3.62528
ENSG00000178078	STAP2	protein_coding	Coding	0.75	down	0.0254753	0.498	7.46557	16.5114	7.50284	1.21594	8.27327	3.97768	9.11786	9.86849	15.8891	21.958	6.18624	8.1643	6.75543	7.62769	8.23955	17.1694	7.59876	9.85406	4.75789	12.0931	8.08255	19.4017	9.83436	12.3669	15.6726	11.3307	13.4978	10.9119	15.6984	1.17884	6.54788	13.088	5.84787	5.62779	10.5935	8.40748	7.58862	7.82845	13.2954	6.66723	10.6297	23.5123
ENSG00000134250	NOTCH2	protein_coding	Coding	0.74	down	0.019986	0.488	17.722	8.43338	7.58726	10.1825	5.65967	6.05319	5.03573	5.45761	2.78648	4.72543	17.2033	5.78745	14.1413	4.7627	9.35585	7.86469	12.5078	5.19943	6.25577	2.88078	4.86132	16.2174	8.87481	5.42958	6.90498	7.10226	10.157	10.1229	4.88773	6.438	9.86234	6.29887	5.04833	30.4137	12.2433	8.7806	8.33539	17.8822	5.20026	5.05954	3.3021	3.99742
ENSG00000109790	KLHL5	protein_coding	Coding	0.74	down	0.0270786	0.498	8.44579	7.15362	17.5328	6.36937	19.5832	6.15141	5.17568	4.12518	4.87504	5.25826	7.64002	4.41022	9.41288	2.76284	9.87757	8.59355	5.64269	0.671791	6.17083	7.86808	5.75971	5.60296	14.2598	8.02743	6.90997	16.8026	4.65421	7.41486	3.67641	13.9131	19.1761	5.20869	4.57069	9.9804	5.70732	8.19535	9.12067	4.47066	13.87	6.17068	18.4903	4.79775
ENSG00000113269	RNF130	protein_coding	Coding	0.74	down	0.0009047	0.377	7.74628	10.0937	6.19954	9.38618	4.25387	8.5524	1.07652	5.66655	2.38425	7.85481	6.39102	4.97026	6.51562	4.10926	7.12138	5.49898	8.61249	2.97016	3.16687	2.79678	6.70136	7.08226	4.87601	8.0482	6.08522	5.80244	13.2696	6.96764	6.0471	4.93544	6.45695	5.91758	5.67879	12.6507	14.2559	8.56902	9.55931	6.01428	8.16913	6.93803	7.55096	1.33371
ENSG00000057657	PRDM1	protein_coding	Coding	0.74	down	0.038795	0.533	1.98787	7.52738	2.37604	1.5006	3.70644	6.92416	1.61992	1.542	2.85136	1.49302	3.48392	2.27559	5.72308	2.63591	12.563	5.8307	2.12776	0.607394	4.03592	6.90319	3.00309	1.99822	5.40244	1.98423	9.2434	4.54461	1.35972	5.69806	2.5458	1.59458	11.9662	2.4001	7.17872	4.16699	1.74263	3.61161	6.99463	3.08094	1.76635	5.91553	1.08478	3.54442
ENSG00000160991	ORAI2	protein_coding	Coding	0.74	down	0.0064075	0.422	2.811	1.58853	5.41222	5.80843	1.78931	6.8737	1.94064	4.75358	6.68863	3.35525	4.56702	1.13955	2.67805	2.30087	5.26492	7.77923	3.37582	0.598047	2.97951	3.18021	2.874	4.0482	3.70158	4.18136	3.48528	8.75723	3.69351	8.39562	1.87259	1.21399	4.32208	6.40141	2.1548	6.41245	3.49867	7.00819	4.88226	2.86485	2.64551	3.41175	2.04258	1.301
ENSG00000278030	TRBV7-9	TR_V_gene	Coding	0.74	down	0.0342622	0.517	1.05249	1.84831	1.56102	0.0807706	1.04096	2.70774	0.134843	0.271488	1.88669	0.417736	0.693553	0.747177	2.65342	0.47077	4.26487	1.19843	0.484138	0.237923	1.77477	0.930041	0.613064	1.75694	2.01116	4.6474	0.778643	0.39547	0.31996	1.9092	0.85386	1.43645	2.25479	0.294338	3.28321	1.8051	0.752203	1.78066	2.12044	2.52129	1.86227	3.02216	0.624995	0.373348
ENSG00000232869	TRBV29-1	TR_V_gene	Coding	0.74	down	0.0286529	0.503	1.09776	1.66191	1.68431	0.0697199	0.211421	1.58332	0.116394	0.410102	1.41614	0.721167	0.478931	0.386971	1.95357	0.406361	2.57696	1.03446	0.603634	0.117355	0.366336	0.802797	0.288648	1.32699	1.5473	4.6673	0.821471	0.367623	0.376615	0.654349	0.94036	0.258317	3.82052	0.564595	2.14887	1.21188	0.592829	1.25758	1.66393	2.40952	1.24215	3.6267	0.154139	0.563969
ENSG00000089820	ARHGAP4	protein_coding	Coding	0.74	down	0.0407195	0.543	12.1029	13.5485	2.98503	2.40091	9.13122	14.1389	1.16137	5.98074	6.20301	1.43915	1.56992	4.6139	4.35811	5.98346	8.34548	11.3764	6.63353	1.01244	4.82013	17.3304	6.17266	5.86988	13.1266	10.7682	11.8524	1.94662	7.47048	14.8355	3.39647	12.7515	4.35194	11.204	11.2451	7.96995	10.5227	7.29327	14.0421	5.34766	4.44808	4.91386	7.32349	7.80677
ENSG00000164951	PDP1	protein_coding	Coding	0.74	down	0.0240609	0.498	16.271	12.0525	11.1116	4.7471	4.0918	2.38017	3.21094	5.90155	3.62728	4.64641	31.7247	4.63198	5.44219	5.05957	9.57024	5.54793	14.965	3.63108	2.37747	3.95397	2.39542	10.5327	12.8073	6.28774	24.379	2.81846	10.9706	15.9466	4.58237	2.24256	8.47678	6.8155	7.43842	15.891	3.42702	7.02773	5.20031	8.52113	11.1506	3.85743	6.92295	3.65904
ENSG00000072952	MRVI1	protein_coding	Coding	0.74	down	0.0162684	0.46	0.960464	0.760057	0.747439	0.276634	0.612599	1.49578	0.279527	3.76825	0.609953	0.530872	1.92218	0.757608	5.89792	1.33656	2.04368	4.94974	2.39267	0.699992	2.10208	1.43734	0.836366	1.14212	2.53575	0.910237	1.71939	0.622394	0.676381	2.69628	2.0102	0.361429	5.16717	2.37137	1.57388	2.50367	1.50625	3.27365	1.39514	1.10376	1.05667	1.42505	0.458693	3.30189
ENSG00000175602	CCDC85B	protein_coding	Coding	0.74	down	0.0350449	0.521	7.16927	8.80261	14.2171	5.94019	10.2893	8.79048	5.83344	8.32959	12.4952	2.11154	4.15317	2.12656	4.44233	4.13093	5.98826	7.61307	4.16438	3.47479	10.8755	7.78534	9.45397	4.61045	11.8363	10.2357	13.671	12.8487	10.4178	13.9042	6.36879	9.00794	7.07344	14.0887	7.54949	3.63815	19.8002	14.5221	10.3671	5.20767	8.53825	6.26017	18.8859	8.13949
ENSG00000033170	FUT8	protein_coding	Coding	0.74	down	0.0357496	0.525	7.69265	19.0853	10.3484	5.81464	3.39965	4.02615	3.21247	6.11637	4.11248	24.2615	19.3069	13.5246	7.65124	5.10514	13.3781	7.17192	9.72037	4.35856	1.64851	2.49339	2.43041	14.6796	15.7916	9.87076	30.03	2.50509	8.82183	8.35677	6.81481	2.54804	12.2271	15.8437	11.9029	40.2691	7.59669	14.6571	9.08108	12.4518	12.9023	5.46677	8.79053	9.75989
ENSG00000011638	TMEM159	protein_coding	Coding	0.74	down	0.0435222	0.547	41.077	45.4654	49.1804	2.75015	18.4319	17.5599	5.4418	14.5379	6.68771	63.7392	17.9133	4.9158	19.3629	12.394	15.6206	21.4348	24.2924	13.8137	19.3282	23.9041	16.3757	89.5124	24.3047	26.1751	28.3662	38.6999	12.6344	47.6958	22.8662	7.88366	12.45	23.4731	19.9343	24.1784	24.1609	40.1964	10.7945	17.1255	112.773	14.4187	45.9278	30.9446
ENSG00000007237	GAS7	protein_coding	Coding	0.74	down	0.0396379	0.537	1.36352	2.89989	1.32402	0.241424	1.10236	3.54108	0.213105	4.69632	1.57541	1.2601	2.47573	0.86509	4.65999	1.88987	5.25539	7.24244	6.01755	0.526651	2.55431	1.07888	1.76927	4.47586	1.98426	1.7978	1.49213	0.924958	0.82645	2.46168	2.7707	0.79579	6.88306	1.16967	1.64861	5.93065	1.30676	4.66615	2.76435	4.85396	2.08229	2.58817	0.693258	0.904297
ENSG00000109099	PMP22	protein_coding	Coding	0.74	down	0.0323565	0.517	28.5564	30.5241	48.3223	6.69783	4.30041	17.0975	6.73461	13.4143	8.64153	23.1333	17.8132	9.51988	38.2645	9.29664	30.7787	28.7259	50.2297	5.72169	13.2003	16.4721	18.4997	21.3537	32.5725	11.5303	75.9814	11.2273	22.7194	26.4131	25.6033	38.8463	40.0544	13.4939	9.87864	25.3959	16.9276	41.6823	18.5692	18.6835	28.4493	29.609	21.5443	12.4015
ENSG00000141736	ERBB2	protein_coding	Coding	0.74	down	0.0419144	0.543	52.1434	18.526	15.9547	14.6668	19.5411	4.80437	19.8953	35.6685	2.96476	26.814	38.7122	60.1112	22.8745	46.5455	15.3712	28.0896	35.4298	15.0247	21.9258	12.3806	33.4415	44.5209	38.3181	22.6501	36.1323	30.2883	9.93583	24.0113	44.2213	14.9009	21.5716	31.0379	20.2355	71.1207	29.0149	28.2641	62.0618	37.6399	13.598	27.6471	9.08353	20.9246
ENSG00000138964	PARVG	protein_coding	Coding	0.74	down	0.0172543	0.467	1.9672	5.29468	2.03378	0.531018	0.603853	2.01688	0.181086	1.37674	1.77574	0.646401	1.101	0.404361	2.62483	1.59978	2.27959	3.45424	4.42503	0.483703	1.65802	0.864096	2.42189	2.13761	1.56689	2.11384	1.06822	0.751214	1.1299	3.5544	2.2013	0.566244	2.04883	0.601768	3.30055	2.07975	1.51033	2.28587	1.69698	3.06107	2.7724	3.03174	1.26705	0.355459
ENSG00000142185	TRPM2	protein_coding	Coding	0.74	down	0.0403627	0.541	0.830649	3.25225	1.71166	0.865275	3.939	2.96086	5.08378	0.590106	7.05563	0.384816	0.685557	0.270678	2.35061	0.652192	2.85461	1.4482	0.97159	0.378188	1.23197	2.93321	1.20276	1.31161	1.18563	5.99436	1.29397	3.90124	2.95046	5.53312	3.06735	1.01908	1.41326	4.43272	5.19639	2.58112	1.08999	2.81906	3.79094	4.18477	1.17843	4.21146	1.12745	0.198047
ENSG00000072694	FCGR2B	protein_coding	Coding	0.73	down	0.0233011	0.498	3.53402	4.86057	2.32196	0.413659	0.950017	3.2717	0.209883	0.589556	0.654877	0.662793	0.821827	0.322634	2.06895	0.209099	2.73383	2.08198	1.4423	0.820865	3.11694	0.390059	1.20329	1.7577	1.29298	1.44495	2.48908	1.26165	0.97121	6.09419	0.799788	0.477821	2.02106	0.651903	2.24811	2.57132	1.42205	4.29355	2.68683	2.3465	4.44571	2.59442	5.14646	0.60455
ENSG00000135838	NPL	protein_coding	Coding	0.73	down	0.0315921	0.515	3.58484	5.80128	5.72295	1.03096	3.64309	10.7468	0.846459	4.63457	3.42146	2.85539	2.23006	1.29244	10.1681	0.9295	5.75107	4.02897	6.05949	2.35409	3.10815	6.53271	5.35672	3.74986	3.38492	6.73859	2.34737	2.60771	13.0898	4.87225	7.25758	1.81596	7.23438	2.29933	8.40506	6.98065	2.50692	4.6998	6.01272	11.035	10.4562	13.9894	3.36286	1.49733
ENSG00000143851	PTPN7	protein_coding	Coding	0.73	down	0.0282738	0.499	1.92212	2.65606	2.31009	0.223042	1.35272	4.76757	0.22183	0.841412	2.79536	0.657768	1.22247	0.781411	3.78741	0.65319	7.86812	3.59101	1.48546	0.367445	4.32285	1.62966	1.7617	2.56519	2.95922	5.16437	1.64694	1.31906	0.950197	3.95409	1.74548	1.37497	4.45027	0.68021	4.69323	1.93652	2.27315	2.4253	3.35017	2.35959	2.7155	3.95836	1.01245	0.652585
ENSG00000071282	LMCD1	protein_coding	Coding	0.73	down	0.0098698	0.427	1.4858	2.95555	3.23072	1.12616	0.828141	3.42825	0.777881	3.08974	1.71845	1.2668	2.26762	1.66944	3.99066	2.94993	2.62137	5.95688	9.61718	0.635025	2.25261	1.50268	1.67265	2.14192	3.82669	1.39252	3.32629	2.16422	1.84224	2.98588	3.41349	1.306	3.98215	1.82965	1.65376	4.17371	1.29387	4.93301	2.80327	1.95543	2.64078	3.38639	1.9389	3.39008
ENSG00000145247	OCIAD2	protein_coding	Coding	0.73	down	0.0219537	0.492	53.0121	60.0767	89.7562	25.1152	16.2931	23.9007	55.7791	11.7141	36.2942	67.4508	52.2712	33.7793	35.7837	39.0794	29.7015	26.688	11.3666	10.4642	18.6773	45.1008	30.929	51.9241	80.1938	29.6136	30.42	62.0777	11.0811	40.6573	83.4797	10.4471	24.1233	30.8915	50.9503	19.0132	27.6101	48.695	35.4413	51.7075	121.704	55.7704	58.9442	206.759
ENSG00000134516	DOCK2	protein_coding	Coding	0.73	down	0.0217204	0.492	2.18873	3.25077	1.73869	0.532716	0.891781	4.45586	0.208723	1.52747	2.49754	0.562275	1.58699	0.607445	4.36775	0.592714	4.71106	3.1923	3.44073	0.6533	1.52471	0.93078	2.15749	3.69272	5.78598	2.68622	1.21808	0.887721	1.14088	4.42382	1.86345	1.21164	3.98592	0.471015	3.50721	4.94034	2.23976	2.24425	2.53861	4.78992	2.22406	3.39515	0.622522	0.442225
ENSG00000124813	RUNX2	protein_coding	Coding	0.73	down	0.0132866	0.437	1.10525	3.79387	1.89275	0.605572	0.692524	1.41335	1.32226	1.1356	0.628915	1.01213	2.34141	1.10139	1.52063	0.426432	5.69659	2.84529	3.28117	0.6162	1.12601	0.500549	0.599634	1.4661	2.59828	0.935069	2.93907	1.94962	0.758968	2.73414	0.60987	0.433526	5.43697	4.72525	1.54813	1.52073	1.02928	1.88222	2.29608	1.12901	0.950181	1.00538	0.71101	0.506062
ENSG00000175600	SUGCT	protein_coding	Coding	0.73	down	0.0218819	0.492	0.399472	1.8988	1.57601	1.56961	0.669339	0.976007	0.106453	0.354469	0.12952	0.669723	1.20458	0.0907492	1.16587	0.822481	1.62305	0.822392	0.189472	0.49538	0.35145	0.797359	0.236919	0.554817	1.39657	0.98237	1.74431	1.11952	0.339151	1.73913	1.04064	1.49023	1.32872	0.528293	0.346182	0.625242	1.44189	1.66136	1.51714	0.120303	3.96851	0.367059	3.40508	3.71832
ENSG00000133574	GIMAP4	protein_coding	Coding	0.73	down	0.0278422	0.498	7.41085	17.377	13.23	2.30047	7.02446	22.9565	2.63502	6.85175	10.7991	4.52115	7.37462	12.3901	24.3761	4.92209	21.0548	12.212	25.416	1.98452	10.1157	7.11567	8.47476	9.69533	15.5585	18.9568	5.47579	6.85443	9.32466	17.1438	16.5529	7.13125	23.7984	6.97565	15.4025	21.4217	4.38827	23.7123	14.4273	15.5731	12.5234	19.5595	9.95997	3.6922
ENSG00000013725	CD6	protein_coding	Coding	0.73	down	0.0296192	0.506	1.4405	4.67369	1.73307	0.192871	1.26246	4.04429	0.88743	1.36771	2.56553	0.94398	0.529151	0.831162	4.78158	0.892143	5.43147	2.33124	1.35344	0.409767	2.69646	0.688234	1.94757	1.56815	3.09126	4.54152	1.38566	0.710467	0.784355	2.56236	1.73368	1.0353	5.24313	2.64567	5.00528	2.71004	1.54284	1.7536	2.66752	3.17285	2.18893	3.45587	0.332803	0.733866
ENSG00000168071	CCDC88B	protein_coding	Coding	0.73	down	0.0211072	0.488	3.13258	2.54693	1.78396	0.218675	1.90774	2.91778	0.870544	3.4687	3.74811	1.2284	0.739523	1.26663	1.61878	1.05885	1.94218	5.99746	3.51994	1.39021	4.06571	1.98474	3.80009	2.72045	1.16001	2.00087	0.861244	1.42166	4.86067	3.01012	1.76474	1.08692	2.14963	1.75994	3.47889	1.09715	2.13047	1.44458	2.03296	2.19408	3.2155	1.98027	2.95278	3.82544
ENSG00000213445	SIPA1	protein_coding	Coding	0.73	down	0.0004776	0.337	13.2064	14.6148	11.1911	9.03185	12.7749	12.5126	4.92136	6.22922	14.4324	6.09847	7.39633	5.04505	10.7064	10.9965	14.183	14.5753	11.3262	11.2211	15.0771	10.641	11.3885	10.8431	11.055	20.3247	8.64416	14.1354	14.5376	24.3418	8.59246	14.1291	15.9714	15.4287	14.9316	16.0049	17.6225	14.9229	12.2489	8.63061	14.7367	15.7108	23.144	5.51534
ENSG00000139679	LPAR6	protein_coding	Coding	0.73	down	0.0113579	0.437	2.86285	8.99182	7.60716	3.91919	0.796548	2.39797	3.12617	4.70164	1.53844	2.42035	2.24722	2.46867	2.64701	1.91899	4.74242	4.12219	6.07039	0.846316	2.47252	1.5325	3.93193	3.35467	3.40897	2.91723	3.52823	1.55621	3.09902	4.70546	5.30817	4.26551	4.50536	6.86174	5.16847	3.74021	2.81884	5.75218	1.79379	3.43505	6.384	4.1355	12.94	12.8941
ENSG00000184730	APOBR	protein_coding	Coding	0.73	down	0.0482588	0.562	4.53065	3.51662	1.36597	0.665207	1.43445	4.73982	0.468891	4.34139	3.1377	0.688075	17.6308	1.40165	3.40648	1.41499	2.10747	4.59501	12.2226	2.12743	5.29232	3.35921	4.69715	7.62074	2.53252	4.00333	1.30629	1.30837	5.8079	5.75508	4.06304	1.06801	3.50002	1.02351	3.21902	3.68295	5.6024	4.68839	3.37626	9.02278	2.54846	2.83298	0.792522	0.495385
ENSG00000136490	LIMD2	protein_coding	Coding	0.73	down	0.0294374	0.506	6.26327	7.40598	8.52607	28.3877	2.16284	14.5063	1.37561	2.70508	7.91847	1.46635	1.7346	1.51355	5.59302	2.62441	5.61398	10.2539	2.75764	1.75235	4.29711	2.04041	3.84342	9.49501	11.3088	10.6305	6.29524	2.62733	5.24553	16.0069	3.18026	4.0093	7.21862	3.51572	7.39561	7.39725	2.92501	8.46424	12.0896	3.99053	5.13179	5.92951	3.4018	1.0102
ENSG00000090659	CD209	protein_coding	Coding	0.73	down	0.0298359	0.506	1.27931	2.10736	2.53161	0.11432	0.847408	3.63326	0.201454	1.22748	0.986872	0.420444	0.550803	0.270257	3.92737	0.478377	2.11272	2.09199	0.655623	0.312694	1.37125	0.318332	1.07806	1.44713	2.37554	5.22145	3.18374	1.44957	7.2023	3.81489	4.72296	4.87097	7.24293	2.0624	1.36458	1.75056	1.13665	4.00636	2.65256	1.97544	1.38446	3.39646	1.45326	0.293569
ENSG00000142347	MYO1F	protein_coding	Coding	0.73	down	0.0160953	0.46	3.97606	5.26343	3.52008	0.360586	1.44386	5.57619	0.793521	4.16491	4.1648	0.884985	2.3447	1.29787	5.41293	1.37123	4.70801	3.95912	5.72868	0.835938	3.48869	2.14261	4.41752	3.96635	3.37314	4.44694	2.14887	1.4087	1.90769	6.07683	3.55022	1.68822	4.11458	2.35064	5.69747	5.26927	3.31295	3.87782	3.67231	6.85585	3.50416	4.84033	1.41321	0.799282
ENSG00000244486	SCARF2	protein_coding	Coding	0.73	down	0.0387459	0.533	0.971132	3.04754	2.02902	10.0476	0.872551	1.48855	0.655636	5.04489	1.57961	0.723968	2.62432	1.26614	4.47083	2.54526	1.62883	8.72323	4.01396	0.664322	2.25856	1.6171	2.4362	2.82923	3.04349	0.937947	3.14038	0.957774	1.16504	3.45206	3.15521	0.656945	5.00929	3.24959	1.0734	3.0447	1.85467	8.19041	2.49817	1.99406	1.67893	1.74587	1.19492	2.9656
ENSG00000066294	CD84	protein_coding	Coding	0.72	down	0.0272046	0.498	2.63403	4.28788	2.40695	0.181701	1.00098	7.0607	0.204755	1.08406	2.60502	0.748658	2.27531	0.565885	5.45998	0.672084	4.02424	2.04669	2.42026	0.767163	1.64474	1.08303	1.79498	3.74655	3.01292	3.62399	1.85543	1.18962	1.70566	4.55388	3.01373	0.998603	3.76671	0.902474	4.69127	7.38956	1.75959	2.94363	3.11359	6.73874	3.21502	5.33665	1.12814	0.514428
ENSG00000188042	ARL4C	protein_coding	Coding	0.72	down	0.0339199	0.517	5.30877	71.7265	35.3562	13.7169	8.07448	43.519	1.16014	8.69171	28.5922	35.1387	15.3345	10.6538	28.7743	20.9704	52.1576	40.7356	12.2426	2.27772	10.2519	5.85172	13.3443	37.5777	82.8987	38.926	23.535	6.5814	16.6377	15.8823	13.2873	13.6785	28.6245	11.3738	16.1977	50.7104	17.7961	17.6193	42.301	12.9329	9.59586	23.6656	14.6224	10.6615
ENSG00000176720	BOK	protein_coding	Coding	0.72	down	0.0265454	0.498	22.1414	2.81617	24.9609	19.7574	10.5639	3.65034	3.6277	15.5651	2.39972	29.6019	14.0938	10.5387	10.8037	31.9658	14.0732	20.2058	15.1676	16.9034	11.6042	10.0599	14.681	30.0642	20.9838	11.0184	48.3364	21.8232	4.30399	29.9389	23.2562	8.78585	23.1761	18.5495	19.4884	13.0183	23.8715	26.3893	16.2933	16.4874	46.3757	8.20183	25.105	13.7987
ENSG00000180801	ARSJ	protein_coding	Coding	0.72	down	0.0443413	0.548	0.466451	0.776598	5.59975	2.90092	0.329882	1.63491	3.3109	3.01426	0.538242	0.923277	3.67892	0.572831	1.57933	0.447711	6.50013	4.75119	2.88316	0.119726	1.44698	0.498778	0.712139	0.688657	6.11496	3.34261	3.94982	3.1979	3.79703	0.36263	4.98642	0.665557	1.55158	0.797367	0.632953	2.88139	6.79687	1.5066	2.53234	1.44289	1.21609	0.753485	0.259005	3.69393
ENSG00000145623	OSMR	protein_coding	Coding	0.72	down	0.0458919	0.558	88.8682	30.0648	34.3123	5.59845	15.5167	4.64736	17.1991	15.7284	1.68628	43.454	45.7642	15.4464	20.5576	12.5607	26.7624	22.9722	17.615	6.29987	66.7455	61.0186	20.9515	34.1775	28.1324	15.5235	19.4881	70.2562	13.4418	93.5522	9.64864	89.4872	18.6012	11.7818	8.32598	17.1033	222.345	46.7445	15.2894	11.4069	22.8344	19.5024	39.1916	9.72451
ENSG00000112303	VNN2	protein_coding	Coding	0.72	down	0.0432298	0.547	0.624178	0.680012	2.41727	0.95802	1.19433	1.95692	0.106624	3.22011	1.22161	0.638615	0.767781	0.403725	2.69468	0.343618	3.03513	3.79844	1.55965	0.770451	1.51014	1.00218	1.08706	2.15337	1.14086	1.13072	9.21268	0.741688	5.42423	1.57997	1.41244	0.788784	1.78294	4.42211	1.25052	1.73573	0.409458	2.05871	7.91097	4.11787	3.73718	6.95544	1.90621	4.47748
ENSG00000158457	TSPAN33	protein_coding	Coding	0.72	down	0.0413688	0.543	2.88297	6.85093	4.49342	4.31112	4.6127	8.37638	3.75174	2.15818	31.9009	1.14909	1.49649	1.30107	4.55937	0.822497	5.50705	6.67634	4.3102	0.35597	4.2744	3.15476	3.03804	6.80047	4.83821	15.0664	2.20518	5.75783	16.7145	4.79333	5.37965	4.34254	4.98427	0.639635	5.60419	8.09853	1.92717	5.67845	7.1463	1.99974	3.91998	7.86865	2.08424	2.41437
ENSG00000184785	SMIM10	protein_coding	Coding	0.72	down	0.024364	0.498	0.544887	2.10517	2.2702	1.38677	6.80593	1.85486	0.715868	3.20461	0.815389	3.41625	2.19354	1.45164	2.83851	0.940809	3.30796	3.69557	3.28117	0.360889	0.967486	1.22356	1.52348	0.962515	3.82241	0.666284	1.79813	0.329876	13.5628	3.36168	1.74937	4.0023	4.67879	1.9505	2.65714	2.34104	3.62766	3.28217	2.53451	1.70877	2.18004	1.66522	5.50654	2.36162
ENSG00000147676	MAL2	protein_coding	Coding	0.72	down	0.0407149	0.543	107.918	177.847	136.652	11.3008	34.8142	49.8556	169.311	86.4335	32.5225	246.237	226.841	155.774	89.4208	201.945	35.2647	90.2633	123.257	37.8033	97.6459	44.4597	56.0673	157.632	141.184	117.038	90.2031	124.983	37.3216	175.439	173.243	2.46439	100.216	171.165	35.9635	100.919	118.007	106.026	86.9961	223.222	310.884	136.144	519.683	134.32
ENSG00000085117	CD82	protein_coding	Coding	0.72	down	0.0385765	0.533	14.8944	28.4242	7.60767	4.26564	5.52422	10.3922	1.34462	22.5465	26.5266	15.6754	12.0747	8.89603	17.2142	10.5078	8.33529	21.4235	29.6984	15.0787	11.8226	8.649	11.9738	27.3474	16.0094	20.6775	9.61206	22.6978	23.8589	15.08	105.987	3.99083	13.2168	8.27753	10.611	24.744	27.7693	18.12	12.9787	69.9914	15.6864	21.0477	5.03627	40.2652
ENSG00000149781	FERMT3	protein_coding	Coding	0.72	down	0.0275801	0.498	11.2615	19.9598	13.8576	1.44433	6.32028	20.6016	1.89237	9.07956	16.7018	3.01634	8.17123	2.76521	15.5717	3.14763	12.2923	12.6614	16.3527	4.71998	9.27897	5.20723	11.9531	11.6573	9.83699	18.4902	7.8039	6.22137	9.01351	23.8257	15.4586	4.19303	14.6593	4.0752	17.0806	13.7483	10.8673	14.3773	13.1948	18.6192	13.4986	17.8611	7.73031	31.3316
ENSG00000203805	PPAPDC1A	protein_coding	Coding	0.72	down	0.0185167	0.479	0.264277	0.314394	1.57419	0.376839	0.261877	0.509399	0.0393196	0.0131941	0.0159465	0.0649656	1.13253	0	0.485476	0.105596	1.10544	1.2231	0.0522863	0.0925033	1.05753	0.414772	0.184185	0.196389	6.06845	0.112931	4.35599	0.295687	0.158326	1.74656	1.64844	0.209432	2.14293	1.0808	0.0140275	0.376901	1.10624	4.71245	0.809427	0.0175048	0.0987332	0.472866	0.954624	1.90517
ENSG00000123329	ARHGAP9	protein_coding	Coding	0.72	down	0.0190322	0.48	2.5733	2.86677	2.6941	0.196799	0.874446	3.01496	0.328545	2.7424	3.51989	0.588074	1.04677	0.642234	3.20085	0.860277	5.39776	5.6899	2.06068	0.409472	5.0345	1.82544	2.87431	3.7903	2.63061	3.71097	1.3409	1.65124	1.33868	4.7183	1.55635	1.02891	3.44213	1.23732	5.39411	1.81446	2.12493	2.76093	2.41363	2.48652	2.92185	3.76657	1.49259	0.713836
ENSG00000136040	PLXNC1	protein_coding	Coding	0.72	down	0.015546	0.455	4.50807	4.76519	3.01325	1.39187	1.2658	4.90184	0.707511	1.42448	2.49896	1.39867	5.55469	1.1853	7.29669	1.19597	5.26383	4.12615	3.09058	0.73721	2.13947	1.37861	1.83281	5.78859	3.14563	3.01593	1.95849	0.975847	1.99068	5.21467	3.1342	0.905361	4.06523	2.39777	3.88488	5.65953	2.1797	5.22118	3.48421	4.76575	3.59477	4.77821	2.25619	1.49049
ENSG00000100767	PAPLN	protein_coding	Coding	0.72	down	0.0279337	0.498	2.90351	1.17668	1.85565	0.55698	1.56757	1.75974	3.7346	2.16886	1.67112	0.881137	1.81615	3.16216	4.12239	3.47322	4.88882	9.53887	5.09872	0.793529	1.805	0.522738	2.1477	4.40477	3.36961	2.28797	2.66325	3.13705	3.32728	4.10885	1.2169	0.709464	5.12644	1.446	1.24561	3.07953	3.69241	2.44598	1.69767	2.00082	2.01823	1.92689	0.969818	0.694118
ENSG00000239697	TNFSF12	protein_coding	Coding	0.72	down	0.0049899	0.397	11.1922	20.7644	15.3328	4.22126	7.27106	9.4041	1.61861	13.7123	6.21098	13.6546	6.8523	7.92024	16.4155	9.81734	9.97632	14.2417	21.7756	6.35843	6.67615	6.92065	14.7799	15.6308	14.5575	16.0674	10.1455	5.38756	15.1211	13.1439	19.243	3.19433	12.2144	7.55551	12.806	14.5811	9.11379	20.3357	12.0253	14.168	21.682	12.3193	11.6079	9.42853
ENSG00000141753	IGFBP4	protein_coding	Coding	0.72	down	0.0208108	0.488	276.511	246.791	314.263	46.6019	42.6404	92.6912	22.5019	131.964	52.3229	136.099	155.785	191.86	163.849	189.62	179.226	334.819	142.381	97.9774	230.096	121.056	150.891	300.666	206.341	224.248	270.858	180.887	142.127	129.686	297.446	504.122	273.884	227.014	103.918	169.5	306.862	513.92	119.447	145.464	256.868	192.833	207.043	142.286
ENSG00000141179	PCTP	protein_coding	Coding	0.72	down	0.0019659	0.377	9.46677	7.58983	6.87455	3.46053	0.386652	3.23196	4.37267	1.9386	1.21991	5.31993	8.21037	1.97098	4.78974	3.48769	4.20314	4.38839	6.23795	2.29866	2.51365	2.04043	2.58845	7.3382	9.76577	12.1993	9.51176	5.76991	8.51406	4.88618	5.9668	2.32412	5.03177	5.03922	5.18665	13.1816	3.18644	5.93481	4.97125	4.93134	8.87688	3.34947	5.94873	9.07744
ENSG00000101017	CD40	protein_coding	Coding	0.72	down	0.0495889	0.563	17.096	26.1736	16.9206	4.36992	8.32422	12.5339	0.823969	6.77562	7.54697	22.4745	9.24747	6.40225	8.72319	1.69568	10.9905	30.0247	11.2943	2.50632	15.5495	3.28291	8.57147	17.4611	27.4485	16.4144	4.08676	7.41887	30.6793	19.6971	8.98374	7.15028	12.5454	2.91905	7.99624	13.2014	25.095	14.8209	13.161	9.73115	27.0251	17.6423	3.99687	9.2537
ENSG00000105122	RASAL3	protein_coding	Coding	0.72	down	0.0250135	0.498	2.2886	3.24267	1.64174	0.191599	1.14387	3.57417	0.30987	2.10812	3.56338	0.668878	1.05396	1.14099	4.31575	1.16774	4.92144	5.54797	2.59995	0.564387	4.58181	1.69114	3.48282	2.73832	2.57011	4.24674	1.3404	1.36432	1.04361	3.70678	1.45363	1.33548	4.56249	0.737001	5.79037	2.06664	1.84494	2.48699	2.95511	2.82356	2.26526	3.53532	0.628771	0.608874
ENSG00000128340	RAC2	protein_coding	Coding	0.72	down	0.0345829	0.519	29.7253	36.2645	49.525	2.8116	10.5735	25.9999	6.21839	10.8828	20.3591	17.4495	33.8468	5.66258	40.4068	7.89093	42.3555	29.0621	17.4941	17.0019	19.6853	21.1806	17.3611	30.4047	64.669	34.3624	13.2439	41.0609	11.5523	47.5583	43.5872	8.01383	34.0598	9.56902	28.3766	24.1976	32.4184	27.6755	20.3576	32.912	28.5263	28.5679	10.6087	20.3768
ENSG00000143248	RGS5	protein_coding	Coding	0.71	down	0.0405284	0.542	8.22546	4.12939	6.92378	6.53329	1.22733	7.02076	4.65434	7.84476	3.73072	4.25874	15.6761	58.5021	16.762	9.49307	25.4137	18.5278	19.7472	8.07489	4.11981	11.9452	4.72356	14.9823	5.13341	13.4034	8.02791	4.97391	10.2205	6.81306	4.98487	2.54851	56.5249	19.9682	12.3213	25.2396	5.45877	32.4917	13.784	48.1265	4.60341	16.9793	7.80792	5.97807
ENSG00000081320	STK17B	protein_coding	Coding	0.71	down	0.0032705	0.377	8.7395	14.5639	26.847	2.16808	5.08914	8.45711	2.85506	14.2455	4.0404	21.7035	15.3724	21.9395	23.1213	16.5171	23.0233	11.1642	8.24945	1.07366	9.71336	4.07084	12.0592	12.0727	22.6161	13.2675	13.2083	22.381	7.65126	10.8737	12.945	4.91757	22.2402	15.2047	10.3809	13.8136	12.9886	18.8363	15.5982	13.7805	30.5159	20.3922	51.8499	12.0741
ENSG00000118508	RAB32	protein_coding	Coding	0.71	down	0.0149631	0.449	16.4426	19.2576	32.9366	37.6309	13.1293	18.1059	6.51682	8.01179	16.7466	11.5058	13.9217	3.1317	21.4285	3.77907	8.99862	19.0158	19.4638	2.67477	13.7069	8.12699	11.378	29.2932	23.6979	43.8685	8.8805	20.8258	101.016	22.0228	25.857	41.6739	16.0964	5.81872	15.76	18.6239	16.0296	38.7017	29.3943	18.152	49.6471	25.935	48.1912	32.4412
ENSG00000086300	SNX10	protein_coding	Coding	0.71	down	0.038168	0.533	16.5668	12.9212	9.63287	3.07521	15.655	18.6611	0.518711	1.74729	8.39047	3.87314	10.665	1.86457	9.89153	2.01455	6.42219	6.4423	9.83187	1.25049	13.6505	2.31496	5.64569	4.44507	16.3182	14.6952	6.4855	23.2544	22.4015	13.9658	5.62538	18.1298	7.90766	1.62903	6.88609	7.31313	6.88391	5.41679	5.67368	8.79294	17.0494	12.9997	5.48656	3.46159
ENSG00000127990	SGCE	protein_coding	Coding	0.71	down	0.0473018	0.558	4.04478	3.36798	20.4297	10.2888	3.98761	15.8984	13.1627	6.7594	16.987	8.19531	13.1717	3.37958	6.74088	2.03759	8.2895	4.88183	16.856	0.569566	2.65446	1.55031	3.7965	10.3046	17.1546	8.79113	31.3647	2.39966	42.7231	10.542	5.09841	8.82282	6.25758	14.6544	1.26326	11.1486	3.23923	14.5392	14.8802	4.60041	34.8972	4.79018	16.1174	3.76397
ENSG00000085514	PILRA	protein_coding	Coding	0.71	down	0.0328537	0.517	5.34803	8.24618	6.46376	0.419153	4.025	9.33755	0.746406	2.87644	4.41299	1.73425	5.35073	2.04211	7.84335	1.19019	2.21322	3.62784	12.0223	1.25232	3.7641	1.74128	5.23494	4.67274	4.62092	6.41584	3.71147	3.52043	5.40891	7.27048	10.8332	1.905	5.60497	4.18634	5.0802	8.76609	2.91914	9.93366	7.55598	8.16197	9.48843	13.8727	5.03494	1.22706
ENSG00000090776	EFNB1	protein_coding	Coding	0.71	down	0.0301756	0.508	13.5642	6.75747	2.07377	5.83552	6.16789	2.40535	1.43308	9.3524	4.25164	11.6961	13.9576	3.87263	7.31352	2.1651	7.51714	7.72353	15.619	8.8225	4.58518	3.09331	5.1062	9.52017	11.9712	9.31123	6.39555	6.06477	17.1287	17.3361	45.8557	2.65092	6.85546	3.92433	7.54797	6.25824	38.4286	8.83086	6.0189	45.0965	7.37431	6.25937	1.74822	51.6409
ENSG00000147100	SLC16A2	protein_coding	Coding	0.71	down	0.0337633	0.517	10.2874	1.2909	7.37136	2.96372	1.45022	1.34028	0.208032	2.65457	0.807212	7.21115	4.02551	1.00319	3.17598	1.43447	3.63961	4.48234	3.43627	0.578229	2.07849	0.912463	1.84981	8.23794	6.15085	1.87074	3.41984	0.77629	2.51544	24.0274	2.20494	1.04318	4.02534	1.56003	0.863518	4.80035	50.7257	4.34011	4.53329	2.12512	1.70832	1.34005	0.469084	5.47194
ENSG00000010671	BTK	protein_coding	Coding	0.71	down	0.0134162	0.438	3.05342	3.80262	3.47796	0.183786	0.933509	3.98161	0.337504	1.10679	2.09673	1.07092	2.41452	0.430701	3.72911	0.626237	5.03546	3.37228	6.5036	0.68316	1.12663	0.871387	1.85151	5.40031	2.66614	3.54186	1.62737	0.980614	1.9282	4.73391	3.2694	0.794431	3.5344	0.945077	3.72165	4.39131	2.03652	3.88905	2.57033	3.57878	7.27427	3.59486	3.62302	0.828282
ENSG00000104415	WISP1	protein_coding	Coding	0.71	down	0.0398356	0.537	1.30637	2.55833	2.23701	4.2289	1.42057	3.9503	0.511237	0.343103	1.42174	0.331842	2.59195	0.384454	3.83945	0.568801	11.0749	6.48554	0.31078	0.408071	4.43013	1.2297	1.21752	1.91906	6.57916	1.42799	5.68556	1.40326	1.28135	4.60768	1.42462	1.80456	6.11379	2.72786	1.37441	4.84618	1.30489	7.20413	4.03011	0.82098	1.52062	3.93913	2.14391	3.23543
ENSG00000139926	FRMD6	protein_coding	Coding	0.71	down	0.0390006	0.534	1.15551	9.35719	1.59637	2.78905	1.0132	1.36482	0.0795078	2.57376	1.14874	0.544965	1.88625	0.58099	2.71495	0.752675	2.92335	3.86661	2.63262	0.45844	1.56685	1.90927	1.02284	2.65301	3.42543	0.836573	1.9353	4.07846	1.30775	2.13868	2.34806	1.79101	4.24395	1.51496	0.374947	1.91928	1.40771	4.19528	1.41509	1.01875	1.06063	1.35821	1.19769	3.64605
ENSG00000183484	GPR132	protein_coding	Coding	0.71	down	0.0131637	0.437	0.807962	2.60872	1.53958	0.62728	0.865088	1.57319	0.19496	1.53646	1.12502	2.54016	2.54988	0.271617	2.63067	1.14889	1.90274	6.28731	1.31552	4.20378	2.07194	0.813591	1.61622	7.22881	5.11845	2.27794	0.950666	1.3572	1.43949	5.90583	0.868435	0.618116	3.68438	0.235073	2.71852	1.72887	0.9403	3.38034	1.67225	1.5251	1.76938	4.22033	1.04011	1.0102
ENSG00000102879	CORO1A	protein_coding	Coding	0.71	down	0.0256536	0.498	10.7811	17.4737	23.457	6.06464	7.6075	21.9215	5.97967	9.74264	20.7158	6.25527	8.89331	4.17302	16.434	4.07084	19.2318	24.9077	8.61459	2.2615	12.6871	6.43835	9.73917	22.8231	15.8844	24.0059	12.1908	7.68459	7.17574	29.3996	14.1476	5.93087	20.3342	8.23112	23.3684	15.7787	15.1018	26.0101	15.4681	15.1964	19.3992	19.1873	8.44671	3.62378
ENSG00000080573	COL5A3	protein_coding	Coding	0.71	down	0.0354679	0.524	1.47213	1.42525	1.60496	2.52869	0.76492	3.03542	0.658531	1.40263	1.44642	0.176093	1.31919	1.55562	1.00298	0.990382	1.98783	4.52202	2.37822	1.5114	2.51693	5.94544	1.55861	0.998034	3.45452	1.12564	3.5536	0.739703	2.13978	1.22828	0.977793	0.566139	11.5999	3.4953	0.732623	1.4538	0.664094	5.47987	1.72824	0.430501	0.382939	1.42478	0.766515	1.50664
ENSG00000198832	SELM	protein_coding	Coding	0.71	down	0.024217	0.498	15.3509	28.0316	79.2879	4.79289	6.76702	11.9925	21.7729	10.2424	7.05583	25.5979	22.9562	1.64332	10.9104	3.72996	15.525	17.1522	8.18221	2.86805	13.6358	12.5089	15.0552	24.7345	19.941	37.25	38.0656	22.6953	41.0857	26.6628	13.8651	4.71157	14.6755	78.2528	11.011	16.6039	53.4912	60.2344	24.1535	5.1178	53.9998	21.8699	55.2658	17.571
ENSG00000184371	CSF1	protein_coding	Coding	0.7	down	0.0242696	0.498	21.2558	22.0871	23.2446	3.84872	6.79631	10.4164	1.50268	7.75054	4.89118	6.24444	12.7083	2.6798	8.77691	2.2358	14.9411	11.7702	9.69831	4.13819	11.9523	3.82969	5.09006	30.3142	6.35071	17.7815	14.5839	5.70469	10.6503	25.4532	11.4747	5.28609	10.8522	5.20291	8.54506	27.3437	23.8447	13.128	6.47172	13.0336	7.46527	6.27406	10.1557	1.81129
ENSG00000138080	EMILIN1	protein_coding	Coding	0.7	down	0.0442582	0.548	7.17416	16.4338	8.43371	47.0121	13.2329	31.4579	1.86783	10.6571	14.3473	2.72476	15.4686	9.0987	20.259	12.0548	13.0991	53.3581	21.0195	3.63242	21.4958	11.8229	17.1162	18.7303	28.7439	10.9656	21.1846	7.38495	4.24591	28.147	21.0817	4.24504	48.4533	10.795	4.2765	19.7759	11.8875	45.8471	26.2186	18.6229	8.02233	21.7133	5.77681	11.8325
ENSG00000160791	CCR5	protein_coding	Coding	0.7	down	0.0236263	0.498	2.98377	5.70566	2.0191	0.221349	2.27986	6.04204	0.382274	0.718348	4.19371	0.678981	1.83512	1.00969	6.85862	1.07112	6.9186	2.10645	2.21128	0.63596	4.23294	1.19424	2.15409	3.48246	3.53249	5.36722	1.16094	1.50061	0.931814	5.56906	3.04948	3.34833	6.09239	0.547021	5.51308	6.26092	2.23446	4.09968	3.00204	5.92245	3.0477	5.25904	1.02935	0.617417
ENSG00000121895	TMEM156	protein_coding	Coding	0.7	down	0.0442812	0.548	0.356375	0.876179	17.6541	0.0218793	0.447846	1.73906	1.27842	0.31255	0.777718	0.226315	0.216052	0.232756	2.51567	0.181475	4.92918	1.98837	0.247717	0.133502	0.705452	0.503863	1.45687	1.27905	1.00667	0.980488	0.773375	11.6314	0.169403	1.46024	0.518421	4.47475	3.13309	0.478386	1.97419	0.715345	0.18604	0.805742	1.2271	0.402466	2.35031	1.06824	4.76458	3.72929
ENSG00000134853	PDGFRA	protein_coding	Coding	0.7	down	0.0332264	0.517	1.24777	3.62738	1.5828	0.342711	1.61782	4.91451	0.259626	2.04975	2.89851	1.77842	3.41755	1.78228	7.96108	2.8458	10.2138	7.36034	8.38944	0.799852	3.36074	0.692483	1.19232	1.88874	5.63227	1.02769	5.17625	0.880753	0.603606	4.61099	2.40515	0.702106	10.2073	4.75297	2.34001	6.3766	1.38532	8.19316	3.92598	1.80759	2.07954	2.19456	1.91329	2.76556
ENSG00000168785	TSPAN5	protein_coding	Coding	0.7	down	0.0232001	0.498	3.4592	1.90985	3.47203	8.37804	0.611982	4.04259	11.6063	1.60391	2.00362	2.80154	4.97197	2.14954	2.15769	2.45061	1.9918	5.97475	3.63527	0.493673	1.80007	0.610649	1.66064	3.24112	8.35127	1.80315	2.22632	0.848175	0.994385	3.85112	6.41615	0.519916	3.32685	3.35563	2.0439	5.16121	5.37791	6.39587	2.56397	4.57546	4.30121	1.3288	3.47764	2.51083
ENSG00000113140	SPARC	protein_coding	Coding	0.7	down	0.0247658	0.498	122.456	336.657	239.995	416.93	64.733	158.448	48.6306	44.0464	68.6541	97.2824	229.464	111.554	275.625	140.558	393.58	349.933	164.476	80.4621	197.707	133.444	100.18	206.326	366.66	108.011	329.243	122.593	186.739	269.635	165.885	40.9871	867.969	287.813	81.8161	273.993	136.881	668.047	236.808	67.718	211.37	247.444	274.187	473.115
ENSG00000087116	ADAMTS2	protein_coding	Coding	0.7	down	0.0325404	0.517	1.45699	7.05719	3.08289	1.79022	1.31572	5.78427	0.395651	1.58399	2.518	1.53497	3.88529	0.634094	5.848	3.72221	6.60989	5.7777	3.2539	1.35325	3.98485	4.0773	2.2844	3.92785	12.2383	1.48466	7.09616	1.51467	2.17963	6.26604	2.67816	1.07802	15.113	3.04562	0.855046	7.38188	2.56436	7.65447	3.11347	1.67876	1.44439	2.4523	1.10031	9.80023
ENSG00000147443	DOK2	protein_coding	Coding	0.7	down	0.0296707	0.506	9.11244	9.41546	9.90679	0.570435	2.21031	9.8015	0.423251	5.70947	7.54418	1.33744	6.2261	1.38371	8.36543	1.81868	6.42566	5.78358	19.1306	1.44027	5.33458	1.70863	10.9249	7.21747	9.54457	15.0434	4.19561	3.24654	5.87063	10.6414	10.7575	3.11859	9.25313	1.78617	5.44154	7.05096	5.65626	9.95264	6.89171	11.3622	15.4239	9.7059	5.03053	1.40626
ENSG00000170955	PRKCDBP	protein_coding	Coding	0.7	down	0.0320121	0.517	5.2423	15.4076	5.46695	1.00577	10.1029	5.14822	1.72106	14.0577	3.91557	5.9473	5.58476	8.20299	4.19488	6.18527	3.68797	14.637	7.4129	1.14274	7.4146	13.5793	16.3668	5.83406	28.6727	4.33099	7.23593	10.133	23.6999	23.4648	15.0931	5.16733	13.068	5.12441	10.6251	3.71848	16.2964	17.9568	8.39327	12.2031	12.596	7.00635	5.16982	43.7392
ENSG00000110448	CD5	protein_coding	Coding	0.7	down	0.02615	0.498	2.20156	7.4006	2.15467	0.0783131	1.54361	4.14035	0.377693	1.09678	3.21673	0.549036	0.881658	1.24765	8.07958	0.905091	8.17832	3.47298	1.73275	0.274624	1.97016	0.984257	2.43769	1.98267	1.74273	5.79137	1.36078	1.052	0.842935	2.90975	1.60501	1.21865	8.42988	0.465068	4.58258	3.43554	2.30774	2.54177	3.67989	4.19071	3.03671	4.66133	0.269324	0.542983
ENSG00000165507	C10orf10	protein_coding	Coding	0.7	down	0.0357961	0.525	18.512	52.9625	25.4676	2.18273	13.7872	20.5928	36.7066	10.4041	25.34	31.0248	40.6275	18.773	40.4162	17.9314	30.552	56.9827	30.1392	7.50646	25.0591	13.2485	22.819	26.2108	49.4857	16.0059	26.8869	232.842	11.8653	51.1687	57.8168	3.56254	40.1358	14.3007	24.2952	36.5544	20.1141	44.3868	29.4909	38.0532	37.5176	48.6999	20.8418	135.455
ENSG00000111796	KLRB1	protein_coding	Coding	0.7	down	0.0285229	0.502	1.94419	3.70954	2.50168	0.193559	0.836412	2.82579	0.403922	0.813244	1.59228	2.12226	1.21329	1.39662	6.28387	1.10212	19.8956	3.08731	1.85631	0.28508	6.26865	1.02261	2.05681	1.25258	2.93364	5.0331	1.1403	2.60255	0.494905	1.76953	3.09046	0.401604	3.9625	1.53611	9.57985	2.8518	1.46558	4.11202	5.20154	3.66838	3.83392	5.65254	0.791664	3.19853
ENSG00000140968	IRF8	protein_coding	Coding	0.7	down	0.0336602	0.517	4.31282	7.75509	6.00751	0.287767	3.33	6.93437	0.362575	1.90256	5.26058	1.4209	2.45698	0.954308	9.33809	1.08327	7.10998	7.33907	7.08029	0.8271	3.51945	0.864237	5.05027	6.33634	6.43642	6.61463	1.88431	1.97542	3.06787	7.34559	6.74924	1.38404	6.85442	1.09483	9.7789	7.15022	2.69531	6.27879	4.33581	9.47913	9.37186	9.21632	3.32506	3.99673
ENSG00000108798	ABI3	protein_coding	Coding	0.7	down	0.0079838	0.427	5.1922	11.3814	7.16791	0.684708	2.04173	8.91013	1.02878	2.66585	7.51017	1.53453	3.92939	2.70249	7.0568	1.92889	8.15476	5.6892	8.9987	1.36862	4.49171	4.40585	6.34672	10.1093	7.50526	11.6612	2.64029	2.94846	3.80142	10.0678	6.73915	2.63837	6.30065	3.14206	8.26308	7.80224	3.47939	9.93183	5.92642	5.61054	5.94399	7.05055	3.98627	1.60885
ENSG00000185052	SLC24A3	protein_coding	Coding	0.7	down	0.0340522	0.517	0.441079	0.890103	0.628371	0.648485	0.804963	3.05944	0.208195	1.35932	0.311206	1.54795	1.79901	0.388939	3.03648	1.43775	12.0786	3.85931	9.62499	0.329865	1.0212	0.453719	1.49483	6.6151	2.28743	2.33796	4.38141	0.770297	4.2729	1.58536	1.7171	0.290434	8.70896	6.07093	0.601624	4.02279	1.47735	2.51009	12.8304	1.15991	1.11279	1.39172	0.299342	1.95991
ENSG00000101457	DNTTIP1	protein_coding	Coding	0.7	down	0.0196209	0.483	20.4459	17.0871	69.4531	25.1398	10.1669	16.4504	28.6631	13.3079	19.6969	39.3217	70.4223	15.4764	8.8878	11.3247	15.1685	48.8291	15.1372	22.1853	25.6383	11.4125	24.4233	54.4581	205.378	94.2397	63.1829	34.5719	38.2719	47.3312	53.5423	11.3274	29.3476	31.9659	15.0793	14.353	75.1119	28.7645	21.5626	22.0863	61.8349	25.9717	53.1611	18.989
ENSG00000141968	VAV1	protein_coding	Coding	0.7	down	0.0165457	0.46	9.23991	7.69114	6.60577	0.559897	4.80728	6.84334	0.211942	3.55051	3.39193	5.27291	6.91521	0.794975	6.97613	0.963242	8.13577	3.20222	4.45301	2.59992	2.47233	3.88054	2.76277	5.73193	8.78199	6.46544	1.62483	2.83946	3.73252	8.38016	3.60735	1.51001	5.47256	1.26005	5.76101	7.45275	6.97514	6.34134	4.10197	5.00081	7.56674	6.3276	2.38931	4.89769
ENSG00000175489	LRRC25	protein_coding	Coding	0.7	down	0.0155634	0.455	4.32257	8.02257	4.97655	0.638305	1.65407	8.39623	0.193749	2.41854	3.20594	1.12842	3.49783	0.708565	5.78614	0.936591	4.9841	2.55711	6.57762	1.09395	2.69976	2.21674	2.53054	4.10226	4.4791	5.27148	2.85915	1.8402	4.1209	8.99218	9.89112	1.74577	5.23169	2.655	3.98136	6.77235	6.70099	7.55353	5.56725	6.70204	5.64353	3.99288	3.70756	0.938781
ENSG00000166289	PLEKHF1	protein_coding	Coding	0.7	down	0.011534	0.437	2.42931	5.54205	8.71304	1.40085	8.44839	3.51592	1.28276	2.6266	3.17452	2.4871	3.06102	2.67877	2.60603	6.51966	3.88239	6.31303	11.4392	1.99722	5.24331	2.56327	3.75102	5.36664	4.88917	5.85316	3.70644	2.7207	13.282	5.79973	2.66378	1.10002	3.41557	3.89849	6.1687	8.78287	2.53975	3.70323	5.9979	3.34487	5.46706	3.17695	6.66786	1.87249
ENSG00000265107	GJA5	protein_coding	Coding	0.69	down	0.021493	0.492	4.41447	3.74226	7.67178	10.3613	13.6833	5.4413	1.52083	1.63115	1.09811	1.4971	4.56177	2.98492	10.5212	5.35923	17.3825	12.4112	12.0378	1.12854	7.03964	2.24899	4.80547	11.1672	8.54874	3.84359	9.55712	2.96287	0.671455	6.09944	4.50946	1.77278	26.9361	9.03181	1.98897	11.6417	3.18184	29.3741	7.14009	4.21422	5.8086	5.72625	5.44912	2.57766
ENSG00000162739	SLAMF6	protein_coding	Coding	0.69	down	0.0247299	0.498	1.18036	2.02421	1.97259	0.0510331	1.63266	6.11483	0.425986	0.952011	3.26523	1.07687	0.744951	0.736456	5.75928	0.649804	12.3236	4.55077	0.856498	0.347898	2.32558	1.54857	1.30291	1.83719	2.80108	3.68174	1.69456	0.984101	1.15047	2.91637	7.15107	1.2555	6.22622	1.22741	5.06981	2.93999	0.706695	2.22969	3.53694	6.49726	2.33188	4.72248	0.406172	2.4061
ENSG00000169604	ANTXR1	protein_coding	Coding	0.69	down	0.0359871	0.527	5.50683	26.5406	10.601	19.9736	11.6817	17.0191	1.70069	8.16032	3.54024	7.37081	28.3738	4.42201	36.7083	12.4631	24.8309	33.6189	20.1052	3.00006	10.2573	7.53785	5.65414	10.4484	21.5176	7.17247	25.6307	5.24125	3.94606	27.6838	16.7664	47.8936	40.6687	16.4284	3.94475	30.5681	9.74566	44.0452	16.6044	8.47097	9.82215	8.6905	9.19425	18.305
ENSG00000065534	MYLK	protein_coding	Coding	0.69	down	0.0166773	0.46	1.7114	2.92708	3.26374	0.895177	1.45505	3.69448	0.48232	6.92087	0.936104	1.2673	4.38289	2.32287	9.10745	2.74821	4.65775	8.96823	9.32764	0.936426	2.16881	1.73506	1.40899	2.79087	9.85675	1.35497	3.7054	0.931455	1.7175	7.09846	3.43973	1.18427	10.147	2.28585	1.73105	6.80154	5.17123	7.37908	2.96203	3.24202	2.16651	3.5216	1.42002	5.66756
ENSG00000242574	HLA-DMB	protein_coding	Coding	0.69	down	0.0469317	0.558	25.6355	33.8478	32.9309	2.01701	5.09856	21.4151	1.70878	7.32097	12.2724	37.629	11.6738	2.80714	23.462	2.71295	11.2119	14.834	36.5305	44.5088	30.4572	3.41341	11.0594	29.1765	25.7111	36.5188	6.37181	10.1048	24.7313	24.686	29.5445	2.90895	15.3078	5.39748	38.6262	23.3384	9.30548	25.7268	14.5305	31.924	112.785	45.7652	26.3096	7.50733
ENSG00000204257	HLA-DMA	protein_coding	Coding	0.69	down	0.0378619	0.532	64.7843	86.7933	41.1626	5.79572	16.1832	36.7084	6.59201	35.0392	26.8582	150.835	37.467	11.5516	53.2632	10.5229	29.9019	54.55	163.569	219.966	132.432	12.6309	52.2026	88.1768	53.9551	81.2823	16.9179	22.166	94.3049	51.3655	54.0841	6.71253	38.3671	15.5491	133.061	65.1382	84.6387	53.5948	33.6087	60.3218	167.87	77.1067	24.7953	19.2615
ENSG00000183696	UPP1	protein_coding	Coding	0.69	down	0.0230761	0.498	55.4995	12.3079	49.9423	5.26624	8.59289	2.82763	4.01761	5.04786	3.91177	9.5644	26.5113	1.30287	7.79813	4.39272	9.60308	8.90855	8.09128	4.96041	13.189	15.8274	26.1042	6.70665	14.611	10.0111	14.6465	11.9121	32.6571	68.2339	9.07845	16.9707	9.73118	10.6393	5.92741	4.7594	13.3246	9.38855	9.24507	5.91879	24.6434	10.4166	31.5505	6.44646
ENSG00000157214	STEAP2	protein_coding	Coding	0.69	down	0.0490873	0.563	1.48767	0.24531	4.12936	2.8558	0.889896	2.53881	0.944934	4.00228	0.218832	4.04176	1.35312	0.163624	2.64435	0.671913	3.95661	4.22773	1.04094	0.119092	11.0206	4.79441	9.12269	0.500179	11.5955	9.50658	0.816406	19.1801	3.26019	2.1419	2.12544	2.53323	2.30097	3.38693	0.903588	0.944993	5.11103	1.68386	2.89051	2.17987	0.862825	2.73534	0.476371	4.80895
ENSG00000089472	HEPH	protein_coding	Coding	0.69	down	0.0155	0.455	0.69529	2.89664	1.19464	0.303404	0.522756	1.58087	0.253259	1.14231	0.740325	0.542076	2.79471	1.07164	3.87952	1.1589	3.73809	4.49003	2.99951	0.618477	1.72784	0.896746	0.821101	1.53422	3.31662	0.621296	2.23269	0.577294	0.512256	1.95179	3.20023	0.636521	4.60361	1.78211	0.60195	2.41023	1.05619	4.93763	1.73032	2.91682	1.00347	1.77638	1.14119	40.7934
ENSG00000197629	MPEG1	protein_coding	Coding	0.69	down	0.0327715	0.517	6.96114	19.6666	7.027	0.706679	3.35315	23.4859	0.816356	6.51088	10.2464	2.89778	5.41789	2.80166	23.008	3.03823	15.2033	8.87036	14.1026	2.24626	8.30943	2.23087	7.95431	18.134	4.84643	5.20133	4.65657	2.87308	11.3635	10.168	11.9626	8.55154	17.1834	4.60117	12.2123	23.5227	4.14134	14.9092	12.4956	21.5951	14.1972	22.762	5.38451	2.22385
ENSG00000149218	ENDOD1	protein_coding	Coding	0.69	down	0.019944	0.488	35.3791	52.8768	53.2269	2.78659	10.7848	2.134	5.32593	13.1199	1.1721	25.0941	28.0405	9.00559	9.04223	16.566	4.49414	11.1394	12.4853	10.3196	7.32951	6.32658	13.1419	47.5877	29.109	12.188	6.30269	5.23634	22.6566	29.7514	24.9765	6.21244	16.0441	14.0117	47.3268	63.8601	22.157	18.7619	23.0569	13.6997	26.81	12.6988	35.0537	21.8914
ENSG00000134460	IL2RA	protein_coding	Coding	0.69	down	0.0256462	0.498	2.0986	2.28866	6.72614	0.0264742	1.34471	6.56573	0.486172	0.222464	3.04721	0.246459	1.76557	0.359191	4.43383	0.292783	5.29648	3.46981	0.764046	0.282228	2.01493	1.3927	0.937741	1.54046	8.54093	6.67901	4.83966	2.50273	5.90152	8.25784	2.01378	2.50454	7.14421	1.51145	2.44793	2.78299	1.64367	3.7097	4.20801	1.702	4.20805	10.6789	2.1461	0.744434
ENSG00000111424	VDR	protein_coding	Coding	0.69	down	0.0150504	0.449	11.4572	11.3506	6.11578	1.31888	1.88362	5.60353	1.78948	4.79001	2.15214	6.3919	16.614	9.59127	11.6216	4.56661	9.23313	7.60395	3.69772	5.58113	17.5902	11.6164	4.74111	9.84759	7.59091	7.60281	5.41267	9.11047	2.28228	21.0648	5.40195	1.89605	10.4851	4.94016	5.525	4.66513	10.7424	11.714	5.96282	10.397	6.89549	4.04358	2.33702	7.20937
ENSG00000102524	TNFSF13B	protein_coding	Coding	0.69	down	0.0238747	0.498	4.6363	10.6929	8.73202	0.659684	6.18888	10.9387	0.634782	1.78619	3.59179	4.01835	3.09974	1.44086	10.6321	1.26933	8.70819	3.52096	5.99833	1.01016	6.9106	2.40168	3.4582	4.87787	7.18633	6.3718	1.97261	4.279	25.4229	8.10232	5.39734	7.59052	7.1901	1.99218	6.22497	9.03233	2.30011	8.22193	4.42581	6.73132	10.3992	14.273	8.92286	1.46111
ENSG00000008517	IL32	protein_coding	Coding	0.69	down	0.0334005	0.517	39.6056	35.6424	12.0902	2.02629	35.5167	17.804	10.09	11.0455	10.9724	9.34141	6.0447	8.52385	20.785	5.52917	32.9279	26.2614	18.1136	2.63155	60.4396	47.6931	21.4306	13.3844	63.2469	31.1719	54.8592	33.5365	17.403	33.0955	34.4298	8.84724	56.1776	16.0377	67.7591	11.1115	9.97985	25.7972	26.7227	22.2782	15.5058	87.9958	25.2277	43.5406
ENSG00000168140	VASN	protein_coding	Coding	0.69	down	0.0469457	0.558	1.69201	7.82847	10.376	12.5754	14.4403	6.72939	2.77641	9.48441	3.96636	16.7168	38.0292	2.60564	11.1372	5.57541	5.32683	37.9692	17.7083	5.03543	13.2973	8.14557	7.78124	10.6842	15.063	4.66403	3.43434	19.7465	42.8695	17.2421	9.60518	1.36188	13.8385	14.2401	2.91349	13.4349	19.8618	13.6976	8.77724	7.01532	9.70381	14.6849	5.84085	3.77436
ENSG00000131471	AOC3	protein_coding	Coding	0.69	down	0.0498948	0.563	4.68895	1.71304	2.86611	0.743432	1.19765	5.73491	1.46866	14.7536	3.96389	6.15832	7.83591	18.0756	22.4892	9.62444	10.915	11.1501	90.1087	1.94223	6.47497	2.21561	9.26358	9.35579	9.54735	2.27932	9.64867	2.82801	1.3007	6.87404	11.6261	1.23033	18.7616	4.80625	1.26745	29.7063	3.53698	18.2086	8.10252	12.6324	6.07071	5.90821	1.93123	4.4673
ENSG00000176845	METRNL	protein_coding	Coding	0.69	down	0.0077319	0.427	5.91652	11.0211	15.1224	4.51469	13.7471	5.58632	3.41217	19.8744	3.14345	5.57517	11.1167	6.34847	13.0143	5.24458	5.18475	13.4131	11.8494	1.90431	24.1401	23.7623	23.6624	16.4371	11.1444	10.5579	7.2709	37.9952	32.0748	31.3943	21.7605	2.45175	14.0146	11.7978	11.7996	10.4863	12.5715	23.8826	17.6675	18.0384	11.1296	31.1492	14.2639	15.5526
ENSG00000197540	GZMM	protein_coding	Coding	0.69	down	0.0276879	0.498	1.35264	2.57337	2.5794	0.148293	3.14782	2.98282	0.519893	2.31777	6.77726	0.736277	0.713075	0.850517	2.95163	0.478702	2.40126	2.15628	0.849363	0.187209	2.1959	1.18523	2.21022	1.38706	2.61682	5.93996	0.73067	1.68673	4.16548	2.41244	1.57848	1.47249	2.02388	0.600443	3.2458	11.6608	1.05679	7.81649	3.525	2.51291	4.134	7.22673	1.18026	0.479822
ENSG00000160161	CILP2	protein_coding	Coding	0.69	down	0.0447112	0.549	0.889998	6.0802	1.64614	0.257132	0.526321	1.14007	2.8922	0.367318	0.248085	0.18618	3.65962	0.130825	3.2981	1.0145	1.40297	6.84823	0.111312	0.389532	1.64892	0.248183	0.394772	1.63252	0.810751	0.359204	2.16206	2.15963	3.64145	2.33955	0.213242	0.223883	6.65304	1.5617	0.106244	14.8665	1.54349	7.69785	1.65077	0.150497	0.747802	0.997298	1.5562	0.906269
ENSG00000099998	GGT5	protein_coding	Coding	0.69	down	0.0235983	0.498	1.1663	17.0387	4.50164	0.5324	1.65658	5.42703	0.923595	8.43795	4.36794	24.5039	2.48454	2.65523	5.40357	6.39713	4.71791	19.6146	4.3351	1.22345	4.33438	3.33016	6.14299	7.67361	5.7086	7.0462	4.95392	5.15595	2.80925	4.22756	4.9363	2.72731	7.92188	9.79814	1.56546	6.88226	8.26109	11.0367	5.2858	3.29802	1.97956	5.22625	1.56086	2.00619
ENSG00000116132	PRRX1	protein_coding	Coding	0.68	down	0.0246053	0.498	4.89771	15.9641	3.80176	4.26563	1.99182	3.71974	0.292227	3.05319	1.34279	0.931675	4.85061	1.18851	6.06897	2.22487	7.44202	5.73148	2.5919	0.680818	5.29932	2.91917	1.91377	3.28636	6.57735	2.56494	5.49378	1.21997	3.31343	5.11938	2.706	1.16109	10.8554	3.48323	0.751535	3.85148	2.00518	11.7984	4.13865	1.17845	3.50511	3.79045	3.0283	4.66613
ENSG00000115594	IL1R1	protein_coding	Coding	0.68	down	0.0068611	0.425	6.51829	36.035	21.1549	2.27923	9.91743	7.2061	3.48137	22.564	4.06693	27.3128	20.1487	7.14522	22.5919	9.59432	27.0645	38.1273	24.7434	8.79693	10.1388	13.9584	9.1359	30.6293	19.4935	11.7189	23.693	5.38755	12.8179	44.5807	10.4174	5.7119	36.2239	20.9183	10.2376	21.1584	25.246	26.6881	21.7206	12.4887	13.4777	12.686	9.18565	5.14878
ENSG00000164465	DCBLD1	protein_coding	Coding	0.68	down	0.003477	0.377	4.66403	2.90004	3.7732	1.97289	1.31182	1.77348	1.03956	1.57494	2.39604	5.90532	5.00455	1.77181	3.2406	2.18923	2.69837	13.4075	2.23644	3.61314	3.77744	3.8001	2.78789	34.0704	8.58563	3.45644	2.62833	9.49252	3.83808	7.00222	4.29412	1.93707	3.5017	2.78758	2.18297	3.64024	2.43811	7.72269	2.51512	2.92344	3.58388	3.29334	7.56941	2.96854
ENSG00000127951	FGL2	protein_coding	Coding	0.68	down	0.047046	0.558	5.67833	28.26	11.8622	0.368349	2.64787	19.0206	0.61494	5.38906	6.14582	4.63337	4.63139	7.17998	16.5622	2.53029	14.402	8.47615	8.49859	1.07119	7.4119	2.05387	5.11057	13.9073	10.4464	18.0718	3.1564	3.82008	9.95589	11.7477	9.92195	5.00574	13.1256	2.27447	13.2305	13.3662	2.08006	15.9281	8.28238	9.83358	13.6146	19.4669	12.1935	2.32591
ENSG00000211771	TRBJ2-7	TR_J_gene	Coding	0.68	down	0.0209855	0.488	1.29508	0	0.72031	0	0.904161	5.8039	0	1.00219	2.42251	0.616828	0	1.65492	1.15236	0	2.09916	1.76959	0	0	4.84244	0.40391	0.411476	0.648573	1.29116	2.96928	0.638745	0.673788	0.429501	3.93847	0.21738	1.32566	3.69936	0.965819	4.26196	0.987187	0.965825	3.28664	1.99247	1.99443	1.24992	3.26525	0	1.37821
ENSG00000042980	ADAM28	protein_coding	Coding	0.68	down	0.0210835	0.488	1.71684	2.63491	0.528582	0.380652	0.354471	2.02256	4.41834	2.29194	1.96338	3.98388	1.29198	0.219039	6.31038	1.50506	5.92955	2.08349	1.43725	0.879108	2.36518	2.05856	2.10125	1.92821	8.30348	2.69299	2.04185	5.69513	1.86409	1.94205	12.2731	0.537485	4.52447	0.467236	2.60271	2.47346	0.88472	2.67613	4.82702	11.234	2.59147	3.11277	0.868062	19.8255
ENSG00000107796	ACTA2	protein_coding	Coding	0.68	down	0.0236451	0.498	18.0676	35.6048	42.0414	26.0552	15.4568	46.8907	10.0011	80.5904	16.3151	12.7859	44.5946	9.43892	117.143	30.6323	78.3222	111.348	32.2142	22.2441	56.6521	45.7756	18.9113	19.3099	127.604	19.4763	79.0643	32.6829	20.9902	78.7835	52.4109	10.7171	168.346	26.4158	21.8792	55.7785	35.5712	97.9665	43.3559	19.3133	26.268	53.8172	15.8543	95.1416
ENSG00000166033	HTRA1	protein_coding	Coding	0.68	down	0.0123217	0.437	35.8969	46.7156	59.501	55.6582	27.0709	27.2497	8.26556	16.7194	8.08284	27.2542	32.3306	9.13561	34.898	13.8937	39.2083	50.3536	24.1516	9.80252	20.0503	20.9628	21.848	33.7326	31.1795	12.2221	61.8546	18.971	54.3276	28.6899	34.6892	15.1259	96.8586	31.8183	13.8659	35.0391	24.5276	92.7297	33.4766	14.8861	24.4684	21.355	36.2868	23.8174
ENSG00000123096	SSPN	protein_coding	Coding	0.68	down	0.0072942	0.427	1.81821	3.37716	1.48899	1.5984	1.00305	1.63522	0.288109	1.66425	0.563364	0.973305	3.19308	0.653783	3.61682	1.07955	3.12428	2.44781	2.45471	0.321612	1.02652	0.578893	0.771194	1.22897	3.71216	0.811571	1.61526	6.24447	2.99647	1.90394	1.37803	2.72207	3.59839	0.888437	1.35088	2.13249	0.750352	2.81023	1.1454	2.55154	2.87229	1.41745	1.2718	2.90594
ENSG00000123338	NCKAP1L	protein_coding	Coding	0.68	down	0.0127942	0.437	4.68178	6.91542	4.46027	0.259219	1.62627	7.54013	0.355476	1.71147	4.33038	1.02601	3.26835	0.946939	8.50034	0.959404	7.26733	3.88538	7.64019	0.939438	2.61795	1.71456	3.4021	7.45101	4.65615	5.9824	2.24959	1.86693	2.84719	6.67156	5.08048	1.68368	6.45147	1.19845	6.22195	9.22176	3.37476	5.12363	4.49469	8.09754	5.8519	6.54893	1.80114	0.739702
ENSG00000123342	MMP19	protein_coding	Coding	0.68	down	0.0209776	0.488	2.38746	2.47101	2.17388	0.701885	0.945963	2.4263	0.736107	7.09773	1.40738	1.32792	1.93684	0.621539	4.41101	0.755785	2.35459	5.53196	5.78925	0.982006	2.74521	1.24337	6.40369	1.6181	4.02334	1.31763	3.82974	1.47766	2.30296	3.12378	1.71229	1.08911	5.99786	2.00394	0.686001	4.97545	2.93427	3.39351	2.15618	2.05319	3.4013	7.1171	1.22018	2.8284
ENSG00000110876	SELPLG	protein_coding	Coding	0.68	down	0.012852	0.437	10.3299	25.652	14.1717	0.370852	6.25336	19.3595	1.41647	8.5745	11.9724	5.60289	9.34088	3.75287	23.0412	3.6277	22.9839	13.2143	34.7054	3.06913	8.5191	14.9876	13.1514	19.4582	16.4972	18.8015	9.08816	6.65783	18.7296	17.3248	50.6829	4.68003	20.5427	4.60032	16.2242	17.8317	13.0776	15.6702	10.9159	28.4772	20.7402	17.968	4.74542	7.70091
ENSG00000198542	ITGBL1	protein_coding	Coding	0.68	down	0.0288271	0.503	1.03519	13.3314	1.11862	0.0499354	0.832842	2.83259	0.322091	0.774371	1.32779	1.89704	3.11061	1.07924	4.71956	4.16219	5.76878	3.95041	2.63335	1.51487	1.32275	0.636483	1.1026	3.07101	2.09359	1.65762	3.28704	0.784777	1.81463	2.04035	1.88319	0.464218	9.0962	0.635979	1.39714	6.59068	1.52746	3.88944	2.37051	1.26523	3.23989	3.13197	1.86172	2.84326
ENSG00000140931	CMTM3	protein_coding	Coding	0.68	down	0.0086609	0.427	18.4454	16.8469	33.8867	24.1817	9.20984	14.0191	3.98672	4.00592	10.6011	17.5155	30.8456	3.95094	16.0702	5.65725	11.042	30.2851	11.1596	2.14779	8.57961	7.92842	14.6436	20.8697	30.6588	13.6335	14.3793	6.41438	19.3888	25.1372	12.2874	15.6799	15.8405	16.7014	7.28688	12.3732	35.3693	30.954	10.1593	8.6339	11.0788	7.32641	17.0826	8.61153
ENSG00000126353	CCR7	protein_coding	Coding	0.68	down	0.0274056	0.498	1.03147	3.15397	3.53664	0.111752	1.19455	2.18739	0.167908	1.3992	3.83612	0.439256	0.969177	0.496211	5.73354	0.641324	6.68752	5.6127	1.68204	0.366804	1.45196	0.567697	2.96877	3.04465	2.06274	3.90747	1.49626	1.15746	1.07855	2.20256	1.21804	0.554825	6.68996	0.32579	2.10655	3.59823	1.47512	3.89148	2.45904	3.22676	3.6775	5.09923	0.395303	0.632779
ENSG00000167851	CD300A	protein_coding	Coding	0.68	down	0.0096972	0.427	6.85511	10.5959	9.08754	1.6278	1.85898	11.9274	0.940685	2.41127	4.64164	2.7523	4.38139	0.984571	7.52123	0.799991	9.77056	4.31955	4.63528	1.35681	4.67032	3.41369	4.38484	8.02362	8.08826	7.84549	9.26561	3.56845	2.75066	14.378	11.7536	3.18567	5.7935	5.12916	5.95679	8.97381	7.45719	10.6603	8.67629	8.14304	10.7388	14.1887	17.1635	2.78541
ENSG00000126264	HCST	protein_coding	Coding	0.68	down	0.0166786	0.46	6.1564	9.80878	19.164	0.777269	6.13517	11.1744	1.18312	4.34148	8.17251	3.83077	5.5749	2.66461	10.5141	2.60338	10.9444	9.87059	6.45553	2.25109	9.0636	4.27367	7.66635	6.34026	7.69694	16.6698	4.45663	6.81922	12.1021	12.7463	19.6837	4.47221	9.64367	3.51744	9.8032	9.12061	9.81187	14.7531	8.11847	10.2454	12.123	13.4774	6.92417	2.90593
ENSG00000167613	LAIR1	protein_coding	Coding	0.68	down	0.014116	0.44	4.75691	7.72799	5.4278	0.229192	1.82966	6.76335	0.420307	2.38404	3.43506	1.49427	3.83462	0.748482	7.93188	0.948167	5.12189	2.71018	8.39298	1.24211	2.97085	2.49087	4.62219	3.8014	5.94364	7.39673	3.13564	2.9977	10.3959	8.37126	3.93181	1.53623	5.76981	1.87569	5.36861	8.76678	4.30822	5.9401	4.14551	8.0796	7.82459	7.27624	3.38187	0.935001
ENSG00000100365	NCF4	protein_coding	Coding	0.68	down	0.0149938	0.449	15.3297	13.8859	14.4926	0.55768	4.25197	9.99396	0.97092	7.72555	6.44051	12.3281	8.09963	1.38553	8.09797	1.87167	12.9285	14.2322	14.3578	4.79411	7.27621	5.91422	7.0365	8.34425	11.5487	10.5167	5.2908	3.86474	9.38176	14.4116	8.8403	2.78648	10.6918	4.53548	11.9928	6.59434	7.21294	8.64611	8.55615	7.6916	19.2871	14.4975	16.5389	3.16699
ENSG00000100196	KDELR3	protein_coding	Coding	0.68	down	0.0115101	0.437	29.6061	63.1583	96.9129	12.0885	20.0692	4.74515	41.7936	8.0947	3.46768	29.4568	53.2852	2.41932	19.261	11.9992	24.2688	14.7025	11.3894	6.19974	33.8966	15.0473	25.1943	67.1763	24.0819	14.8551	14.6603	24.1656	24.7126	73.3998	41.662	20.8548	33.7855	42.5579	15.5309	19.9879	15.549	64.4927	13.808	30.2741	30.7893	18.9745	40.2331	61.4179
ENSG00000188064	WNT7B	protein_coding	Coding	0.68	down	0.0424472	0.544	1.36476	5.69811	6.28029	1.64247	2.89838	0.714077	0.296435	10.5052	0.524094	7.04253	6.37988	1.60151	10.1706	10.1204	0.214862	9.20872	10.0704	0.737866	13.6159	9.6178	5.40247	5.13883	7.26869	1.55953	1.71175	6.6124	0.841273	7.66325	5.85382	1.30755	1.42281	2.97246	3.95588	11.0093	10.4969	9.7586	0.934952	1.0702	3.13445	4.0258	3.92564	2.51999
ENSG00000121933	TMIGD3	protein_coding	Coding	0.67	down	0.0033522	0.377	1.40435	2.79983	1.78857	0.131203	0.511538	1.52695	0.615388	0.624751	1.40229	1.7772	0.874455	0.433466	3.79102	0.34174	0.978688	0.820398	0.661598	0.620469	0.575985	0.969079	0.586303	1.74975	4.93417	2.2848	2.71702	1.25185	2.91819	2.78203	3.95602	0.921304	1.64723	1.17379	3.02801	3.72341	1.61904	3.27752	0.879741	2.38211	4.00067	2.81663	5.40767	0.743638
ENSG00000163563	MNDA	protein_coding	Coding	0.67	down	0.0346925	0.519	12.261	14.6791	18.1851	0.353916	2.69338	10.584	0.818093	7.01171	4.2994	2.09793	13.3364	1.82585	11.8502	2.25808	6.75626	5.66522	17.0163	1.66115	3.3421	2.0837	4.73388	18.7058	7.36084	12.9005	4.14083	3.30164	3.54417	18.3116	8.62902	2.02744	13.5954	3.79198	9.03545	12.2586	6.66907	15.7412	6.30892	13.9461	27.2618	15.1678	10.1869	2.73701
ENSG00000121966	CXCR4	protein_coding	Coding	0.67	down	0.0106837	0.434	36.7567	54.7086	48.6812	12.9677	8.0348	34.7384	6.85866	8.39765	19.9277	26.7488	19.9651	12.4273	73.9842	5.32809	47.1344	47.0827	20.1014	17.0549	17.686	28.5269	33.3831	17.2769	44.9131	17.9396	27.7397	49.5478	29.227	38.4269	26.4472	7.60149	68.3283	24.3347	49.3237	43.6231	19.5077	41.9646	38.0167	27.7758	65.6933	79.873	25.6464	26.3007
ENSG00000115165	CYTIP	protein_coding	Coding	0.67	down	0.0146014	0.448	3.28493	6.50157	5.44162	0.384273	2.38015	8.27581	1.78808	2.06797	4.02721	1.44616	3.48919	1.35383	10.3645	1.16568	14.2321	7.06029	3.31614	3.0724	3.48758	4.54658	3.79115	5.43767	4.5717	4.24748	3.74825	2.55278	4.71098	7.81847	3.24568	1.70245	11.5727	2.0194	12.7021	6.07719	3.40983	4.56354	6.53681	3.99234	9.40832	9.59539	2.47638	2.21085
ENSG00000162998	FRZB	protein_coding	Coding	0.67	down	0.026095	0.498	2.04051	1.80016	1.7666	2.23368	0.544298	10.9658	0.591908	3.12084	2.2055	3.65824	3.46305	4.14078	7.51093	3.93431	6.84883	5.55655	3.95521	1.83515	1.38452	2.04127	2.31192	10.161	0.954793	4.83528	3.342	1.09166	1.1268	3.15816	3.64473	0.453207	9.16454	2.59125	4.70768	28.7382	2.27902	8.67358	8.00904	3.02381	6.82772	5.69473	2.76309	2.61193
ENSG00000172986	GXYLT2	protein_coding	Coding	0.67	down	0.0059946	0.417	1.41507	4.11018	0.904758	0.611451	0.480929	2.33911	0.216917	1.22671	0.636511	1.24913	3.55055	0.275744	2.2524	1.35357	4.35861	3.05058	1.71035	1.41839	1.25227	0.243315	0.922932	2.63515	1.57628	1.98744	2.38236	3.46878	4.9159	3.14035	0.718831	1.24601	7.01738	1.30598	0.990089	8.56594	3.88391	3.61509	1.50671	0.766878	4.95827	0.725412	3.98785	0.839066
ENSG00000114013	CD86	protein_coding	Coding	0.67	down	0.0096256	0.427	5.31916	10.6645	12.2579	0.612308	2.67377	8.0342	1.09718	1.5573	3.88868	1.90852	4.49359	0.92138	9.56849	0.852858	7.28531	3.85812	7.00867	1.16464	4.29755	1.85801	4.46164	8.09801	6.69068	7.05527	4.60853	4.36016	5.57144	10.0661	7.04438	2.91597	7.38596	2.58173	5.89325	9.4877	2.56191	9.05653	5.85703	6.63511	14.2288	14.9235	10.4416	1.56609
ENSG00000170571	EMB	protein_coding	Coding	0.67	down	0.0321069	0.517	63.1962	30.8054	24.7936	5.08087	8.56459	7.42597	19.3766	7.70118	5.89107	14.6085	24.4142	5.13905	13.3677	27.5724	10.3972	14.8203	3.57914	9.6404	3.2241	1.89585	10.731	34.9014	24.1838	12.1702	6.45306	11.5841	2.91835	7.1276	11.7386	1.7857	11.0357	12.4385	15.6798	15.5248	21.2203	19.3481	7.52752	13.9617	40.8162	10.6797	24.0571	17.9652
ENSG00000113088	GZMK	protein_coding	Coding	0.67	down	0.0424791	0.544	1.45387	2.11064	3.90298	0.0357037	2.11125	8.03099	0.342732	0.255017	4.15183	1.27412	0.459865	0.743132	8.08964	0.752355	5.93849	2.46334	0.772805	0.255415	1.19383	0.447389	1.21949	1.54356	3.89425	6.38028	1.07081	1.59349	0.392159	3.38196	1.73752	0.754022	6.53396	0.469837	4.41771	2.6893	0.968594	3.24687	1.51674	3.40323	5.46303	8.14578	1.06562	0.887059
ENSG00000019582	CD74	protein_coding	Coding	0.67	down	0.037839	0.532	1158.24	1898.02	869.256	54.7696	406.658	879.73	67.9812	552.182	583.111	1862.48	733.787	257.015	1152.25	170.883	678.431	790.501	1980.27	1364.16	1507.02	236.886	907.323	1379.97	1046.14	1321.45	286.671	610.257	1226.33	969.462	1016.98	158.016	912.989	202.282	2481.45	1092.02	959.767	1066.61	669.754	1125.22	2495.16	1189.89	357.858	184.329
ENSG00000015285	WAS	protein_coding	Coding	0.67	down	0.0062324	0.417	4.66551	8.87789	6.8676	0.871074	3.46247	9.71271	0.815539	3.85767	6.1687	1.94815	3.19401	1.9056	9.88363	1.54106	11.768	9.65842	8.1846	1.63464	6.1626	4.30544	6.28672	7.23346	5.3905	7.95826	3.88344	2.58026	4.12464	9.20242	5.87009	3.17505	9.43224	3.16	8.95978	7.30751	4.99503	7.73217	6.39965	7.6245	7.08113	9.92602	3.17496	1.56431
ENSG00000066336	SPI1	protein_coding	Coding	0.67	down	0.0219637	0.492	20.0052	33.879	27.6694	1.42237	8.94482	26.0024	1.63958	14.0467	15.6149	3.60109	17.5641	2.75686	24.947	4.01454	17.4766	14.9136	36.5295	4.72565	11.3302	9.01019	23.0222	31.8605	16.2784	31.3797	11.3032	9.09175	12.3471	34.9535	26.0434	5.51088	21.8493	8.12322	19.3511	22.7392	17.4313	25.7035	17.1865	27.0477	27.7263	24.5764	11.096	3.41255
ENSG00000149591	TAGLN	protein_coding	Coding	0.67	down	0.0194058	0.483	17.1791	33.9075	49.7836	8.24293	14.4943	32.2515	9.0666	64.8164	13.7127	17.1932	29.8663	7.74435	68.8315	20.9935	42.4792	108.582	33.7012	11.6406	55.2504	30.3149	18.9543	17.5723	108.905	15.3598	70.2509	26.1812	10.1448	64.0416	53.6484	6.71788	101.443	28.384	12.4652	35.6956	20.2574	172.025	36.3464	14.239	38.7992	50.6201	44.5864	136.936
ENSG00000110811	P3H3	protein_coding	Coding	0.67	down	0.0262162	0.498	0.945909	3.39779	15.2607	10.4897	1.85647	4.03157	7.77975	3.23508	5.28334	2.82285	1.98765	0.648035	2.66037	2.53722	4.34227	12.9067	1.61874	0.671609	2.97962	1.79894	3.13987	7.40045	3.69963	2.35239	8.74335	0.90395	0.533073	3.78817	2.39156	0.424311	8.99391	33.2558	2.72104	6.87244	1.87702	15.2913	5.18431	2.37011	2.48979	6.29298	1.40062	2.38633
ENSG00000111729	CLEC4A	protein_coding	Coding	0.67	down	0.0175886	0.468	5.25059	8.69921	14.2712	0.765776	1.07815	5.74953	0.273948	1.83853	2.42204	1.26736	4.50891	0.505992	4.376	0.951519	4.92918	3.42487	4.25491	0.994357	2.88452	1.43749	2.38534	8.72131	4.09775	7.3113	3.16381	3.18081	2.25346	9.6893	5.04065	0.778218	6.4924	2.67542	3.59655	3.36846	4.11946	8.98923	4.30269	3.61	23.9388	8.50595	10.7868	1.3653
ENSG00000136167	LCP1	protein_coding	Coding	0.67	down	0.0228899	0.498	38.9797	69.7155	47.9222	8.75545	16.9739	53.2763	3.16651	15.7801	34.1731	8.62681	39.2926	9.78988	75.7354	8.70503	57.5764	27.7523	53.8632	7.69033	23.5724	11.2792	28.1397	87.1514	39.3292	60.8883	17.3566	17.6101	108.25	52.7437	43.4979	17.5514	71.7901	13.279	39.77	59.5947	34.2651	44.5428	37.5039	52.9348	57.156	54.4507	14.5513	7.9162
ENSG00000119632	IFI27L2	protein_coding	Coding	0.67	down	0.0135721	0.438	3.24121	15.5485	14.3607	4.14846	4.56406	11.5255	1.50619	5.32815	12.6052	12.2453	1.85348	1.93439	7.90254	2.8504	8.99343	15.3506	7.15426	8.0331	6.03342	5.04864	8.45953	6.0434	16.3852	12.698	3.73908	4.3126	36.8508	5.93228	17.065	6.68547	9.25841	5.84489	5.40102	4.34107	23.3456	19.29	7.71128	5.94088	29.1787	11.4654	15.6401	24.2812
ENSG00000103196	CRISPLD2	protein_coding	Coding	0.67	down	0.006015	0.417	1.80161	2.9894	4.64996	1.94591	9.42746	14.8369	1.24539	3.28509	3.80599	0.622404	2.97618	3.32999	10.3324	2.51161	14.3934	15.0052	4.84408	1.95903	7.56716	5.03851	2.35278	5.0958	16.114	1.68787	11.3903	2.26494	2.80812	6.85953	3.05544	2.40672	14.9312	5.08931	1.96477	9.96694	2.37227	10.0866	7.41544	5.00956	2.26429	8.41353	1.05412	4.05815
ENSG00000077984	CST7	protein_coding	Coding	0.67	down	0.0442708	0.548	3.56705	12.4135	186.2	0.391781	4.18102	8.11506	1.0314	4.86226	8.3251	3.74076	1.88907	2.64846	13.1908	28.4287	16.2313	7.28862	5.11816	0.672141	8.99726	4.14377	10.2935	10.4396	20.7828	12.305	2.29193	5.70933	4.81873	6.51597	5.35013	4.73437	11.5602	3.92922	10.4598	7.50846	3.41674	13.9825	9.07692	12.7	10.9281	22.7175	23.6195	3.30845
ENSG00000161281	COX7A1	protein_coding	Coding	0.67	down	0.0073878	0.427	2.70764	6.05661	6.12478	0.752226	1.81641	1.89809	1.48836	4.82268	1.30156	3.34289	1.74636	2.83496	4.09168	3.49748	3.18734	5.5392	8.81358	1.37169	3.7928	3.18912	2.57602	3.53008	4.99169	2.35831	4.65535	2.01467	1.94642	3.97062	7.0076	0.805148	7.17256	5.11015	1.39382	4.9119	2.78635	11.1394	3.68361	1.83252	6.68633	5.26302	12.6884	7.59797
ENSG00000142512	SIGLEC10	protein_coding	Coding	0.67	down	0.0197385	0.484	1.01669	4.73691	1.99416	0.107004	1.51232	10.0507	0.185018	0.847779	4.88251	0.648283	0.925374	0.516137	4.08386	0.435199	7.37197	3.09027	1.51692	0.360226	3.03026	1.89475	1.69292	6.29693	20.1441	4.78676	1.75198	3.10031	2.26528	5.68027	2.32645	1.18371	2.18108	1.29669	4.06619	3.84012	1.08626	2.01051	5.72771	1.84051	1.70616	3.67589	1.073	0.556433
ENSG00000179954	SSC5D	protein_coding	Coding	0.67	down	0.0136056	0.438	0.634571	1.09247	0.550819	4.05811	0.981919	2.32479	0.262292	2.12846	0.494256	0.97112	3.09631	0.999648	6.18326	4.89477	3.54768	8.31821	2.27649	0.522465	1.95675	0.641099	1.58914	2.39021	1.85854	0.377374	1.31758	0.746167	0.184919	2.24582	1.60363	1.16423	7.16335	0.989918	0.429641	1.67474	2.04191	4.88066	3.04179	0.8416	1.10039	1.0806	0.360057	1.68272
ENSG00000162511	LAPTM5	protein_coding	Coding	0.66	down	0.0080942	0.427	97.1364	164.332	150.412	9.65635	39.0949	106.129	8.28907	28.7525	69.292	34.8174	88.8262	14.6265	140.539	15.4215	111.302	60.8157	130.669	21.2576	58.9698	44.9778	67.3571	97.3425	122.495	125.442	77.9134	59.6315	55.2788	167.929	164.896	41.3344	106.425	54.5997	105.2	168.373	84.2641	135.733	99.5833	120.327	127.487	166.287	82.6499	24.2366
ENSG00000158869	FCER1G	protein_coding	Coding	0.66	down	0.0132725	0.437	58.6589	96.138	113.574	4.44833	41.4156	90.3933	6.45552	16.1001	42.2538	18.6456	50.3295	5.43284	83.7416	8.19914	50.4561	23.079	69.8047	13.5437	49.8992	29.2437	38.8393	58.12	63.7691	64.5986	44.7513	35.9934	42.6556	96.8594	85.1795	28.7185	61.2031	36.7292	53.2599	69.1635	53.5049	83.0631	53.068	71.3407	89.9781	101.701	53.3505	9.74327
ENSG00000180353	HCLS1	protein_coding	Coding	0.66	down	0.0084073	0.427	8.24353	13.3329	9.02035	1.4143	4.54744	14.7708	1.37808	7.15379	16.7277	3.20477	12.2245	2.95771	16.6588	5.31455	15.7008	13.5583	13.2749	9.83041	8.00962	5.16621	7.89068	11.6713	11.68	13.4998	5.81794	4.89353	10.9534	14.7161	9.77555	3.36834	15.078	5.46362	13.4266	35.8392	7.41337	13.508	10.4702	12.08	10.6004	13.5949	4.44684	2.41654
ENSG00000164116	GUCY1A3	protein_coding	Coding	0.66	down	0.0072272	0.427	2.55204	3.04034	2.19591	3.92267	0.386926	3.1329	0.361112	2.83468	1.62414	1.24692	6.36091	3.46233	4.06254	2.41686	10.583	3.69263	13.5125	4.40185	1.98984	1.2083	2.09627	2.69885	5.28595	3.94514	7.65364	0.514437	1.05554	2.02927	2.19186	0.695171	9.80518	3.96583	2.21252	8.17956	0.999829	5.91576	2.46169	2.37353	3.62197	3.53103	4.34692	2.29738
ENSG00000145431	PDGFC	protein_coding	Coding	0.66	down	0.0038592	0.377	3.39551	13.5218	2.43332	8.10805	1.01053	4.76884	0.794758	2.18546	0.956789	7.73367	8.52841	12.6321	6.55102	4.88887	3.86316	11.0228	7.26224	4.66453	5.00282	0.96056	2.49652	7.74201	9.71354	5.54765	4.35313	2.4649	14.28	3.13893	6.75889	3.77275	4.25892	3.09224	3.59267	7.88506	7.25789	7.14826	3.49938	3.5922	5.68766	4.11586	3.33472	4.08831
ENSG00000182578	CSF1R	protein_coding	Coding	0.66	down	0.0257091	0.498	14.8273	38.163	19.8487	1.25147	21.4458	17.3818	2.0393	6.37369	9.5379	4.8684	12.1196	3.05024	20.5614	3.31042	19.8528	14.1645	18.5865	2.76594	8.11956	4.66947	10.7341	46.7482	18.3962	19.4016	10.1352	8.54154	19.2597	32.6983	23.7442	7.37448	19.994	5.11789	20.5013	36.7642	17.8411	28.6557	15.0896	19.0109	14.8092	20.1305	9.23261	2.79174
ENSG00000164574	GALNT10	protein_coding	Coding	0.66	down	0.0073101	0.427	18.7055	22.5021	18.7142	5.58358	1.92518	5.95732	2.11306	6.33442	3.61501	22.906	14.0257	4.92307	9.28053	7.13179	6.81017	12.8231	10.5638	6.88031	5.11741	6.36832	6.1191	19.4686	10.8869	6.03201	11.5668	3.63265	6.27753	8.25275	8.92809	7.35096	7.17003	7.01056	3.58791	8.50509	16.8237	12.0681	8.14713	18.1832	23.6054	6.82577	4.50442	7.88099
ENSG00000135077	HAVCR2	protein_coding	Coding	0.66	down	0.0135556	0.438	8.26066	11.9075	14.2307	0.567326	2.59732	8.40596	0.731868	2.08026	5.03591	2.69789	6.02922	0.667942	10.6286	0.885297	5.75779	4.25802	8.47439	1.63395	5.7226	3.5632	4.71792	8.59036	10.465	9.66491	4.27744	5.61378	6.49801	12.8082	10.5768	3.06289	7.60261	2.90869	7.59596	11.3921	4.79117	11.9424	5.53901	10.3003	14.4549	15.4852	8.75539	1.74541
ENSG00000069535	MAOB	protein_coding	Coding	0.66	down	0.039039	0.534	5.52684	0.711763	1.05393	0.804661	1.25679	4.44522	4.85545	7.38888	1.01413	7.62127	4.54521	9.92779	4.31826	3.80325	3.42974	6.16372	20.2546	1.37075	5.66822	0.505621	2.43498	5.02426	1.71075	7.20871	1.20458	1.06619	69.644	2.73977	13.1784	0.20115	5.34259	4.07065	3.09632	6.21098	15.2072	5.39665	2.88754	10.6135	3.65767	2.62767	1.24313	18.6754
ENSG00000076716	GPC4	protein_coding	Coding	0.66	down	0.0467827	0.558	47.968	24.6923	8.25888	7.21592	6.68706	7.9684	17.4992	20.3465	4.0516	30.8321	27.3463	64.7496	21.6862	8.13239	28.0566	31.9352	19.6974	9.79677	2.81254	0.914743	9.66969	21.1107	18.8874	12.3737	16.5176	0.602289	11.1657	12.0426	17.2739	3.23255	11.2875	16.8281	6.67623	49.2275	28.243	33.6606	39.3546	12.1645	15.2965	16.1253	17.5585	14.7966
ENSG00000147862	NFIB	protein_coding	Coding	0.66	down	0.0038695	0.377	6.28865	0.996348	2.92694	10.7668	0.881114	24.8003	2.16507	5.44548	1.83825	2.92832	9.24975	4.79628	5.20541	7.68011	11.5514	8.34555	9.4059	5.06362	3.67869	1.35779	4.03379	7.82369	2.33324	2.81543	7.1155	3.22383	12.5316	8.17005	3.04641	1.51903	8.57166	7.84909	8.09112	17.4709	2.8927	6.55132	6.73736	5.46226	2.00309	1.69318	3.93388	3.66575
ENSG00000110079	MS4A4A	protein_coding	Coding	0.66	down	0.0238907	0.498	11.7709	11.1241	16.2389	0.569935	2.91437	10.2964	1.35259	3.46512	5.70879	4.63531	7.80139	1.36458	16.9523	1.22753	8.24138	5.48005	15.6892	1.93278	3.81673	3.6484	6.91684	8.28315	18.1049	12.8539	7.37358	5.33693	17.0918	10.4379	20.5112	5.17561	11.6237	6.52486	6.0501	14.0229	6.84617	13.6846	6.35829	19.2609	24.9227	25.8939	15.1574	2.28575
ENSG00000123095	BHLHE41	protein_coding	Coding	0.66	down	0.0239317	0.498	4.75635	5.83476	3.20709	1.25655	1.93211	9.15112	1.88441	4.28319	4.42685	1.03539	5.8276	0.420297	3.72459	1.01215	10.1459	3.89731	6.04714	0.779706	1.20722	1.54832	2.39538	3.8953	3.66213	2.19161	2.00748	9.07475	11.6426	5.20934	14.0599	1.13628	4.85174	0.63813	3.71653	7.3569	2.36282	2.43297	3.968	25.9196	3.4968	2.53964	0.886766	19.8118
ENSG00000179715	PCED1B	protein_coding	Coding	0.66	down	0.0080151	0.427	10.4219	4.8384	4.07341	0.513871	1.85046	4.74667	4.45027	1.87117	5.87121	2.44728	30.1518	0.871497	5.18232	2.48151	9.66633	5.86929	4.13537	0.66224	4.44389	23.8711	3.36112	5.1814	4.12599	11.8044	2.49984	3.59663	2.71416	7.42412	4.19915	1.8484	6.40887	1.88995	6.42235	13.292	4.99366	3.79771	3.44926	5.38272	6.04741	4.80682	6.79282	3.9588
ENSG00000139329	LUM	protein_coding	Coding	0.66	down	0.0309926	0.515	53.6296	395.566	185.48	32.0899	46.5643	112.662	138.31	34.0589	35.0696	86.8763	155.263	56.7326	196.117	117.973	281.648	315.768	171.949	27.9327	103.583	32.7862	61.2971	130.353	200.997	61.9786	181.444	46.9757	36.0009	156.745	135.173	28.3015	527.794	174.851	32.3684	183.37	72.5954	447.194	130.142	52.8731	320.888	216.518	374.872	381.14
ENSG00000183160	TMEM119	protein_coding	Coding	0.66	down	0.0276162	0.498	3.2639	25.6257	4.67106	0.246086	2.29202	9.42828	1.47458	7.75451	5.67683	3.90909	6.42975	2.34961	13.3492	7.52616	10.9056	21.1056	11.0569	1.6125	5.31906	2.06565	4.56043	11.8768	5.55181	7.63885	3.79381	1.92981	1.1584	6.62639	8.49645	0.794537	20.3639	2.74724	3.1446	16.6299	4.37711	9.60856	8.5663	4.11518	7.2673	10.8198	2.0402	6.15463
ENSG00000211957	IGHV3-35	IG_V_gene	Coding	0.66	down	0.0418519	0.543	0.249463	0.43809	0.647492	0	0.870811	7.4531	0.0639212	0.0643485	1.24435	0.15842	0.328774	0.141678	0.665913	0.240332	12.2652	3.97674	0.153002	1.19231	0.804738	1.71165	0.264199	40.9354	0.414512	1.05917	8.77664	0.605673	0.6067	4.41874	0.558299	0.851176	4.35466	2.10844	16.6243	1.20431	0.18604	5.33325	7.3835	0.597601	1.52484	3.28458	0.0846499	2.38928
ENSG00000137809	ITGA11	protein_coding	Coding	0.66	down	0.0475032	0.559	0.728365	4.92456	1.6329	0.374077	1.40231	4.72327	0.183044	0.422731	0.526635	0.474998	3.85229	0.448664	6.70531	2.07504	2.80162	8.75612	0.30068	0.728451	2.28718	2.17027	0.608806	1.51236	2.94094	1.21749	6.26175	1.13295	0.712587	5.68733	1.68902	0.651889	10.2134	3.01049	0.645336	2.77387	0.915063	7.3666	2.58226	0.235841	0.800299	1.85524	1.30612	3.06469
ENSG00000006327	TNFRSF12A	protein_coding	Coding	0.66	down	0.0299899	0.507	46.3187	31.9872	82.8411	15.2422	40.8744	6.90487	24.7244	38.1183	3.81991	35.6425	83.6069	15.8677	21.2189	12.9535	6.0862	61.2979	33.9891	9.97527	104.242	75.6475	27.8265	26.021	58.4433	33.0179	30.6058	157.952	15.9646	79.3742	47.0319	49.5841	14.8968	45.4733	5.40615	19.006	69.454	108.377	30.1005	47.5791	121.275	38.0483	45.1484	78.4812
ENSG00000140749	IGSF6	protein_coding	Coding	0.66	down	0.0166554	0.46	7.22947	15.2457	16.2276	0.484052	2.13561	19.2393	0.589516	3.10731	5.27866	2.446	8.66032	1.25524	12.3442	1.88204	7.77944	2.7963	4.66656	2.32077	2.70639	2.61753	2.89653	9.98981	7.02288	15.5897	4.39436	2.77947	3.68639	9.85011	10.8648	1.95221	10.2556	2.38727	10.9776	7.27757	4.23478	9.60979	6.24585	16.3484	23.2856	11.8257	7.8595	2.74179
ENSG00000005243	COPZ2	protein_coding	Coding	0.66	down	0.0082873	0.427	1.44691	7.30528	10.6813	4.26998	2.83533	2.88192	5.14416	3.15548	1.43014	5.30952	6.40988	2.84343	2.69195	1.64287	6.5827	5.54921	4.2657	0.853819	4.00697	1.44609	2.37171	3.78773	8.90105	2.1697	6.73081	1.42002	8.46832	5.63709	4.87385	0.504911	11.7886	7.63302	4.31521	5.99086	2.88769	10.6972	3.0283	2.48145	11.9333	4.89169	5.20549	4.21691
ENSG00000060558	GNA15	protein_coding	Coding	0.66	down	0.0050062	0.397	14.2971	26.028	22.777	1.07261	4.17149	5.31253	3.84995	7.9046	2.06975	19.1941	9.8273	3.2446	9.2341	4.88114	5.49373	8.69744	6.3078	2.78492	13.0549	21.9116	9.56978	25.9099	19.6824	8.20116	12.3738	27.6565	7.21942	30.0963	13.7203	2.21755	13.6297	5.89785	7.85763	7.20915	13.09	13.0809	5.47818	6.78013	13.3095	11.9226	20.6072	5.89999
ENSG00000130203	APOE	protein_coding	Coding	0.66	down	0.0480458	0.561	76.6209	215.312	226.413	20.3522	101.555	227.409	29.1399	40.8471	203.876	44.1281	29.1739	7.7154	200.465	25.1261	35.5286	43.6257	146.484	35.4364	99.1842	192.55	159.208	52.5069	156.648	295.772	65.3173	78.975	679.134	149.637	88.6364	120.792	85.4932	94.8736	242.705	185.104	50.9463	115.17	313.88	278.348	149.386	443.531	133.755	18.2561
ENSG00000128283	CDC42EP1	protein_coding	Coding	0.66	down	0.0293248	0.506	58.0005	94.3371	69.4986	18.2783	15.6571	8.39895	9.83816	21.2449	4.14854	98.026	73.5177	11.8803	38.1631	11.2375	15.9705	74.7583	34.4959	51.513	14.3193	13.4576	60.3858	75.8994	84.2284	23.8409	15.8214	10.6299	25.1802	165.502	72.9199	12.374	37.0647	15.856	46.3898	18.294	65.2018	71.7319	16.7316	79.2626	50.7323	23.023	20.3857	125.662
ENSG00000117122	MFAP2	protein_coding	Coding	0.65	down	0.0273876	0.498	1.72792	9.38759	10.1041	117.013	4.5557	8.48451	5.41741	1.729	1.34755	3.47095	7.48821	1.28079	9.44797	5.97043	8.47838	45.9436	2.45895	1.16121	5.75015	2.9827	2.47465	7.03775	13.9793	3.63319	11.6274	3.23018	1.1184	7.14898	6.70494	1.91656	13.4006	32.8149	1.2541	13.3065	4.50434	24.6028	10.6932	1.55426	7.92017	9.30978	6.55774	14.6329
ENSG00000159189	C1QC	protein_coding	Coding	0.65	down	0.0329027	0.517	113.827	228.601	180.152	4.66074	104.074	252.259	20.3985	54.6184	180.872	53.682	66.4121	19.1685	212.688	17.3288	110.079	67.549	318.053	27.9615	82.8246	80.4287	146.878	90.3528	250.716	290.182	84.8234	132.231	320.649	272.886	277.876	94.4159	168.465	66.5601	194.488	249.002	55.1866	243.674	128.249	106.353	238.924	352.303	154.236	30.5927
ENSG00000173369	C1QB	protein_coding	Coding	0.65	down	0.0409021	0.543	110.665	173.427	193.823	2.67845	100.917	244.5	20.5749	76.0387	174.325	44.6	82.4357	15.1093	208.761	14.481	106.24	56.3779	322.036	24.5902	85.6041	83.1326	161.528	68.9246	248.054	299.858	67.3176	124.661	270.035	217.865	265.441	71.3478	143.606	53.4954	171.082	249.073	33.2231	204.241	117.753	114.972	212.235	342.368	116.651	23.588
ENSG00000143110	C1orf162	protein_coding	Coding	0.65	down	0.0059892	0.417	8.60367	7.01877	9.22195	0.769538	1.78088	5.83628	1.31006	3.70971	3.67118	3.01639	6.7556	1.64854	11.5346	1.40277	5.6851	6.4902	15.2607	1.2527	5.13171	1.95462	9.12472	6.64612	9.83273	7.48423	4.25153	2.57417	4.00377	7.89469	8.09451	1.9133	8.80446	2.85759	4.92549	13.0661	6.29331	11.9172	4.57695	7.95825	11.4182	10.4695	6.37994	1.3339
ENSG00000143387	CTSK	protein_coding	Coding	0.65	down	0.0253543	0.498	12.1851	126.012	71.4767	8.34732	16.6987	46.2108	5.56674	11.158	15.7332	4.16351	30.9533	5.49593	31.4001	14.1708	33.1744	58.7638	6.78592	97.591	23.2852	9.50698	9.4186	39.3678	46.5666	27.668	62.5716	10.7686	25.3696	36.5332	34.1212	3.41192	76.5383	35.8433	9.32826	29.1492	11.4747	116.727	22.4456	18.8602	53.6717	35.8387	63.934	65.9259
ENSG00000143226	FCGR2A	protein_coding	Coding	0.65	down	0.0082729	0.427	9.99686	13.8546	23.7696	4.6308	3.96247	11.7438	0.695604	4.03754	4.28521	10.1419	16.6707	6.63057	16.6335	3.6227	8.37334	15.7334	9.997	2.85866	4.61296	5.28002	7.86823	20.9491	15.2796	12.3431	18.1572	7.53859	13.2804	26.4262	15.4138	8.12144	13.4912	8.71949	10.5782	15.0265	11.3933	24.669	10.3016	10.7309	33.5409	18.9739	12.7915	3.22417
ENSG00000162894	FCMR	protein_coding	Coding	0.65	down	0.0118261	0.437	8.61964	3.71033	6.35855	0.990747	1.14021	6.67372	0.567941	2.28695	5.98869	1.55573	1.43496	0.828164	9.0422	1.32188	14.2654	8.62524	2.08286	1.4366	1.62502	0.929785	2.42978	6.19266	3.91555	5.17755	2.88959	1.30826	7.94395	3.54764	4.08153	1.16758	9.37969	1.2228	5.85452	5.80961	1.9623	4.83249	5.31588	9.98062	7.80615	6.91732	1.41187	1.20006
ENSG00000010327	STAB1	protein_coding	Coding	0.65	down	0.0043495	0.377	4.42518	7.12508	3.99041	0.828539	1.13182	5.20135	0.746843	9.97849	3.77179	1.62369	2.09569	2.50259	5.33016	2.45669	6.94202	11.9222	5.89534	1.74217	5.38779	5.74283	7.08514	4.2998	3.6495	5.75406	6.08473	3.92212	11.7081	13.9154	5.00133	3.88579	9.80905	4.70955	6.88644	10.2739	7.05044	7.60637	5.33958	3.73016	1.78935	6.72781	4.67596	1.75583
ENSG00000043462	LCP2	protein_coding	Coding	0.65	down	0.002984	0.377	4.99118	9.81287	8.76742	0.653869	2.7337	8.77814	0.568408	2.02223	3.98833	1.46875	3.33553	2.0043	8.79255	1.33222	10.0581	3.2894	6.17913	0.963853	5.17294	3.07399	2.81388	7.07369	5.60017	8.31823	4.46337	2.82553	3.95427	9.96444	4.40465	3.44616	8.71669	2.30759	8.01567	7.4362	6.1583	6.72681	5.07678	6.89276	6.39446	8.61537	3.05798	1.24294
ENSG00000164626	KCNK5	protein_coding	Coding	0.65	down	0.0492327	0.563	59.07	24.0839	9.1036	7.85752	1.06918	3.99443	0.504529	7.55581	2.04617	32.827	17.6525	6.76478	6.1068	11.6827	5.35856	30.9344	8.40875	60.2929	11.2742	2.13795	7.57923	112.871	7.13318	19.1145	13.0283	5.69677	5.0977	15.986	30.3786	0.752008	6.32646	19.5122	11.6662	8.14679	30.1749	25.0088	7.1556	15.0823	18.5107	11.209	10.8552	30.3702
ENSG00000059377	TBXAS1	protein_coding	Coding	0.65	down	0.0019172	0.377	2.41932	4.35093	5.3554	0.473753	0.660711	5.80956	0.757331	2.2684	3.27267	2.75994	2.27576	1.95145	8.46831	3.02376	7.70909	5.62341	4.20593	1.00996	1.74421	1.59838	4.02763	3.0867	5.52073	7.64309	11.207	1.78767	1.80588	4.69183	5.48723	1.17902	4.81046	3.8781	3.44581	4.79072	2.32724	3.99499	8.83406	9.15307	3.38651	6.22415	6.74872	4.56561
ENSG00000211753	TRBV28	TR_V_gene	Coding	0.65	down	0.0201754	0.488	4.39068	7.23342	6.8091	0.0263415	4.21361	6.9791	0.395783	1.94787	6.3403	1.82555	1.78688	2.09561	10.7151	1.60617	20.9561	7.15237	2.12276	0.498814	8.24162	2.81902	6.27076	5.52933	4.8194	13.2765	2.53937	2.01398	1.91621	5.67704	2.8711	2.26426	11.466	1.1519	11.1428	5.0366	2.58113	5.2397	6.2238	5.69711	8.03344	12.1398	1.28121	2.10035
ENSG00000165168	CYBB	protein_coding	Coding	0.65	down	0.0419491	0.543	32.6673	50.3535	33.204	0.741398	7.15786	51.3948	1.17425	9.11072	14.7181	4.39157	26.493	3.71642	38.2359	4.41782	29.3773	13.9527	35.657	4.15716	15.8912	5.26636	18.2244	37.7022	25.8249	35.2125	13.7786	13.8782	21.558	39.7763	37.3587	10.5323	35.2024	5.08791	29.616	51.2547	19.0586	29.5464	27.8419	50.4825	34.9184	37.6929	12.3984	3.87367
ENSG00000122122	SASH3	protein_coding	Coding	0.65	down	0.0084779	0.427	10.0812	15.0424	11.7011	0.423874	3.02532	13.4273	0.880232	4.57826	9.95364	3.1119	5.95665	2.27615	15.593	2.48445	21.6718	10.8834	11.6982	1.65754	7.37792	3.9144	7.12654	12.3742	10.6774	18.7036	5.79159	4.54014	4.59429	15.8087	10.4694	3.97601	14.4945	4.21116	16.8605	11.6123	8.98332	12.5874	11.6065	16.4125	16.4689	14.6051	6.54836	2.71194
ENSG00000167123	CERCAM	protein_coding	Coding	0.65	down	0.0052972	0.408	4.13896	17.2805	19.9976	5.99034	16.7731	8.96922	5.20107	3.18348	3.61737	3.6747	6.59748	0.688934	5.00133	11.8981	8.98839	11.3418	3.08999	3.71597	5.93275	4.73733	2.42899	4.8172	11.9261	10.2675	13.9279	10.5525	2.56205	19.3548	4.65906	3.28378	17.6481	53.9361	10.5524	10.8509	23.4779	22.0645	20.3221	1.5213	4.64909	9.28297	10.1603	6.90629
ENSG00000010610	CD4	protein_coding	Coding	0.65	down	0.0077271	0.427	20.895	50.2049	25.6993	1.62673	8.56773	32.6702	1.8173	12.5954	15.2974	9.03317	21.0678	8.78001	38.1419	8.00074	30.4291	22.6755	33.2799	4.7609	11.3898	6.51157	16.356	40.3901	24.8836	34.379	14.2015	10.7288	19.6228	39.4825	33.0561	6.56187	37.6977	9.86761	30.8002	41.8471	12.0591	36.9933	22.8299	32.2959	27.194	32.7494	8.33529	6.30374
ENSG00000132965	ALOX5AP	protein_coding	Coding	0.65	down	0.0380298	0.532	57.1333	48.0555	74.3616	2.68017	4.6708	10.109	1.62334	9.98366	7.38583	7.86051	50.5462	2.43397	23.1013	3.37778	22.3496	11.9058	36.6032	7.06963	17.8766	6.88508	11.7953	39.299	24.2119	33.2186	42.5546	15.6155	4.77886	88.2963	45.9551	3.8631	26.6465	9.95877	16.6951	32.7084	60.2493	63.5494	17.5279	22.5736	58.9175	16.5994	41.2249	7.76178
ENSG00000271605	MILR1	protein_coding	Coding	0.65	down	0.0125369	0.437	4.76795	4.29695	8.53821	0.277805	0.72542	2.93746	0.772968	1.19314	1.37934	8.461	3.43236	0.656742	3.57892	0.456691	3.50419	2.0724	4.27596	0.603997	5.02047	0.763115	8.47696	2.80322	1.62906	3.30447	2.0003	9.24814	8.7816	5.95496	2.60485	1.48675	2.88825	1.79974	3.70208	3.60247	7.98016	2.89984	1.58385	4.76605	5.40233	2.97187	4.33337	3.56696
ENSG00000101336	HCK	protein_coding	Coding	0.65	down	0.0187433	0.48	12.5892	21.6069	17.1353	0.616385	4.43922	16.4289	0.824733	6.12401	7.37388	2.43779	13.4497	1.65188	12.6206	2.08078	11.1998	6.68432	18.1229	2.17422	6.90179	3.86798	8.96917	23.9516	9.58254	18.2544	6.21392	5.82083	6.62984	21.8262	14.1886	2.93529	14.3954	4.27949	10.4707	12.5448	13.1542	14.6152	12.1882	14.3497	22.3908	14.4185	7.45489	2.66059
ENSG00000089327	FXYD5	protein_coding	Coding	0.65	down	0.0096915	0.427	31.0547	40.804	74.3375	6.98578	42.6873	17.4078	1.97761	12.3305	13.9327	38.5028	20.9304	4.30529	27.4786	12.3938	22.4483	39.6263	62.0856	13.5438	9.59028	34.0858	27.9849	52.2936	53.9683	26.0182	8.63618	68.7429	37.9721	54.8616	54.9622	9.36083	21.7942	28.0088	28.5109	23.85	49.485	29.2072	15.0631	57.7837	33.0828	42.8233	23.9843	57.1794
ENSG00000130755	GMFG	protein_coding	Coding	0.65	down	0.0028883	0.377	15.0232	17.3972	29.2194	1.24148	4.5918	13.2018	2.92047	8.06127	9.03604	6.34298	7.3491	4.8722	14.3218	3.71918	20.7585	13.885	20.9087	2.97625	9.95558	7.23677	12.603	11.5283	17.2584	17.8582	8.44215	7.93473	9.03654	17.4319	16.9916	3.84709	19.7597	10.2135	14.0823	12.4558	8.78172	23.5337	11.4746	12.0161	46.0311	24.4963	26.4905	8.73823
ENSG00000104894	CD37	protein_coding	Coding	0.65	down	0.008808	0.427	4.92612	8.82433	6.15094	1.21917	3.20683	9.14886	1.15261	4.74314	6.77921	2.02748	4.03707	1.73221	11.9295	2.65754	12.1755	10.9935	10.5376	1.90475	3.9768	2.63245	7.45968	8.75075	6.74516	8.77606	3.62907	2.68657	2.96419	8.44774	10.3053	2.10632	10.0843	1.7373	9.9801	9.1045	3.79645	8.7781	8.10848	14.568	9.81222	8.30463	2.35287	1.5256
ENSG00000160255	ITGB2	protein_coding	Coding	0.65	down	0.0265967	0.498	50.5793	54.304	21.1336	1.18757	9.52196	54.9286	1.44219	10.5544	24.4986	16.771	78.5155	5.15718	33.2241	5.61834	16.7362	17.1585	20.2041	8.52505	18.6529	13.1074	20.1389	35.8221	29.6235	37.1607	17.7776	15.2866	10.5685	54.0935	53.4624	8.02392	28.8973	6.0056	27.2364	49.5276	90.0279	35.9183	27.2442	53.0957	38.552	34.0334	15.6391	8.0005
ENSG00000158481	CD1C	protein_coding	Coding	0.64	down	0.04163	0.543	3.70091	6.98348	14.8866	0.44922	0.162875	0.485793	0.0815163	0.820612	0.436389	0.949528	3.62252	0.596232	3.6988	0.945729	4.40019	3.62242	3.72024	0.567107	0.466478	0.0926038	1.29378	33.2232	0.47575	8.26639	0.648538	1.1402	0.471254	7.13547	2.36377	0.130257	5.23023	0.553579	2.35559	2.18248	1.20997	12.3402	0.867008	2.61291	21.3288	1.51506	3.2817	1.46705
ENSG00000007933	FMO3	protein_coding	Coding	0.64	down	0.0093316	0.427	1.03264	1.60511	2.67865	0.47751	0.276105	1.74171	0.135115	2.73397	0.764423	1.87524	1.25787	1.87921	2.49456	1.32082	3.20512	3.09819	9.81014	0.786732	0.74227	0.570117	1.07224	1.90573	2.17294	1.49107	2.8868	0.570019	0.521715	1.32789	2.81163	0.263882	2.72796	1.97277	2.50535	54.9994	0.275273	5.10542	1.41391	1.45267	4.86866	3.02088	2.30821	4.536
ENSG00000135842	FAM129A	protein_coding	Coding	0.64	down	0.0107138	0.434	2.76644	4.2709	2.37775	3.80974	4.54548	6.43329	3.35335	8.15809	1.92778	9.93835	12.5764	3.77819	6.65367	7.40267	12.7804	12.2019	10.3342	1.36228	1.68229	3.64166	2.60107	37.0933	2.83054	5.11195	2.09774	2.43348	6.02921	4.50121	3.47437	1.19571	12.1077	5.17535	3.63383	25.6873	2.61887	12.6641	8.74877	6.37087	9.38172	3.76701	6.71669	1.59773
ENSG00000090104	RGS1	protein_coding	Coding	0.64	down	0.0343042	0.517	10.7855	50.6039	50.3584	1.54535	7.25635	4.57179	5.43823	2.60286	6.94155	43.4054	10.8026	7.01548	28.8565	2.50586	18.4404	27.1209	16.4491	3.5838	17.1503	27.2422	12.6972	7.53374	29.1336	5.89064	17.5518	19.9993	15.3716	39.3346	9.08277	4.35855	35.841	12.8038	40.5903	29.6734	6.89948	22.5124	11.9938	5.02425	89.6534	69.0668	43.9029	21.5081
ENSG00000138061	CYP1B1	protein_coding	Coding	0.64	down	0.0235323	0.498	9.4532	65.2001	9.87378	0.880808	2.64979	12.6297	2.16291	18.4449	4.25973	6.32941	6.21466	3.41871	7.99716	3.77563	26.7814	11.5234	2.68168	2.76322	6.05284	2.6326	3.69809	8.96393	8.32218	14.9828	7.59761	3.43501	5.64915	19.7653	4.38813	1.85102	31.6092	2.57952	4.16346	12.9997	16.3943	10.5334	9.13149	5.73069	7.82926	10.1222	43.7888	2.1057
ENSG00000168918	INPP5D	protein_coding	Coding	0.64	down	0.0024909	0.377	2.0895	4.19892	1.99672	1.69824	1.14549	5.48506	0.339568	3.81177	3.57077	0.95846	4.20557	1.26634	6.56345	1.34619	7.22821	5.16643	3.76077	1.66159	2.64952	1.66198	2.36813	5.27245	2.74377	9.08297	1.6565	1.30111	1.74519	6.88071	2.7387	1.44503	5.84506	4.00415	8.61987	7.26085	1.92039	4.61519	3.75096	10.2402	2.95728	4.74666	1.28838	2.34301
ENSG00000231389	HLA-DPA1	protein_coding	Coding	0.64	down	0.029052	0.505	81.9104	200.742	87.7757	6.51437	26.9331	81.5629	3.56137	36.2083	39.7651	222.314	53.4081	22.8328	118.013	12.9726	48.2404	26.7433	123.477	180.78	105.734	11.7377	47.0127	167.277	110.046	163.099	17.5175	48.031	147.943	106.653	121.637	15.4537	90.3933	19.4352	224.168	135.743	64.4026	117.056	64.2136	112.612	240.417	114.455	34.9921	21.1525
[truncated: 176 more rows]
[truncated: 262 more columns]
